# Supplementary material for: QTL mapping of morphological characteristics that correlated to drought tolerance in St. Augustinegrass
Source: PLoS One. 2022 May 2;17(5):e0268004. doi: 10.1371/journal.pone.0268004 (PMC9060340; doi:10.1371/journal.pone.0268004)
Supplement: S1 File — (XLSX) [file pone.0268004.s001.xlsx]

## Sheet: Linkage map
Maker	Position
Group	RLG1
SNP22344	0
SNP60507	6.819
SNP47257	9.582
SNP22086	11.452
SNP5027	12.163
SNP32373	12.631
SNP7212	12.87
SNP24196	13.123
SNP5334	13.372
SNP32471	13.372
SNP44318	13.372
SNP6182	13.997
SNP8674	15.34
SNP48480	16.787
SNP49663	19.15
SNP36664	21.174
SNP17308	24.444
SNP18541	25.711
SNP8686	28.433
SNP29996	29.15
SNP51116	29.94
SNP43016	30.197
SNP10174	30.583
SNP44913	33.129
SNP59655	33.87
SNP36481	34.538
SNP37181	34.835
SNP23702	35.862
SNP8842	36.451
SNP6815	36.754
SNP22998	38.909
SNP44711	39.443
SNP21579	39.761
SNP41488	41.129
SNP35214	41.718
SNP46409	42.015
SNP3632	43.021
SNP59070	43.546
SNP42758	45.302
SNP16623	45.302
SNP16248	47.379
SNP59471	48.323
SNP14215	48.541
SNP57148	48.88
SNP46801	50.702
SNP18321	51.609
SNP29943	52.244
SNP20172	52.906
SNP51740	53.151
SNP39042	53.785
SNP11652	54.09
SNP17779	55.21
SNP19306	55.512
SNP41541	55.775
SNP30259	56.52
SNP9608	57.019
SNP55196	57.289
SNP13530	57.553
SNP8192	57.701
SNP19956	57.762
SNP16629	57.823
SNP10127	57.978
SNP28094	58.426
SNP3740	58.856
SNP1207	59.077
SNP42771	59.262
SNP2820	59.761
SNP62130	60.546
SNP5406	61.69
SNP9165	62.62
SNP21249	64.466
SNP13785	65.205
SNP35403	66.472
SNP44527	67.409
SNP35103	69.94
SNP54078	71.071
SNP2209	76.665
SNP14989	78.41
SNP18413	79.888
SNP5205	80.235
SNP51661	81.379
SNP14649	82.599
SNP8153	84.216
SNP21308	84.817
SNP2473	85.108
SNP22083	85.335
SNP22557	85.598
SNP51052	86.096
SNP1801	86.318
SNP56185	86.318
SNP14461	86.876
SNP21268	87.138
SNP7048	87.138
SNP58629	87.138
SNP31099	87.138
SNP33607	87.404
SNP45862	87.643
SNP25922	88.073
SNP8458	88.343
SNP23280	88.918
SNP9584	90.059
SNP7253	91.785
SNP24188	95.869
SNP17811	98.786
SNP20509	100.471
SNP53464	101.213
SNP30596	101.404
SNP36677	102.105
SNP43682	103.189
SNP54076	104.301
SNP51180	104.825
SNP13706	105.396
SNP2235	106.098
SNP36140	106.479
SNP11035	106.946
SNP36748	108.532
SNP2755	110.112
SNP62047	111.551
SNP10660	112.299
SNP55408	112.871
SNP60477	116.33
SNP3716	119.05
SNP60808	120.117
SNP6987	122.544
SNP39964	123.292
SNP56268	123.679
SNP11626	124.272
SNP62908	126.533
SNP29820	128.642
SNP58713	132.507
SNP56382	137.823
SNP16331	145.461
Group	RLG2
SNP53397	0
SNP51081	3.629
SNP34310	5.421
SNP48958	6.232
SNP24840	8.147
SNP12684	8.663
SNP45380	8.979
SNP23803	9.686
SNP21737	10.169
SNP28169	10.989
SNP42200	11.774
SNP28862	19.873
SNP43457	24.66
SNP54651	27.075
SNP28727	29.063
SNP27451	30.583
SNP37188	31.252
SNP6801	31.673
SNP43307	32.2
SNP59674	32.744
SNP41071	36.231
SNP24292	37.026
SNP10503	38.706
SNP9540	45.042
SNP35634	46.446
SNP35031	47.373
SNP7337	48.828
SNP54137	58.433
SNP44904	61.209
SNP19704	65.956
SNP6283	68.099
SNP30763	70.865
SNP30218	76.664
SNP36692	82.862
SNP14004	84.623
SNP2819	85.742
SNP56253	86.743
SNP32287	86.743
SNP29451	87.15
SNP32321	92.52
SNP3734	94.933
SNP20619	99.124
SNP11735	100.88
SNP57924	102.437
SNP3559	104.557
SNP27846	104.997
SNP2069	105.496
SNP481	106.073
SNP36095	106.555
SNP10078	107.995
SNP28999	108.603
SNP58143	108.996
SNP41386	109.144
SNP34243	109.769
SNP57434	110.228
SNP12096	110.483
SNP57055	111.001
SNP37584	111.306
SNP23436	111.464
SNP14073	111.578
SNP58538	111.692
SNP19566	111.944
SNP2000	112.22
SNP48216	112.297
SNP28803	112.653
SNP37695	113.359
SNP52568	113.826
SNP12555	114.18
SNP47032	114.821
SNP48499	115.408
SNP51558	115.74
SNP61059	115.997
SNP3162	116.479
SNP2772	116.806
SNP52831	117.005
SNP47729	117.533
SNP38959	117.771
SNP32740	118.05
SNP59194	118.079
SNP58623	118.27
SNP38023	118.432
SNP30275	118.525
SNP31045	118.694
SNP9217	118.863
SNP51510	119.084
SNP39046	119.441
SNP38649	119.51
SNP38796	119.742
SNP32556	120.158
SNP5385	120.537
SNP12704	121.273
SNP29189	122.235
SNP10988	122.518
SNP32786	122.824
SNP56604	123.317
SNP27022	123.677
SNP13385	124.041
SNP63117	124.932
SNP4188	125.51
SNP928	126.125
SNP4629	126.245
SNP56848	126.865
SNP35369	128.374
SNP33904	128.582
SNP41422	128.76
SNP41653	129.036
SNP22093	129.53
SNP15906	129.789
SNP58766	130.039
SNP7771	130.588
SNP52062	130.964
SNP56006	131.849
SNP27849	132.964
SNP6401	134.439
SNP35704	135.235
SNP43521	135.714
SNP62544	136.159
SNP33985	136.964
SNP18022	137.828
SNP36567	138.256
SNP57373	138.759
SNP48518	139.356
SNP54898	140.47
SNP61871	140.987
SNP20880	141.534
SNP54791	142.679
SNP3378	142.871
SNP59217	143.686
SNP55374	144.989
SNP20728	146.621
SNP36457	146.621
SNP47931	146.621
SNP21296	147.033
SNP24181	147.53
SNP17310	147.762
SNP61371	148.05
SNP27861	148.534
SNP62827	148.909
SNP23842	149.359
SNP34483	149.898
SNP59427	151.095
SNP12089	152.738
SNP60805	154.366
SNP19478	157.353
SNP18362	158.089
SNP13224	159.772
SNP16642	160.692
SNP8925	162.053
Group	RLG3
SNP15095	0
SNP36429	13.513
SNP35780	23.322
SNP339	24.348
SNP29714	25.105
SNP34354	25.914
SNP2304	27.139
SNP33802	28.103
SNP38601	28.712
SNP57620	32.702
SNP12010	33.755
SNP22147	34.951
SNP31583	35.865
SNP4272	36.348
SNP14721	37.363
SNP34457	38.489
SNP59159	39.181
SNP1496	39.822
SNP34006	40.205
SNP61714	40.936
SNP2497	42.075
SNP12001	43.387
SNP42625	44.607
SNP48096	44.995
SNP50314	45.565
SNP18838	46.98
SNP913	51.174
SNP4348	53.057
SNP9768	54.789
SNP10789	56.374
SNP327	58.987
SNP49855	60.482
SNP9328	62.052
SNP30455	64.236
SNP32849	65.166
SNP56639	66.612
SNP37980	67.482
SNP26567	67.962
SNP883	69.133
SNP41217	70.422
SNP31855	71.635
SNP42053	73.073
SNP8590	74.977
SNP46690	76.05
SNP6601	76.632
SNP6092	77.8
SNP50	78.042
SNP51684	79.262
SNP56520	79.81
SNP7934	80.236
SNP51519	80.905
SNP51605	81.341
SNP47138	81.686
SNP40803	81.92
SNP45094	82.166
SNP53571	82.467
SNP56801	82.927
SNP32591	83.092
SNP5395	83.489
SNP21454	83.702
SNP47215	83.906
SNP57651	84.414
SNP41891	85.089
SNP49970	85.796
SNP53890	86.347
SNP20954	87.02
SNP60375	87.382
SNP30231	88.295
SNP24083	88.934
SNP19804	90.288
SNP61230	90.288
SNP25761	90.742
SNP32341	91.067
SNP50994	91.279
SNP17334	91.429
SNP29259	91.745
SNP28848	92.247
SNP30195	92.596
SNP29604	93.64
SNP44338	94.361
SNP28633	95.147
SNP23177	95.372
SNP35689	95.865
SNP23917	97.038
SNP16688	97.918
SNP31510	98.522
SNP59951	98.874
SNP47959	99.308
SNP32773	100.552
SNP60360	101.323
SNP9396	102.603
SNP62431	103.146
SNP22448	104.168
SNP19389	105.885
SNP11286	107.166
SNP34923	110.199
SNP15051	112.149
SNP45821	113.515
SNP23920	114.292
SNP31735	116.332
SNP34320	116.866
SNP4721	117.38
SNP7486	118.426
SNP5164	119.097
SNP51079	119.499
SNP47972	120.763
SNP8820	121.845
SNP60841	123.006
SNP33440	125.703
SNP42413	129.071
SNP50368	131.596
SNP47661	132.671
SNP56419	133.103
SNP47382	133.792
SNP37615	135.042
SNP794	136.874
SNP3757	138.566
SNP42846	142.051
SNP16045	144.036
SNP22983	147.975
SNP11728	154.659
SNP29775	159.179
SNP53939	160.899
SNP28294	164.21
SNP55406	165.754
SNP59201	166.697
SNP55864	167.653
SNP4840	168.907
SNP62972	169.482
SNP47018	169.948
SNP37105	171.464
SNP8366	171.77
SNP37712	171.97
SNP35590	172.527
SNP47505	173.76
SNP37806	175.758
SNP21261	177.051
SNP27265	180.14
SNP5044	185.638
SNP52182	191.413
SNP13281	192.875
SNP36193	197.177
Group	RLG4
SNP59548	0
SNP55568	7.924
SNP33085	9.627
SNP31546	10.57
SNP17954	11.432
SNP32155	17.538
SNP46703	18.273
SNP41551	19.046
SNP46542	21.421
SNP38252	22.192
SNP40865	22.484
SNP41044	23.187
SNP5848	24.601
SNP41749	25.224
SNP11350	25.534
SNP47356	25.974
SNP7783	26.323
SNP37289	26.854
SNP12247	27.254
SNP8668	27.577
SNP16772	28.361
SNP19327	29.313
SNP39154	29.69
SNP2076	29.982
SNP31509	30.29
SNP36270	30.465
SNP37312	30.465
SNP41782	30.465
SNP32076	30.597
SNP8743	31.02
SNP32538	31.221
SNP12627	31.221
SNP14462	31.516
SNP22297	31.673
SNP39373	32.084
SNP2911	32.513
SNP55200	33.246
SNP45912	33.763
SNP45719	37.301
SNP17579	37.47
SNP50502	38.094
SNP47984	39.387
SNP61733	39.841
SNP4880	40.636
SNP57803	41.405
SNP35099	42.684
SNP15872	45.248
SNP1526	45.588
SNP39933	46.813
SNP56370	47.461
SNP31083	48.122
SNP56459	48.876
SNP30179	49.586
SNP7094	54.561
SNP26399	55.118
SNP44303	55.516
SNP13501	57.816
SNP50684	58.392
SNP51619	60.034
SNP21431	65.879
SNP2417	67.307
SNP51720	70.679
SNP55671	72.511
SNP14802	72.719
SNP13052	72.947
SNP7812	73.266
SNP46688	73.266
SNP54030	73.901
SNP48944	73.919
SNP42067	74.269
SNP33039	74.925
SNP38623	75.418
SNP9793	76.12
SNP4146	78.016
SNP59823	79.592
SNP45689	80.406
SNP16376	85.223
SNP11248	89.961
Group	RLG5
SNP4947	0
SNP53998	5.213
SNP54206	13.739
SNP50815	19.373
SNP31366	20.009
SNP47309	20.565
SNP38121	21.331
SNP50979	21.999
SNP7609	21.999
SNP3775	21.999
SNP36082	22.376
SNP8595	23.091
SNP19923	23.575
SNP53227	25.428
SNP45395	25.462
SNP1645	25.521
SNP48802	25.556
SNP31386	27.325
SNP20248	28.281
SNP32575	28.507
SNP22046	29.319
SNP34185	29.524
SNP62729	31.721
SNP41770	32.292
SNP22603	32.71
SNP49470	34.176
SNP8601	34.436
SNP35740	34.846
SNP36953	36.821
SNP7925	38.26
SNP18635	38.527
SNP34455	39.097
SNP12018	40.812
SNP10594	43.545
SNP57294	44.136
SNP59809	44.868
SNP55921	46.769
SNP8671	48.622
SNP34297	51.216
SNP27507	57.154
SNP15585	60.985
SNP34666	61.45
SNP24133	62.419
SNP17922	64.395
SNP2879	67.836
SNP54683	71.074
SNP7000	71.192
SNP57126	73.81
SNP6790	74.177
SNP36171	76.201
SNP23976	76.265
SNP24435	76.756
SNP29237	77.441
SNP58581	77.962
SNP24559	78.569
SNP34351	79.028
SNP9655	79.28
SNP28443	79.556
SNP23256	80.09
SNP34451	80.332
SNP43817	80.715
SNP29652	81.378
SNP59670	82.409
SNP54188	84.132
SNP53119	86.52
SNP6839	87.443
SNP22764	90.918
SNP46579	92.712
SNP21630	94.571
SNP20201	96.55
SNP52411	97.855
SNP23434	99.597
SNP9135	100.12
SNP14509	100.696
SNP27385	102.059
SNP39035	102.066
SNP57936	102.069
SNP52678	102.069
SNP39095	102.859
SNP28480	104.15
SNP39720	104.6
SNP57892	104.6
SNP47355	104.808
SNP4118	106.692
SNP26577	106.734
SNP55994	107.334
SNP44040	107.414
SNP3512	107.418
SNP56403	107.453
SNP35981	107.942
SNP58832	108.085
SNP25319	108.456
SNP45147	108.601
SNP9569	108.742
SNP22157	109.066
SNP41284	109.373
SNP54935	109.529
SNP27772	109.846
SNP7587	110.158
SNP56224	110.622
SNP39830	111.06
SNP28207	112.513
SNP45940	113.624
SNP13492	113.952
SNP28287	115.726
SNP48843	117.146
SNP42883	120.258
SNP53364	126.297
Group	RLG6
SNP3928	0
SNP60003	12.405
SNP52946	15.65
SNP14734	17.12
SNP56467	18.699
SNP48036	19.641
SNP7095	21.093
SNP24289	21.855
SNP31072	23.414
SNP42539	25.367
SNP49288	26.095
SNP8473	27.327
SNP55260	28.108
SNP46629	29.835
SNP20931	32.027
SNP17783	33.158
SNP57650	34.135
SNP37541	36.395
SNP22186	38.093
SNP3263	39.292
SNP58885	39.75
SNP15775	40.292
SNP12122	41.861
SNP34044	45.162
SNP13445	45.878
SNP26712	48.394
SNP56115	50.48
SNP7855	51.466
SNP29879	51.934
SNP57388	52.951
SNP14338	53.597
SNP13411	53.991
SNP51304	54.504
SNP14493	55.407
SNP44177	55.948
SNP14016	58.002
SNP41000	58.627
SNP51529	59.304
SNP56661	59.937
SNP23600	60.341
SNP7830	60.759
SNP49929	61.045
SNP32583	61.616
SNP55312	61.872
SNP54289	61.872
SNP31249	61.872
SNP10733	61.872
SNP40683	61.995
SNP14047	62.241
SNP13607	62.322
SNP19325	62.758
SNP50138	63.04
SNP4552	63.496
SNP33610	63.847
SNP30094	64.294
SNP55265	64.894
SNP38366	65.798
SNP29313	66.111
SNP45879	66.602
SNP42651	67.729
SNP17611	68.075
SNP56116	69.866
SNP6010	70.275
SNP27725	71.29
SNP17852	72.718
SNP56003	74.533
SNP49840	76.343
SNP52269	77.628
SNP39067	79.618
SNP8728	80.472
SNP44942	81.645
SNP7400	82.924
SNP53137	84.451
SNP49631	87.981
SNP20808	88.65
SNP48226	89.482
SNP14249	90.27
SNP5141	91.42
SNP36655	92.759
SNP52708	93.564
SNP11786	97.743
SNP44464	98.511
SNP18155	98.928
SNP33939	99.816
SNP41827	100.51
SNP34096	102.483
SNP43183	104.496
SNP50810	105.336
SNP54118	106.249
SNP43541	107.325
SNP51420	109.223
SNP6197	110.456
SNP39076	115.264
Group	RLG7
SNP5795	0
SNP27270	2.255
SNP33773	6.337
SNP9831	7.538
SNP2198	11.336
SNP23051	14.317
SNP27494	16.096
SNP9136	17.136
SNP31950	17.656
SNP50340	18.841
SNP32695	19.586
SNP49165	20.236
SNP52469	20.638
SNP10560	21.738
SNP18554	22.062
SNP25622	22.267
SNP20332	22.616
SNP48260	22.851
SNP7644	23.068
SNP60912	23.3
SNP40772	23.498
SNP38269	23.778
SNP22352	23.862
SNP52651	24.293
SNP18129	24.825
SNP12657	25.199
SNP7098	25.49
SNP47014	25.854
SNP17890	26.856
SNP26957	27.613
SNP19087	28.731
SNP41474	30.141
SNP54697	32.329
SNP62415	35.056
SNP19222	40.698
SNP28515	41.842
SNP7467	42.54
SNP20099	43.117
SNP4420	43.715
SNP21044	44.612
SNP31444	44.843
SNP39763	45.069
SNP1235	45.763
SNP46851	46.257
SNP35471	46.745
SNP36068	46.976
SNP36411	48.685
SNP4791	49.152
SNP41073	49.648
SNP20938	49.808
SNP350	51.272
SNP57822	51.548
SNP20757	52.158
SNP56776	52.6
SNP51288	52.792
SNP12930	53.744
SNP28050	54.282
SNP41610	54.7
SNP58712	54.783
SNP62063	55.337
SNP9752	55.593
SNP57914	55.832
SNP61002	55.832
SNP18523	56.442
SNP9072	56.853
SNP4392	58.045
SNP31209	58.433
SNP26182	58.979
SNP27307	59.738
SNP46771	60.309
SNP18551	60.777
SNP15949	61.068
SNP32936	61.837
SNP6754	62.349
SNP32470	62.862
SNP47023	63.358
SNP14035	63.851
SNP41897	64.127
SNP45336	66.079
SNP44100	66.774
SNP942	67.213
SNP15368	67.563
SNP45703	67.973
SNP34179	68.217
SNP19577	68.443
SNP3450	68.548
SNP35969	68.847
SNP34963	69.079
SNP60056	69.587
SNP38793	69.844
SNP44580	70.053
SNP42318	70.634
SNP18916	71.164
SNP42328	71.692
SNP15865	71.905
SNP50394	72.209
SNP24674	72.651
SNP23519	73.198
SNP41124	73.562
SNP32567	74.093
SNP5444	74.358
SNP48444	74.57
SNP43289	74.859
SNP41068	75.067
SNP25326	75.147
SNP23457	75.442
SNP14400	75.657
SNP43731	75.917
SNP36538	76.183
SNP45148	76.287
SNP22016	76.514
SNP45956	76.823
SNP29880	77.114
SNP14384	77.668
SNP53130	77.729
SNP43666	78.155
SNP9648	78.507
SNP56371	78.831
SNP43079	79.413
SNP6198	79.774
SNP45406	80.953
SNP23046	83.641
SNP37136	84.083
SNP62645	84.791
SNP54505	85.651
SNP61642	86.004
SNP42947	86.428
SNP27287	86.764
SNP24069	87.531
SNP51128	87.943
SNP7974	88.23
SNP56311	89.028
SNP42943	89.693
SNP11700	91.446
SNP42532	92.439
SNP1531	93.358
SNP27572	94.131
SNP102	95.096
SNP50282	96.104
SNP35292	96.497
SNP11305	97.256
SNP39104	97.637
SNP19541	97.959
SNP39513	98.666
SNP9941	98.891
SNP27871	99.467
SNP9457	100.415
SNP38395	101.128
SNP21677	102.326
SNP42620	103.249
SNP3134	107.139
Group	RLG8
SNP37566	0
SNP9365	4.289
SNP331	9.173
SNP52396	15.308
SNP45777	16.852
SNP28823	18.409
SNP4452	20.066
SNP1438	20.938
SNP56042	21.278
SNP29429	21.617
SNP21369	22.071
SNP38876	22.494
SNP46086	23.595
SNP61435	24.982
SNP4891	26.243
SNP61839	27.513
SNP48780	28.718
SNP31138	29.318
SNP37248	30.139
SNP57399	30.608
SNP20354	33.925
SNP48593	36.248
SNP55206	36.636
SNP61720	37.555
SNP49159	42.082
SNP5544	42.491
SNP12025	44.077
SNP11090	45.657
SNP50971	47.657
SNP18818	48.919
SNP18398	50.416
SNP12166	50.664
SNP21462	51.25
SNP7575	53.978
SNP53565	56.595
SNP37336	59.892
SNP59260	62.173
SNP29731	63.599
SNP57477	64.909
SNP49390	65.842
SNP13860	66.292
SNP19245	66.733
SNP648	67.171
SNP12563	67.724
SNP26755	68.357
SNP25047	68.89
SNP22115	69.224
SNP34242	69.378
SNP62528	69.699
SNP7688	69.935
SNP21803	70.338
SNP18492	70.504
SNP39649	71.771
SNP61641	72.271
SNP12618	72.866
SNP29271	73.794
SNP19039	74.76
SNP39469	75.21
SNP18732	75.526
SNP5150	76.011
SNP31474	76.265
SNP50341	76.535
SNP48738	77.09
SNP26175	77.755
SNP24979	78.209
SNP46702	78.676
SNP26736	79.648
SNP2736	80.012
SNP40787	80.251
SNP34650	80.484
SNP36375	81.22
SNP43264	81.874
SNP21725	82.694
SNP13500	83.119
SNP2356	83.311
SNP27958	83.827
SNP59785	84.3
SNP25632	84.755
SNP25415	85.099
SNP52068	85.523
SNP28449	86.396
SNP14368	87.447
SNP31722	88.522
SNP25484	89.506
SNP44565	89.842
SNP51904	90.477
SNP4852	90.578
SNP47012	91.186
SNP56592	91.576
SNP46956	91.877
SNP19765	92.176
SNP1921	92.558
SNP6031	92.636
SNP24130	92.998
SNP32988	93.267
SNP33785	93.531
SNP47255	93.956
SNP30100	94.661
SNP50457	95.468
SNP48621	95.946
SNP14138	96.365
SNP28932	96.999
SNP12871	97.49
SNP24265	98.687
SNP14107	98.966
SNP13739	99.999
SNP62268	101.319
SNP39143	104.256
SNP16322	104.902
SNP30886	105.931
SNP41529	107.87
SNP18598	109.616
SNP24197	111.466
SNP51675	113.47
SNP32138	116.21
SNP49338	117.172
SNP61148	119.695
SNP38132	120.398
SNP23860	121.917
SNP56400	122.327
SNP13898	123.123
SNP21980	123.322
SNP27394	124.068
SNP40340	125.159
SNP22729	126.165
SNP45971	126.944
SNP52404	128.967
SNP16813	130.664
SNP16790	131.848
Group	RLG9
SNP10984	0
SNP53760	9.239
SNP3814	10.058
SNP52889	11.644
SNP19645	13.005
SNP16386	13.983
SNP18953	14.746
SNP37374	15.749
SNP7128	17.054
SNP3733	18.998
SNP2768	20.909
SNP18877	21.585
SNP48990	28.002
SNP6000	30.795
SNP10954	33.548
SNP6052	34.216
SNP16658	36.965
SNP55431	40.62
SNP52166	44.994
SNP29591	46.6
SNP19076	47.1
SNP17888	47.651
SNP61726	47.983
SNP49973	48.999
SNP11940	48.999
SNP23980	49.362
SNP22412	49.655
SNP43259	50.466
SNP15355	51.063
SNP24633	51.433
SNP31371	51.571
SNP55871	51.913
SNP53236	52.42
SNP31076	54.981
SNP63008	55.155
SNP60046	56.081
SNP24308	57.05
SNP50856	58.317
SNP21136	59.314
SNP31442	59.838
SNP39901	60.198
SNP2119	61.337
SNP57345	62.217
SNP59449	62.623
SNP53326	64.341
SNP4883	66.467
SNP23357	67.367
SNP32705	68.066
SNP11987	69.002
SNP50000	69.179
SNP58444	69.325
SNP50428	69.56
SNP49872	70.317
SNP24977	70.759
SNP54136	71.323
SNP13054	73.201
SNP48150	77.748
SNP2415	78.174
SNP37923	80.319
SNP57795	81.163
SNP50915	81.393
SNP6752	81.808
SNP56195	82.263
SNP36947	82.534
SNP51407	82.677
SNP20987	82.717
SNP24424	82.893
SNP21879	82.912
SNP32860	82.983
SNP4324	83.718
SNP20246	85.207
SNP41991	85.359
SNP49396	85.474
SNP6662	85.722
SNP12589	85.917
SNP16364	85.993
SNP51320	86.083
SNP43072	86.234
SNP23342	86.626
SNP38213	87.145
SNP54411	87.716
SNP49789	88.119
SNP18620	88.867
SNP20017	89.461
SNP14880	89.993
SNP35711	91.318
SNP52797	93.056
SNP57002	94.435
SNP16417	98.596
SNP13570	102.626
SNP35569	103.731
SNP57529	103.793
SNP24708	103.85
SNP42009	103.854
SNP34428	107.228
SNP9680	109.713
SNP62537	110.362
SNP31598	110.526
SNP12758	111.902
SNP376	113.181
SNP18425	113.181
SNP16003	113.181
SNP13420	113.561
SNP23760	113.841
SNP16198	114.607
SNP11036	116.129
SNP6644	117.119
SNP51600	121.102
SNP30176	126.311
SNP61988	129.343
SNP46966	135.719
SNP4458	138.631
SNP36010	146.442
SNP54646	148.925
SNP22487	152.233
SNP15515	154.791
SNP57836	157.165
SNP15190	159.718
SNP44343	163.454
Group	SLG1
SNP36365	0
SNP2630	5.551
SNP36908	13.204
SNP53037	15.206
SNP15836	16.064
SNP45867	16.845
SNP52556	17.191
SNP43163	17.998
SNP58267	18.638
SNP41063	19.553
SNP48089	19.927
SNP53277	20.117
SNP16639	20.518
SNP43495	20.866
SNP37910	22.033
SNP49002	22.033
SNP42598	22.956
SNP18728	23.856
SNP50552	26.273
SNP4593	26.804
SNP26354	27.513
SNP23336	28.114
SNP56634	28.228
SNP14140	29.175
SNP52955	29.693
SNP58555	30.478
SNP16565	30.903
SNP1177	31.25
SNP20558	31.645
SNP58785	33.704
SNP39934	34.241
SNP38388	35.024
SNP27481	35.575
SNP21137	36.997
SNP58250	37.363
SNP6563	38.065
SNP33526	38.51
SNP38263	39.14
SNP1041	39.466
SNP37611	39.519
SNP6757	41.179
SNP40836	41.701
SNP52393	42.963
SNP27002	43.331
SNP50587	43.423
SNP17264	44.614
SNP53836	45.498
SNP9185	45.861
SNP18550	46.756
SNP49573	47.661
SNP30999	48.296
SNP59556	49.481
SNP45600	50.102
SNP18332	51.42
SNP10569	52.046
SNP44668	52.356
SNP26514	61.028
SNP32352	62.774
SNP5705	63.788
SNP10804	64.992
SNP47247	67.232
SNP15013	67.717
SNP44590	68.68
SNP39766	69.203
SNP3500	70.134
SNP50717	70.77
SNP12993	71.317
SNP58807	71.727
SNP56830	72.461
SNP41578	73.021
SNP40356	73.215
SNP2286	73.349
SNP22138	73.484
SNP4795	73.778
SNP52954	73.992
SNP60787	73.992
SNP16595	74.082
SNP34481	74.431
SNP59516	74.593
SNP53832	74.792
SNP45916	74.926
SNP5851	75.012
SNP34129	75.203
SNP49833	75.417
SNP44168	75.488
SNP54588	75.624
SNP59428	75.697
SNP3003	75.799
SNP43847	75.919
SNP2585	76.057
SNP31933	76.172
SNP62709	76.221
SNP30286	76.354
SNP41324	76.354
SNP22176	76.354
SNP11848	76.415
SNP51567	76.415
SNP52309	76.595
SNP10701	76.733
SNP10523	76.868
SNP11246	76.981
SNP31276	77.082
SNP61782	77.162
SNP33009	77.227
SNP43490	77.227
SNP14262	77.295
SNP5761	77.342
SNP11033	77.389
SNP15215	77.389
SNP6203	77.433
SNP11625	77.509
SNP44520	77.509
SNP21316	77.533
SNP59509	77.556
SNP43688	77.681
SNP59446	77.707
SNP62839	77.829
SNP8217	77.992
SNP19036	78.235
SNP46946	78.405
SNP4641	78.405
SNP13525	78.473
SNP15448	78.661
SNP1635	78.894
SNP24452	79.279
SNP26215	79.279
SNP52677	79.279
SNP47471	79.279
SNP24697	79.551
SNP15158	79.578
SNP18790	79.672
SNP44666	79.858
SNP21117	80.074
SNP40731	80.297
SNP13900	80.496
SNP31303	80.853
SNP28904	81.212
SNP2831	81.659
SNP37724	82.048
SNP46976	82.684
SNP40720	83.067
SNP27124	84.057
SNP37112	85.095
SNP58875	87.511
SNP18080	88.214
SNP28566	88.459
SNP9560	88.685
SNP21708	89.451
SNP19531	90.478
SNP16765	91.442
SNP2178	91.812
SNP56818	92.37
SNP17016	92.543
SNP44593	92.807
SNP18353	93.25
SNP53136	93.476
SNP45737	93.797
SNP62019	94.023
SNP36239	94.659
SNP24276	95.524
SNP51825	95.913
SNP16902	96.165
SNP7060	96.589
SNP46432	97.122
SNP57369	97.422
SNP7411	97.422
SNP18552	97.729
SNP47791	98.594
SNP15962	100.72
SNP11579	103.301
SNP19016	104.575
SNP28177	107.861
Group	SLG2
SNP797	0
SNP32424	3.565
SNP48071	9.004
SNP28246	11.242
SNP44601	14.453
SNP5948	17.548
SNP1007	18.449
SNP16935	25.435
SNP3339	26.699
SNP11194	27.637
SNP6178	28.455
SNP10328	29.512
SNP38741	30.252
SNP53120	30.786
SNP28109	31.887
SNP25750	32.944
SNP61616	34.274
SNP42085	34.958
SNP7443	35.674
SNP7382	36.404
SNP56636	37.138
SNP5172	37.453
SNP62707	37.747
SNP55619	38.026
SNP18282	38.416
SNP3720	38.8
SNP46443	38.987
SNP45220	39.298
SNP36145	39.688
SNP9620	39.922
SNP1119	40.315
SNP32783	42.121
SNP49350	42.829
SNP57531	44.45
SNP30760	45.695
SNP28455	47.481
SNP32244	48.199
SNP38789	48.739
SNP57277	49.119
SNP46430	49.135
SNP63062	49.198
SNP45647	49.84
SNP30223	50.003
SNP22941	50.198
SNP1020	50.198
SNP44172	50.357
SNP5986	50.843
SNP48790	51.29
SNP32405	51.307
SNP59400	51.598
SNP23238	52.12
SNP15477	52.185
SNP28124	52.46
SNP53266	52.759
SNP1574	53.19
SNP17762	53.397
SNP20916	53.584
SNP56457	53.755
SNP30890	53.981
SNP48301	54.232
SNP10010	54.341
SNP38343	54.488
SNP10543	54.746
SNP49614	54.868
SNP42951	55.071
SNP48092	55.129
SNP55349	55.299
SNP25166	55.299
SNP25991	55.452
SNP21686	55.521
SNP18038	55.676
SNP18538	55.754
SNP20364	56.094
SNP40635	56.566
SNP50740	56.669
SNP8420	56.737
SNP55577	56.872
SNP3769	56.935
SNP56069	57.13
SNP34098	57.224
SNP4800	57.395
SNP45715	57.455
SNP46867	57.574
SNP32339	57.875
SNP18807	58.385
SNP1731	59.547
SNP51487	59.964
SNP35416	60.099
SNP41117	60.332
SNP1444	60.538
SNP43392	60.733
SNP20287	60.985
SNP46013	61.048
SNP17648	61.189
SNP26809	61.189
SNP23146	61.257
SNP47595	61.328
SNP36581	61.328
SNP14559	61.353
SNP8692	61.495
SNP40705	61.584
SNP4661	61.721
SNP51638	61.856
SNP58425	61.987
SNP38846	62.145
SNP29292	62.377
SNP8656	62.682
SNP12835	62.886
SNP59837	63.219
SNP22877	63.266
SNP16836	63.488
SNP37497	63.488
SNP56402	63.64
SNP57432	63.764
SNP7840	63.913
SNP28428	64.145
SNP42538	64.383
SNP7276	64.627
SNP8930	65.027
SNP38159	65.339
SNP50135	65.597
SNP39657	65.701
SNP11005	66.424
SNP58367	66.947
SNP28705	67.251
SNP33377	67.65
SNP13730	67.765
SNP25355	68.096
SNP49793	68.107
SNP60449	68.377
SNP38908	68.461
SNP31054	68.672
SNP46689	68.803
SNP17601	68.957
SNP30815	69.136
SNP41141	69.272
SNP61539	69.402
SNP59113	69.572
SNP51327	69.788
SNP39620	70.025
SNP43019	70.223
SNP47183	70.488
SNP9550	70.572
SNP47299	70.829
SNP48371	70.947
SNP3685	71.078
SNP9714	71.258
SNP50464	71.56
SNP12979	71.63
SNP29707	71.865
SNP45778	72.012
SNP40362	72.146
SNP20210	72.146
SNP8293	72.346
SNP14820	72.526
SNP57030	72.732
SNP35040	72.847
SNP33791	73.303
SNP7601	73.729
SNP51669	74.058
SNP7444	74.462
SNP34597	74.804
SNP10136	75.311
SNP46878	76.112
SNP5952	76.456
SNP5979	76.747
SNP22321	77.125
SNP18304	77.465
SNP20410	77.728
SNP6415	77.865
SNP31484	78.198
SNP36430	78.437
SNP7593	79.331
SNP7170	79.95
SNP18116	80.541
SNP16931	81.042
SNP41997	81.275
SNP18020	81.457
SNP27447	81.765
SNP62262	82.057
SNP12185	82.663
SNP37130	82.966
SNP54283	83.46
SNP4036	85.524
SNP562	85.971
SNP9209	86.909
SNP33537	95.607
SNP32774	98.554
SNP384	100.543
Group	SLG3
SNP23938	0
SNP34326	1.494
SNP20140	3.261
SNP23410	3.607
SNP5446	4.15
SNP27041	4.362
SNP50911	5.138
SNP56356	5.669
SNP27941	5.881
SNP18302	5.881
SNP43791	6.952
SNP40385	7.771
SNP13633	7.906
SNP23524	8.556
SNP53647	9.102
SNP2324	9.102
SNP30924	9.397
SNP31049	9.701
SNP38464	10.354
SNP36024	10.834
SNP25468	11.178
SNP11556	11.377
SNP40242	11.784
SNP55296	12.04
SNP28133	12.291
SNP30801	12.611
SNP2936	12.947
SNP17598	13.237
SNP15182	13.472
SNP33190	13.636
SNP24260	13.743
SNP5557	13.8
SNP47216	14.143
SNP2583	14.195
SNP16650	14.577
SNP1303	14.848
SNP52465	15.06
SNP20917	15.581
SNP41215	15.813
SNP27757	16.13
SNP55945	16.539
SNP54623	16.868
SNP27403	17.105
SNP42799	17.487
SNP16609	17.836
SNP22687	18.093
SNP5225	18.489
SNP23025	19.452
SNP31123	20.462
SNP49435	20.778
SNP55389	21.436
SNP46773	22.353
SNP41416	22.923
SNP11022	23.194
SNP19971	23.776
SNP17089	24.956
SNP52353	26.023
SNP46870	26.845
SNP18303	27.51
SNP42605	29.217
SNP46377	30.131
SNP58543	32.139
SNP20971	32.585
SNP13076	33.004
SNP58449	33.107
SNP400	33.858
SNP23543	34.039
SNP12688	34.062
SNP51461	34.671
SNP42647	36.205
SNP42360	36.735
SNP44925	37.468
SNP42796	38.158
SNP54780	38.566
SNP34227	39.056
SNP33683	39.726
SNP54897	40.132
SNP24198	40.359
SNP29897	41.099
SNP4468	42.008
SNP47252	42.417
SNP48035	42.719
SNP28599	43.222
SNP50958	43.361
SNP30930	43.508
SNP31399	43.635
SNP48381	43.827
SNP22303	43.949
SNP13369	44.278
SNP3224	44.75
SNP44932	45.588
SNP31468	45.984
SNP12463	46.583
SNP54853	47.478
SNP32368	48.262
SNP22159	48.69
SNP18124	49.452
SNP28619	49.734
SNP48144	50.351
SNP17482	50.517
SNP11602	51.42
SNP56510	52.525
SNP32425	53.136
SNP48928	53.836
SNP29441	54.494
SNP3409	54.766
SNP31448	55.471
SNP57033	55.722
SNP45800	56.06
SNP19735	56.344
SNP18364	56.543
SNP24464	56.582
SNP11986	56.763
SNP22672	57.051
SNP29678	57.192
SNP50193	57.331
SNP51284	57.463
SNP29705	57.463
SNP52995	57.492
SNP25377	57.636
SNP35909	57.911
SNP39467	58.002
SNP13040	58.13
SNP26152	58.281
SNP10892	58.401
SNP21822	58.653
SNP31365	58.796
SNP33379	59.062
SNP24785	59.359
SNP46938	59.613
SNP47577	59.875
SNP57077	59.964
SNP12433	60.108
SNP35024	60.244
SNP55031	60.244
SNP41963	60.244
SNP39365	60.328
SNP24376	60.392
SNP33325	60.464
SNP55531	60.603
SNP11512	60.81
SNP4538	60.886
SNP38187	60.992
SNP47727	61.133
SNP1797	61.26
SNP37567	61.479
SNP40487	61.627
SNP13111	61.997
SNP30463	62.275
SNP4351	62.521
SNP56188	62.959
SNP29703	63.557
SNP10694	63.744
SNP11232	63.885
SNP19166	64.356
SNP11301	64.598
SNP22986	65.162
SNP3164	65.705
SNP52146	66.547
SNP35223	67.078
SNP36733	67.396
SNP2271	67.638
SNP18628	68.071
SNP5302	68.306
SNP54663	68.401
SNP17906	68.684
SNP49019	68.932
SNP13718	68.932
SNP14929	69.297
SNP49661	69.526
SNP29964	69.651
SNP33080	69.865
SNP5571	70.001
SNP32752	70.155
SNP47896	70.36
SNP41741	70.539
SNP50903	70.668
SNP34424	71.896
SNP44482	72.819
SNP46300	73.51
SNP55516	74.156
SNP15596	74.741
SNP5163	75.175
SNP47967	75.296
SNP56751	75.36
SNP47971	75.599
SNP41716	75.675
SNP52944	75.902
SNP31194	76.044
SNP28670	76.183
SNP21090	76.554
SNP10990	76.886
SNP19970	77.43
SNP40159	77.933
SNP24107	79.017
SNP2915	79.853
SNP21091	81.634
SNP56005	82.209
SNP38018	83.33
SNP50967	85.31
SNP51588	85.519
SNP20076	85.844
SNP45972	86.068
SNP40867	86.608
SNP48951	87.266
SNP55268	88.145
SNP26369	88.914
SNP34721	90.347
SNP11522	92.276
SNP47883	93.001
SNP485	94.232
SNP4034	94.949
SNP34627	95.054
SNP22212	95.636
SNP37506	95.636
SNP37228	95.905
SNP44560	96.738
SNP30848	97.009
SNP50735	98.405
SNP24163	98.711
SNP26539	99.853
SNP409	100.724
SNP30563	102.729
Group	SLG4
SNP44108	0
SNP5632	4.272
SNP46935	5.707
SNP24764	6.773
SNP18211	7.686
SNP10907	8.768
SNP56427	10.483
SNP34469	11.765
SNP60398	12.604
SNP24777	12.839
SNP59204	13.177
SNP30271	13.335
SNP58204	13.335
SNP56415	14.167
SNP53179	15.182
SNP49454	16.077
SNP52350	16.913
SNP2941	17.662
SNP22354	18.765
SNP21006	19.469
SNP46368	21.658
SNP44515	22.928
SNP31203	23.873
SNP13820	24.108
SNP57257	24.617
SNP59907	24.988
SNP59612	25.604
SNP33220	26.946
SNP53403	27.517
SNP3219	29.092
SNP59651	29.631
SNP14335	30.48
SNP5973	30.903
SNP37327	31.653
SNP22494	32.22
SNP24176	32.919
SNP15601	33.259
SNP30452	33.506
SNP5638	33.813
SNP15443	34.394
SNP17761	34.814
SNP47922	35.304
SNP62274	35.672
SNP19061	36.138
SNP7057	36.383
SNP54110	36.765
SNP58568	37.049
SNP3700	37.255
SNP26452	37.52
SNP53949	37.79
SNP34783	37.985
SNP12841	38.253
SNP15539	38.439
SNP41805	38.593
SNP58781	38.746
SNP45773	38.883
SNP31063	39.014
SNP45192	39.149
SNP54741	39.251
SNP53092	39.276
SNP11473	39.403
SNP58740	39.566
SNP12309	39.701
SNP3779	39.809
SNP29194	39.926
SNP16238	40.035
SNP20406	40.142
SNP4680	40.213
SNP55742	40.308
SNP11468	40.35
SNP54040	40.375
SNP20198	40.453
SNP37642	40.51
SNP41305	40.51
SNP60970	40.581
SNP51344	40.604
SNP18247	40.722
SNP61448	40.722
SNP28414	40.722
SNP1591	41.044
SNP6992	41.044
SNP25983	41.124
SNP58420	41.176
SNP9849	41.328
SNP39223	41.328
SNP8378	41.447
SNP16711	41.522
SNP41447	41.522
SNP10083	41.622
SNP48996	41.81
SNP26718	41.923
SNP39698	42.018
SNP36580	42.152
SNP21880	42.253
SNP37244	42.319
SNP3784	42.363
SNP15003	42.469
SNP16464	42.617
SNP11339	42.657
SNP13218	42.775
SNP26219	42.844
SNP39920	43.101
SNP25969	43.334
SNP33270	43.439
SNP60527	43.601
SNP18162	44.124
SNP33385	44.223
SNP21280	44.41
SNP16304	45.348
SNP54872	45.517
SNP46746	45.517
SNP38052	45.876
SNP26455	46.046
SNP3869	46.173
SNP18052	46.52
SNP17812	46.685
SNP5874	47.062
SNP25218	47.567
SNP34834	48.472
SNP57026	49.012
SNP62050	49.397
SNP48896	50.309
SNP18194	50.7
SNP13295	51.562
SNP17289	52.689
SNP9669	54.831
SNP45150	55.395
SNP42866	56.562
SNP40090	58.014
SNP52706	58.653
SNP56587	63.183
SNP25549	64.273
SNP43858	64.667
SNP12805	65.199
SNP12361	66.148
SNP18468	67.001
SNP2707	67.611
SNP6399	67.855
SNP23143	69.018
SNP57690	69.876
SNP4414	70.562
SNP17324	70.862
SNP5451	71.161
SNP45011	72.515
SNP11785	73.456
SNP12922	75.192
SNP26246	76.309
SNP10282	77.334
SNP18259	80.282
SNP30850	82.608
Group	SLG5
SNP45930	0
SNP36044	1.845
SNP33180	2.644
SNP51435	2.649
SNP43346	2.855
SNP32816	3.316
SNP49878	4.691
SNP36017	5.054
SNP1282	5.409
SNP1178	5.527
SNP31853	13.259
SNP23249	18.294
SNP22591	23.724
SNP31648	25.493
SNP4282	27.908
SNP16139	28.833
SNP50327	31.793
SNP14067	32.441
SNP33121	33.588
SNP11143	35.011
SNP22332	37.059
SNP8605	37.716
SNP24430	37.987
SNP43284	38.682
SNP5500	38.703
SNP34729	39.117
SNP20325	39.565
SNP44735	39.945
SNP28687	40.224
SNP3910	40.623
SNP51980	40.819
SNP43374	41.161
SNP12536	41.64
SNP39163	41.883
SNP49404	42.307
SNP34957	42.307
SNP45575	42.327
SNP4752	42.327
SNP43526	43.947
SNP29959	44.098
SNP40742	44.279
SNP40158	44.605
SNP8203	44.714
SNP14497	44.926
SNP30261	45.494
SNP3977	45.615
SNP47390	45.877
SNP8177	45.921
SNP15819	46.24
SNP32329	46.758
SNP5881	47.161
SNP57224	47.564
SNP34880	47.845
SNP37033	48.11
SNP51012	48.361
SNP55676	48.927
SNP59915	48.999
SNP43587	49.204
SNP16259	49.244
SNP22219	50.008
SNP58680	50.336
SNP56348	50.645
SNP8773	50.83
SNP5391	51.095
SNP41194	51.196
SNP13029	51.237
SNP39764	51.523
SNP12837	51.579
SNP47465	51.62
SNP44894	51.62
SNP53753	51.62
SNP36065	51.62
SNP61746	51.729
SNP50038	51.785
SNP35661	51.785
SNP37865	51.849
SNP58353	51.889
SNP61358	51.889
SNP9652	51.889
SNP50156	51.889
SNP61427	54.141
SNP57179	54.696
SNP3355	56.256
SNP48022	57.628
SNP854	58.333
SNP14287	58.533
SNP9504	59.028
SNP41606	59.443
SNP792	59.611
SNP41270	59.831
SNP37969	60.056
SNP35732	60.393
SNP61660	60.393
SNP8853	60.885
SNP4200	61.136
SNP31882	61.425
SNP38092	61.532
SNP10121	62.11
SNP22438	62.893
SNP56216	63.032
SNP27223	64.546
SNP21839	64.938
SNP52873	65.146
SNP22754	66.366
SNP49633	66.597
SNP4994	66.745
SNP17775	66.96
SNP9081	67.045
SNP39825	67.264
SNP58135	67.531
SNP4923	67.59
SNP4572	67.725
SNP10826	67.874
SNP44983	67.938
SNP20505	68.038
SNP23537	68.115
SNP15849	68.265
SNP20752	68.265
SNP20572	68.42
SNP40893	68.508
SNP33980	68.579
SNP21881	68.702
SNP501	68.702
SNP54575	68.702
SNP35676	68.791
SNP59954	68.791
SNP52777	69.041
SNP42549	69.423
SNP17174	69.423
SNP26206	69.523
SNP7150	69.523
SNP33386	69.712
SNP16321	69.827
SNP21012	69.827
SNP42444	69.863
SNP25414	69.863
SNP44079	69.863
SNP1076	70.023
SNP7873	70.079
SNP51621	70.15
SNP30451	70.367
SNP36269	70.457
SNP36304	70.532
SNP26674	70.792
SNP38038	70.792
SNP40894	70.792
SNP53905	70.981
SNP4390	71.018
SNP9053	71.159
SNP11054	71.36
SNP44225	71.36
[truncated: 690 more rows]

## Sheet: Genotypic data
Marker	Segregation type	Phase	XSA10001	XSA10003	XSA10004	XSA10011	XSA10013	XSA10014	XSA10019	XSA10020	XSA10021	XSA10022	XSA10024	XSA10027	XSA10028	XSA10031	XSA10034	XSA10036	XSA10038	XSA10039	XSA10040	XSA10041	XSA10044	XSA10048	XSA10049	XSA10050	XSA10051	XSA10053	XSA10054	XSA10055	XSA10056	XSA10057	XSA10062	XSA10063	XSA10064	XSA10065	XSA10066	XSA10074	XSA10075	XSA10077	XSA10078	XSA10079	XSA10084	XSA10094	XSA10097	XSA10098	XSA10099	XSA10100	XSA10104
SNP10078	<lmxll>	{0-}	lm	ll	ll	ll	ll	lm	ll	ll	ll	ll	ll	ll	ll	ll	ll	ll	ll	ll	lm	ll	lm	lm	ll	lm	lm	ll	ll	lm	ll	ll	ll	lm	ll	ll	ll	lm	lm	lm	ll	ll	ll	lm	ll	lm	ll	ll	ll
SNP10127	<lmxll>	{1-}	lm	lm	lm	ll	ll	lm	lm	ll	ll	ll	ll	ll	ll	lm	lm	lm	ll	lm	lm	lm	lm	lm	lm	lm	lm	lm	ll	lm	lm	lm	ll	ll	lm	ll	ll	ll	lm	lm	ll	lm	lm	lm	lm	lm	lm	lm	lm
SNP10174	<lmxll>	{1-}	lm	lm	lm	ll	ll	lm	lm	ll	ll	ll	lm	ll	ll	lm	ll	lm	ll	ll	lm	ll	lm	ll	ll	lm	lm	ll	ll	ll	lm	lm	lm	ll	lm	ll	ll	ll	lm	ll	lm	lm	lm	ll	ll	lm	lm	lm	lm
SNP102	<lmxll>	{1-}	lm	lm	ll	ll	ll	lm	lm	lm	lm	ll	lm	lm	ll	lm	ll	ll	lm	ll	ll	ll	lm	ll	lm	lm	lm	ll	lm	lm	lm	lm	lm	lm	lm	ll	ll	lm	ll	lm	ll	ll	ll	ll	ll	ll	ll	lm	ll
SNP10503	<lmxll>	{1-}	ll	ll	lm	lm	lm	lm	ll	lm	ll	ll	ll	ll	lm	ll	ll	ll	ll	ll	lm	ll	lm	ll	lm	lm	lm	ll	lm	lm	lm	lm	ll	lm	lm	ll	lm	lm	lm	ll	ll	lm	lm	ll	ll	lm	ll	lm	ll
SNP10560	<lmxll>	{0-}	lm	lm	lm	ll	lm	lm	lm	ll	ll	lm	ll	lm	lm	lm	ll	lm	ll	lm	lm	ll	ll	ll	ll	ll	ll	ll	lm	ll	ll	lm	lm	lm	ll	ll	lm	ll	ll	lm	ll	lm	lm	lm	ll	lm	ll	ll	lm
SNP10594	<lmxll>	{0-}	ll	lm	ll	ll	ll	lm	lm	lm	ll	lm	lm	ll	lm	ll	ll	ll	ll	ll	ll	ll	ll	lm	lm	ll	ll	ll	ll	ll	lm	lm	ll	ll	ll	lm	lm	lm	lm	ll	ll	lm	lm	ll	ll	lm	ll	lm	lm
SNP10660	<lmxll>	{0-}	ll	lm	ll	lm	lm	lm	ll	lm	lm	lm	lm	lm	ll	lm	ll	ll	ll	lm	lm	ll	lm	ll	lm	ll	lm	ll	lm	ll	ll	lm	lm	ll	ll	ll	lm	lm	lm	ll	lm	lm	ll	ll	ll	lm	ll	ll	lm
SNP10733	<lmxll>	{0-}	lm	ll	ll	ll	ll	ll	ll	lm	ll	lm	lm	ll	lm	lm	lm	ll	lm	lm	lm	lm	lm	ll	ll	ll	ll	lm	lm	lm	lm	ll	ll	ll	lm	ll	lm	ll	ll	lm	ll	ll	ll	lm	lm	ll	lm	lm	lm
SNP10789	<lmxll>	{0-}	lm	lm	lm	lm	lm	ll	ll	lm	ll	lm	lm	ll	ll	lm	--	ll	ll	ll	ll	ll	lm	lm	lm	ll	lm	--	lm	lm	lm	lm	lm	ll	ll	lm	ll	lm	ll	ll	ll	ll	ll	ll	ll	ll	ll	ll	lm
SNP10954	<lmxll>	{0-}	lm	ll	ll	lm	lm	lm	lm	lm	ll	ll	ll	lm	lm	lm	ll	lm	ll	ll	lm	ll	ll	lm	lm	ll	lm	lm	ll	lm	ll	lm	ll	lm	ll	lm	ll	lm	ll	ll	ll	lm	ll	lm	lm	lm	lm	ll	lm
SNP10984	<lmxll>	{1-}	ll	lm	lm	ll	ll	ll	ll	ll	ll	lm	lm	ll	ll	ll	ll	ll	lm	lm	lm	lm	lm	ll	lm	ll	ll	ll	lm	ll	lm	lm	lm	lm	lm	lm	lm	ll	lm	ll	lm	lm	lm	ll	ll	lm	ll	lm	ll
SNP10988	<lmxll>	{0-}	lm	lm	ll	ll	ll	ll	ll	ll	ll	ll	ll	ll	ll	ll	ll	ll	ll	ll	lm	ll	lm	lm	ll	lm	lm	ll	lm	lm	ll	ll	ll	lm	lm	lm	lm	lm	lm	lm	ll	ll	ll	lm	ll	ll	ll	ll	ll
SNP11035	<lmxll>	{0-}	lm	lm	ll	lm	lm	lm	ll	lm	lm	lm	lm	lm	ll	lm	ll	ll	lm	lm	ll	ll	lm	ll	lm	ll	lm	ll	lm	ll	ll	lm	lm	ll	ll	ll	lm	lm	lm	ll	lm	lm	ll	lm	ll	lm	lm	ll	lm
SNP11036	<lmxll>	{0-}	ll	ll	lm	lm	lm	ll	ll	ll	ll	lm	lm	ll	ll	ll	ll	lm	ll	ll	ll	lm	ll	ll	ll	ll	lm	ll	lm	lm	lm	lm	lm	ll	lm	ll	ll	ll	ll	ll	ll	lm	lm	ll	ll	lm	ll	ll	lm
SNP11090	<lmxll>	{0-}	ll	ll	ll	lm	lm	lm	ll	lm	lm	lm	ll	ll	lm	ll	lm	ll	ll	lm	lm	lm	ll	lm	ll	ll	ll	ll	lm	ll	ll	lm	ll	lm	ll	ll	lm	lm	lm	lm	lm	lm	ll	ll	ll	lm	ll	ll	lm
SNP11248	<lmxll>	{1-}	ll	lm	lm	ll	lm	lm	ll	lm	lm	lm	ll	ll	ll	lm	ll	ll	lm	ll	ll	lm	lm	lm	ll	lm	lm	ll	lm	lm	lm	lm	lm	ll	ll	lm	ll	ll	lm	ll	lm	ll	lm	--	ll	lm	ll	lm	ll
SNP11286	<lmxll>	{0-}	lm	lm	lm	ll	ll	lm	ll	ll	ll	ll	lm	ll	lm	lm	ll	lm	ll	lm	ll	ll	lm	lm	ll	lm	ll	ll	lm	lm	lm	lm	ll	lm	ll	lm	ll	lm	ll	ll	ll	ll	lm	lm	lm	lm	ll	ll	ll
SNP11305	<lmxll>	{1-}	lm	lm	ll	ll	ll	lm	lm	lm	lm	ll	lm	lm	ll	lm	ll	lm	lm	ll	ll	ll	lm	ll	lm	lm	lm	ll	lm	lm	lm	lm	lm	lm	ll	lm	ll	lm	ll	lm	ll	ll	ll	ll	ll	ll	ll	lm	ll
SNP11350	<lmxll>	{1-}	lm	lm	lm	lm	lm	ll	lm	ll	lm	lm	ll	lm	lm	lm	lm	ll	ll	ll	lm	lm	lm	lm	lm	ll	ll	ll	ll	lm	lm	lm	lm	lm	ll	ll	ll	lm	ll	ll	lm	ll	lm	lm	lm	lm	lm	lm	ll
SNP11626	<lmxll>	{0-}	lm	lm	ll	lm	lm	lm	lm	ll	lm	lm	lm	lm	ll	lm	ll	ll	ll	lm	lm	ll	lm	ll	lm	ll	lm	ll	lm	ll	ll	lm	lm	lm	ll	ll	lm	lm	lm	ll	lm	lm	ll	lm	ll	lm	lm	ll	lm
SNP11652	<lmxll>	{1-}	lm	lm	lm	ll	ll	lm	lm	ll	ll	ll	ll	ll	ll	lm	lm	lm	ll	lm	lm	lm	lm	lm	lm	lm	lm	lm	ll	lm	lm	lm	ll	ll	lm	ll	ll	ll	lm	lm	lm	lm	lm	lm	lm	lm	lm	lm	lm
SNP11700	<lmxll>	{1-}	lm	lm	ll	ll	ll	lm	lm	lm	lm	ll	lm	lm	ll	lm	ll	lm	lm	ll	ll	ll	lm	ll	lm	lm	lm	lm	lm	lm	lm	lm	lm	lm	lm	lm	ll	lm	ll	lm	lm	ll	ll	ll	ll	lm	lm	lm	ll
SNP11728	<lmxll>	{0-}	ll	lm	lm	ll	ll	lm	ll	ll	ll	ll	lm	ll	ll	lm	ll	ll	ll	ll	ll	lm	ll	lm	lm	lm	ll	ll	lm	ll	lm	lm	ll	ll	ll	lm	lm	ll	ll	ll	lm	ll	lm	ll	ll	ll	ll	lm	ll
SNP11735	<lmxll>	{0-}	lm	ll	ll	ll	ll	lm	ll	ll	ll	ll	ll	ll	ll	ll	lm	ll	ll	ll	lm	ll	lm	lm	ll	lm	ll	ll	ll	lm	ll	ll	ll	ll	ll	ll	ll	lm	lm	lm	lm	ll	ll	ll	ll	lm	ll	ll	ll
SNP11786	<lmxll>	{0-}	ll	ll	lm	lm	lm	ll	lm	lm	lm	lm	ll	lm	lm	lm	ll	lm	lm	ll	lm	lm	lm	ll	lm	lm	ll	ll	lm	lm	lm	ll	ll	ll	lm	ll	lm	ll	ll	lm	ll	ll	ll	ll	ll	lm	ll	lm	lm
SNP11940	<lmxll>	{0-}	lm	ll	ll	lm	lm	lm	lm	ll	ll	lm	lm	lm	lm	ll	ll	lm	ll	ll	ll	ll	ll	lm	lm	lm	lm	lm	ll	lm	ll	ll	ll	lm	ll	lm	ll	lm	ll	ll	ll	lm	ll	lm	lm	lm	lm	ll	lm
SNP11987	<lmxll>	{0-}	ll	ll	ll	lm	lm	lm	lm	ll	ll	lm	ll	lm	lm	ll	ll	lm	ll	ll	ll	ll	ll	lm	lm	ll	lm	ll	lm	ll	ll	lm	lm	ll	ll	lm	ll	ll	ll	ll	ll	lm	--	ll	ll	lm	ll	ll	lm
SNP12001	<lmxll>	{0-}	lm	lm	lm	lm	lm	ll	ll	lm	ll	lm	lm	lm	ll	lm	ll	lm	ll	lm	lm	ll	lm	lm	lm	ll	lm	ll	lm	lm	lm	lm	lm	ll	ll	lm	ll	lm	ll	lm	ll	ll	ll	ll	lm	ll	ll	ll	lm
SNP12010	<lmxll>	{0-}	lm	lm	lm	lm	lm	ll	ll	lm	ll	lm	lm	lm	ll	lm	ll	lm	ll	lm	lm	ll	ll	lm	lm	ll	lm	ll	lm	lm	lm	lm	lm	lm	ll	lm	lm	lm	ll	lm	lm	ll	ll	ll	ll	ll	lm	ll	lm
SNP12018	<lmxll>	{0-}	lm	lm	ll	ll	ll	lm	lm	lm	ll	lm	lm	ll	lm	ll	ll	ll	ll	ll	lm	ll	ll	lm	lm	ll	ll	ll	ll	ll	lm	lm	ll	ll	ll	lm	ll	lm	lm	ll	ll	lm	lm	lm	lm	lm	ll	lm	lm
SNP12025	<lmxll>	{0-}	lm	ll	ll	lm	lm	lm	ll	lm	lm	lm	ll	ll	ll	ll	ll	ll	ll	lm	lm	lm	--	lm	ll	ll	ll	ll	lm	ll	ll	ll	ll	lm	ll	lm	lm	lm	lm	lm	lm	lm	ll	ll	lm	lm	ll	ll	lm
SNP1207	<lmxll>	{1-}	lm	lm	lm	ll	ll	lm	lm	ll	ll	ll	ll	ll	ll	lm	lm	lm	ll	lm	lm	lm	lm	lm	lm	lm	lm	lm	ll	lm	lm	lm	ll	ll	lm	ll	ll	ll	lm	lm	ll	lm	lm	lm	lm	lm	lm	lm	lm
SNP12089	<lmxll>	{0-}	lm	lm	lm	ll	ll	ll	--	ll	ll	ll	ll	lm	ll	ll	ll	ll	ll	ll	lm	ll	ll	lm	ll	lm	lm	lm	lm	ll	ll	lm	ll	lm	lm	lm	lm	lm	lm	lm	ll	ll	ll	lm	lm	ll	lm	ll	ll
SNP12096	<lmxll>	{0-}	lm	ll	ll	ll	ll	lm	ll	ll	ll	ll	ll	ll	ll	ll	ll	ll	ll	ll	lm	ll	ll	lm	ll	lm	lm	ll	lm	lm	ll	ll	ll	lm	ll	ll	ll	lm	lm	lm	ll	ll	ll	lm	ll	lm	ll	ll	ll
SNP12122	<lmxll>	{0-}	ll	ll	ll	ll	ll	ll	ll	lm	lm	lm	lm	ll	lm	lm	lm	ll	lm	lm	lm	lm	lm	ll	ll	ll	ll	ll	lm	lm	ll	lm	ll	lm	lm	ll	lm	ll	lm	lm	ll	ll	lm	ll	ll	ll	ll	lm	lm
SNP12166	<lmxll>	{0-}	ll	ll	ll	lm	lm	lm	ll	lm	lm	lm	ll	ll	lm	ll	ll	ll	ll	lm	lm	lm	ll	lm	ll	ll	ll	ll	lm	ll	ll	ll	ll	lm	ll	lm	lm	lm	lm	lm	lm	lm	ll	ll	ll	lm	ll	ll	lm
SNP12247	<lmxll>	{1-}	lm	lm	lm	lm	lm	ll	lm	ll	lm	lm	ll	lm	lm	lm	lm	ll	ll	ll	lm	lm	lm	lm	lm	ll	ll	ll	ll	ll	lm	lm	lm	lm	ll	ll	ll	lm	ll	ll	lm	ll	lm	lm	lm	ll	lm	ll	ll
SNP1235	<lmxll>	{0-}	lm	ll	lm	lm	lm	lm	ll	ll	ll	lm	ll	lm	lm	lm	lm	ll	ll	lm	lm	lm	ll	lm	ll	ll	ll	ll	lm	ll	ll	lm	lm	lm	ll	ll	lm	ll	lm	ll	ll	lm	lm	ll	lm	lm	ll	lm	lm
SNP12555	<lmxll>	{0-}	lm	lm	ll	ll	ll	lm	ll	ll	ll	ll	ll	ll	ll	ll	ll	ll	ll	ll	lm	ll	lm	lm	ll	lm	lm	ll	lm	lm	ll	ll	ll	lm	ll	ll	ll	lm	lm	lm	ll	ll	ll	lm	ll	lm	ll	ll	ll
SNP12563	<lmxll>	{1-}	lm	lm	lm	ll	ll	ll	lm	lm	ll	ll	lm	lm	ll	lm	lm	ll	ll	ll	ll	ll	ll	ll	ll	ll	lm	lm	ll	lm	lm	lm	lm	lm	lm	lm	ll	ll	ll	lm	ll	ll	lm	ll	ll	lm	ll	lm	ll
SNP12589	<lmxll>	{0-}	lm	lm	ll	lm	lm	lm	lm	ll	ll	lm	lm	ll	lm	ll	ll	lm	ll	ll	ll	ll	ll	lm	ll	ll	lm	lm	lm	lm	lm	lm	lm	ll	lm	lm	ll	ll	ll	lm	ll	lm	ll	ll	lm	lm	ll	lm	lm
SNP12618	<lmxll>	{1-}	lm	lm	lm	ll	ll	ll	lm	lm	ll	ll	ll	lm	ll	lm	lm	ll	ll	ll	ll	ll	lm	ll	ll	ll	lm	ll	ll	ll	lm	lm	lm	lm	lm	lm	ll	ll	ll	lm	ll	ll	ll	ll	ll	lm	ll	lm	ll
SNP12627	<lmxll>	{1-}	lm	lm	lm	lm	lm	ll	lm	ll	lm	lm	ll	lm	lm	lm	lm	ll	ll	ll	lm	lm	lm	lm	lm	ll	lm	ll	ll	lm	lm	lm	lm	lm	ll	ll	ll	lm	ll	ll	lm	ll	lm	lm	lm	lm	lm	lm	ll
SNP12657	<lmxll>	{0-}	lm	lm	lm	lm	lm	lm	lm	ll	ll	lm	ll	lm	lm	lm	ll	lm	ll	lm	lm	ll	ll	ll	ll	lm	ll	ll	lm	lm	ll	lm	lm	lm	ll	ll	lm	ll	ll	lm	ll	lm	lm	lm	ll	lm	ll	ll	lm
SNP12684	<lmxll>	{0-}	lm	lm	ll	lm	ll	ll	lm	ll	lm	lm	lm	lm	ll	lm	lm	lm	ll	lm	ll	lm	ll	lm	lm	lm	ll	ll	ll	ll	ll	lm	lm	lm	ll	ll	lm	ll	ll	lm	lm	ll	ll	lm	lm	ll	lm	ll	lm
SNP12704	<lmxll>	{0-}	lm	lm	ll	ll	ll	ll	ll	ll	ll	ll	ll	ll	ll	ll	ll	ll	ll	ll	lm	ll	ll	lm	ll	lm	lm	ll	lm	lm	ll	ll	ll	lm	lm	ll	lm	lm	lm	lm	ll	ll	ll	lm	ll	ll	ll	ll	ll
SNP12758	<lmxll>	{0-}	lm	ll	lm	lm	lm	ll	ll	ll	ll	lm	lm	ll	ll	ll	ll	lm	ll	ll	ll	lm	ll	ll	ll	ll	lm	ll	lm	lm	lm	lm	lm	ll	lm	ll	ll	ll	ll	ll	ll	lm	lm	lm	lm	lm	lm	ll	lm
SNP12871	<lmxll>	{1-}	lm	ll	lm	ll	ll	ll	lm	lm	ll	ll	ll	lm	lm	lm	lm	ll	ll	lm	ll	lm	ll	ll	ll	lm	lm	ll	ll	ll	lm	ll	lm	lm	lm	lm	ll	ll	ll	lm	lm	ll	lm	lm	ll	lm	lm	lm	ll
SNP12930	<lmxll>	{0-}	ll	ll	lm	lm	lm	lm	ll	ll	lm	lm	ll	lm	lm	ll	lm	ll	lm	lm	lm	lm	ll	lm	ll	ll	ll	ll	lm	lm	ll	lm	lm	lm	ll	ll	lm	ll	lm	lm	ll	lm	lm	ll	ll	lm	ll	lm	lm
SNP13052	<lmxll>	{0-}	lm	ll	ll	lm	lm	ll	lm	ll	ll	ll	lm	lm	lm	ll	lm	lm	lm	lm	lm	ll	ll	ll	ll	lm	ll	lm	ll	ll	ll	lm	ll	ll	lm	lm	lm	lm	ll	ll	ll	lm	ll	ll	lm	lm	ll	ll	lm
SNP13054	<lmxll>	{0-}	ll	ll	ll	lm	lm	lm	lm	ll	ll	lm	lm	lm	lm	ll	ll	lm	ll	ll	ll	ll	ll	lm	lm	ll	lm	ll	lm	ll	ll	ll	lm	ll	lm	lm	ll	ll	ll	lm	ll	lm	ll	ll	ll	lm	ll	lm	lm
SNP13224	<lmxll>	{1-}	ll	ll	ll	lm	lm	lm	lm	lm	lm	lm	lm	ll	lm	lm	lm	lm	ll	lm	ll	lm	ll	ll	lm	lm	ll	ll	ll	lm	lm	lm	lm	lm	ll	lm	ll	ll	ll	lm	lm	lm	lm	ll	ll	lm	ll	ll	lm
SNP13281	<lmxll>	{1-}	lm	ll	ll	lm	lm	ll	lm	lm	ll	ll	ll	lm	lm	ll	lm	lm	ll	lm	lm	lm	ll	ll	lm	lm	ll	ll	ll	lm	ll	lm	lm	ll	ll	lm	ll	lm	ll	ll	ll	lm	ll	lm	ll	lm	ll	ll	ll
SNP13385	<lmxll>	{0-}	lm	lm	ll	ll	ll	ll	ll	ll	ll	ll	ll	ll	ll	ll	ll	ll	ll	ll	lm	ll	lm	lm	ll	lm	lm	ll	lm	ll	ll	ll	ll	lm	lm	lm	lm	lm	lm	lm	ll	ll	ll	lm	ll	ll	ll	ll	ll
SNP13411	<lmxll>	{0-}	lm	ll	ll	ll	ll	ll	ll	lm	ll	lm	lm	ll	lm	lm	lm	ll	lm	lm	lm	ll	lm	ll	ll	ll	ll	lm	lm	lm	ll	ll	ll	lm	lm	ll	lm	ll	ll	lm	ll	ll	ll	lm	lm	ll	lm	lm	lm
SNP13420	<lmxll>	{0-}	lm	ll	lm	lm	lm	ll	ll	ll	ll	lm	lm	ll	ll	ll	ll	ll	ll	ll	ll	lm	ll	ll	ll	ll	lm	ll	lm	lm	lm	lm	lm	ll	lm	ll	ll	ll	ll	ll	ll	lm	lm	lm	lm	lm	lm	ll	lm
SNP13445	<lmxll>	{0-}	lm	ll	ll	ll	ll	ll	ll	lm	lm	lm	lm	ll	lm	lm	lm	ll	lm	lm	lm	lm	lm	ll	ll	ll	ll	lm	lm	lm	ll	ll	ll	lm	lm	lm	lm	ll	ll	lm	ll	ll	lm	lm	ll	lm	lm	lm	lm
SNP13492	<lmxll>	{0-}	ll	lm	ll	ll	ll	ll	lm	lm	ll	lm	lm	lm	lm	ll	ll	lm	lm	lm	lm	ll	ll	lm	lm	lm	ll	ll	ll	ll	lm	lm	ll	ll	ll	ll	ll	lm	lm	ll	lm	ll	lm	ll	ll	ll	ll	lm	lm
SNP13500	<lmxll>	{1-}	lm	lm	lm	ll	ll	ll	lm	lm	ll	ll	ll	lm	ll	lm	lm	ll	ll	ll	ll	lm	lm	ll	ll	ll	lm	ll	ll	ll	lm	lm	lm	lm	lm	lm	ll	ll	ll	lm	lm	ll	lm	ll	ll	ll	lm	lm	ll
SNP13501	<lmxll>	{1-}	ll	lm	lm	lm	lm	lm	lm	ll	lm	lm	ll	ll	ll	lm	lm	ll	ll	ll	lm	lm	lm	lm	lm	lm	lm	ll	ll	lm	lm	lm	lm	ll	ll	lm	ll	lm	lm	ll	lm	ll	ll	ll	ll	lm	ll	lm	ll
SNP13530	<lmxll>	{1-}	lm	lm	lm	ll	ll	lm	lm	ll	ll	ll	ll	ll	ll	lm	lm	lm	ll	lm	lm	lm	lm	lm	lm	lm	lm	lm	ll	lm	lm	lm	lm	ll	lm	ll	ll	ll	lm	lm	ll	lm	lm	lm	lm	lm	lm	lm	lm
SNP13570	<lmxll>	{0-}	lm	ll	lm	lm	lm	ll	ll	ll	ll	lm	lm	ll	ll	ll	ll	lm	ll	ll	ll	ll	ll	lm	ll	ll	lm	ll	lm	lm	lm	lm	lm	lm	lm	ll	ll	ll	ll	ll	ll	lm	ll	lm	lm	lm	ll	lm	lm
SNP13607	<lmxll>	{0-}	lm	ll	ll	ll	ll	ll	ll	lm	ll	lm	lm	ll	lm	lm	lm	ll	lm	lm	lm	lm	lm	ll	ll	ll	ll	lm	lm	lm	lm	ll	ll	ll	lm	lm	lm	ll	ll	lm	ll	ll	ll	lm	lm	ll	lm	lm	lm
SNP13706	<lmxll>	{0-}	lm	lm	ll	lm	lm	lm	ll	lm	lm	lm	lm	lm	ll	lm	ll	ll	ll	lm	ll	ll	lm	ll	lm	ll	lm	ll	lm	ll	ll	lm	lm	ll	ll	ll	lm	lm	lm	ll	lm	lm	ll	lm	ll	lm	lm	ll	lm
SNP13739	<lmxll>	{1-}	lm	lm	lm	ll	ll	ll	lm	lm	ll	ll	ll	ll	ll	ll	lm	--	ll	lm	ll	--	ll	ll	ll	ll	lm	ll	ll	ll	lm	lm	lm	ll	lm	lm	ll	ll	ll	lm	lm	ll	ll	lm	ll	lm	lm	ll	ll
SNP13785	<lmxll>	{1-}	lm	lm	lm	ll	ll	lm	lm	ll	ll	ll	ll	ll	ll	lm	ll	lm	ll	ll	lm	lm	lm	lm	lm	lm	lm	lm	ll	lm	lm	lm	ll	ll	lm	ll	ll	ll	lm	lm	ll	lm	lm	lm	lm	lm	lm	lm	lm
SNP13860	<lmxll>	{1-}	lm	lm	lm	lm	ll	ll	lm	lm	ll	ll	lm	lm	ll	lm	lm	ll	ll	ll	ll	ll	lm	ll	ll	ll	lm	lm	ll	lm	lm	lm	lm	lm	lm	lm	ll	ll	ll	lm	ll	ll	lm	ll	ll	lm	ll	lm	ll
SNP13898	<lmxll>	{0-}	ll	lm	ll	lm	lm	lm	ll	ll	lm	ll	lm	ll	ll	lm	ll	lm	ll	ll	lm	ll	ll	lm	ll	ll	ll	ll	lm	lm	ll	lm	ll	lm	ll	ll	lm	lm	ll	lm	ll	lm	ll	ll	ll	lm	ll	ll	lm
SNP14004	<lmxll>	{0-}	lm	ll	ll	ll	ll	lm	ll	ll	ll	lm	lm	ll	ll	ll	lm	ll	ll	ll	lm	ll	lm	lm	ll	lm	ll	ll	ll	lm	lm	lm	lm	ll	ll	ll	ll	ll	ll	lm	lm	ll	ll	ll	lm	lm	ll	ll	ll
SNP14016	<lmxll>	{0-}	lm	ll	ll	ll	ll	ll	ll	lm	ll	lm	lm	ll	ll	lm	lm	ll	lm	lm	lm	lm	lm	ll	ll	ll	ll	lm	lm	lm	lm	ll	ll	lm	lm	ll	lm	ll	ll	lm	ll	ll	ll	lm	lm	ll	lm	lm	lm
SNP14035	<lmxll>	{0-}	ll	ll	lm	lm	lm	ll	ll	ll	ll	lm	ll	ll	lm	ll	lm	ll	lm	lm	lm	lm	ll	lm	ll	lm	ll	ll	ll	ll	ll	lm	lm	lm	ll	ll	lm	ll	lm	lm	ll	lm	lm	ll	ll	lm	ll	lm	lm
SNP14047	<lmxll>	{0-}	lm	ll	ll	ll	ll	ll	ll	lm	ll	lm	lm	ll	lm	lm	lm	ll	lm	lm	lm	lm	lm	ll	ll	ll	ll	lm	lm	lm	lm	ll	ll	ll	lm	ll	lm	ll	ll	lm	ll	ll	ll	lm	lm	lm	lm	lm	lm
SNP14073	<lmxll>	{0-}	lm	lm	ll	ll	ll	lm	ll	ll	ll	ll	ll	ll	ll	ll	ll	ll	ll	ll	lm	ll	ll	lm	ll	lm	lm	ll	lm	lm	ll	ll	ll	lm	ll	ll	ll	lm	lm	lm	ll	ll	ll	lm	ll	lm	ll	ll	ll
SNP14107	<lmxll>	{1-}	lm	ll	lm	ll	ll	ll	lm	lm	ll	ll	ll	lm	lm	lm	lm	ll	lm	lm	ll	lm	lm	ll	ll	ll	lm	lm	ll	ll	lm	lm	lm	lm	lm	lm	ll	ll	ll	lm	lm	ll	lm	lm	ll	lm	lm	lm	ll
SNP14138	<lmxll>	{1-}	lm	ll	lm	ll	ll	ll	lm	lm	ll	ll	ll	lm	lm	lm	lm	ll	ll	lm	ll	lm	lm	ll	ll	ll	lm	ll	ll	ll	lm	lm	lm	lm	lm	lm	ll	ll	ll	lm	lm	ll	lm	lm	ll	ll	lm	lm	ll
SNP14215	<lmxll>	{1-}	lm	lm	lm	ll	ll	lm	lm	ll	ll	ll	ll	ll	ll	lm	ll	lm	ll	lm	lm	ll	lm	lm	lm	lm	lm	lm	ll	lm	lm	lm	lm	ll	lm	ll	ll	ll	lm	lm	lm	lm	lm	lm	lm	lm	lm	lm	lm
SNP14249	<lmxll>	{0-}	ll	ll	lm	lm	lm	ll	ll	lm	lm	lm	ll	lm	lm	lm	lm	ll	lm	ll	lm	ll	--	ll	ll	lm	lm	lm	lm	lm	lm	ll	ll	ll	lm	ll	lm	ll	ll	lm	ll	ll	ll	lm	lm	ll	lm	lm	--
SNP14338	<lmxll>	{0-}	lm	ll	ll	ll	ll	ll	ll	lm	ll	lm	lm	ll	lm	lm	lm	ll	lm	lm	lm	lm	lm	ll	ll	lm	ll	lm	lm	lm	ll	ll	ll	lm	lm	lm	lm	ll	ll	lm	ll	ll	ll	lm	lm	ll	lm	lm	lm
SNP14368	<lmxll>	{1-}	lm	lm	lm	ll	ll	ll	lm	lm	ll	ll	ll	lm	ll	lm	lm	ll	ll	ll	lm	lm	lm	ll	ll	ll	lm	ll	ll	ll	lm	lm	lm	lm	lm	lm	ll	ll	ll	lm	lm	ll	lm	lm	ll	lm	lm	lm	ll
SNP1438	<lmxll>	{0-}	lm	ll	lm	lm	lm	lm	ll	lm	lm	ll	ll	ll	lm	ll	lm	ll	ll	lm	lm	lm	ll	lm	ll	ll	ll	ll	ll	ll	ll	ll	ll	lm	ll	lm	ll	lm	lm	lm	lm	lm	ll	ll	lm	lm	ll	lm	lm
SNP14384	<lmxll>	{1-}	lm	lm	ll	ll	ll	ll	lm	lm	lm	ll	lm	ll	ll	lm	ll	lm	lm	ll	lm	ll	lm	ll	ll	ll	lm	lm	lm	lm	lm	lm	ll	lm	lm	ll	ll	lm	ll	lm	lm	ll	ll	ll	ll	lm	lm	ll	ll
SNP14400	<lmxll>	{1-}	lm	lm	ll	ll	ll	ll	lm	lm	lm	ll	lm	ll	ll	lm	ll	lm	lm	ll	ll	ll	lm	ll	ll	ll	lm	lm	lm	ll	lm	lm	ll	lm	lm	lm	ll	lm	ll	lm	lm	ll	ll	ll	ll	lm	lm	ll	ll
SNP14461	<lmxll>	{1-}	lm	ll	lm	ll	ll	ll	lm	ll	ll	ll	ll	ll	lm	ll	lm	lm	lm	ll	lm	lm	ll	lm	lm	ll	ll	lm	ll	lm	lm	lm	ll	ll	lm	ll	ll	ll	ll	ll	ll	ll	lm	lm	ll	lm	lm	lm	ll
SNP14462	<lmxll>	{1-}	lm	lm	lm	lm	lm	ll	lm	ll	lm	lm	ll	lm	lm	lm	lm	ll	ll	ll	ll	lm	lm	lm	lm	ll	lm	ll	ll	lm	lm	lm	lm	lm	ll	ll	ll	lm	ll	ll	lm	ll	lm	lm	lm	lm	lm	lm	ll
SNP14493	<lmxll>	{0-}	lm	ll	ll	ll	ll	ll	ll	lm	ll	lm	lm	ll	lm	lm	lm	ll	lm	lm	lm	lm	lm	ll	ll	ll	ll	lm	ll	lm	ll	ll	ll	lm	lm	ll	lm	ll	ll	lm	ll	ll	ll	lm	lm	ll	lm	lm	lm
SNP14509	<lmxll>	{0-}	lm	lm	ll	ll	ll	ll	lm	lm	ll	lm	lm	lm	lm	ll	ll	lm	ll	lm	ll	ll	ll	lm	lm	lm	ll	ll	ll	ll	lm	lm	ll	ll	ll	ll	ll	lm	lm	ll	lm	ll	lm	lm	lm	ll	lm	lm	lm
SNP14649	<lmxll>	{1-}	lm	ll	lm	ll	ll	ll	lm	ll	ll	ll	ll	ll	lm	lm	ll	lm	lm	ll	lm	ll	ll	lm	lm	ll	ll	lm	ll	lm	lm	lm	ll	ll	lm	ll	ll	ll	lm	lm	ll	ll	lm	lm	ll	ll	lm	lm	lm
SNP14721	<lmxll>	{0-}	ll	lm	lm	lm	lm	ll	ll	lm	ll	lm	ll	lm	ll	lm	ll	lm	ll	lm	ll	ll	ll	lm	lm	ll	lm	ll	lm	lm	lm	lm	lm	lm	ll	lm	lm	lm	ll	lm	lm	ll	ll	ll	ll	ll	ll	ll	lm
SNP14734	<lmxll>	{1-}	lm	lm	lm	lm	lm	lm	lm	ll	ll	lm	ll	ll	ll	ll	ll	lm	lm	ll	ll	ll	ll	lm	ll	ll	lm	ll	ll	lm	lm	lm	lm	lm	ll	ll	lm	lm	ll	ll	lm	lm	ll	lm	lm	lm	lm	ll	ll
SNP14802	<lmxll>	{0-}	lm	ll	ll	lm	lm	ll	lm	ll	ll	ll	lm	lm	lm	ll	lm	lm	lm	lm	lm	ll	ll	ll	ll	lm	ll	lm	ll	ll	ll	lm	ll	ll	lm	lm	lm	lm	ll	ll	ll	lm	ll	ll	lm	lm	ll	ll	lm
SNP14880	<lmxll>	{0-}	lm	lm	ll	lm	lm	ll	lm	ll	ll	lm	lm	ll	lm	ll	ll	lm	ll	ll	ll	ll	ll	lm	lm	ll	lm	lm	lm	lm	lm	lm	lm	ll	lm	lm	ll	ll	ll	lm	ll	lm	ll	ll	lm	lm	ll	lm	lm
SNP1496	<lmxll>	{0-}	lm	lm	lm	lm	lm	ll	ll	lm	ll	lm	lm	lm	ll	lm	ll	lm	ll	lm	lm	ll	lm	lm	lm	ll	lm	ll	lm	lm	lm	lm	lm	lm	ll	lm	ll	lm	ll	lm	ll	ll	ll	ll	lm	ll	ll	ll	lm
SNP14989	<lmxll>	{1-}	lm	--	lm	ll	ll	ll	ll	ll	ll	ll	ll	ll	lm	lm	lm	lm	lm	ll	lm	lm	ll	lm	lm	ll	ll	ll	ll	lm	lm	lm	ll	ll	lm	ll	ll	ll	lm	lm	ll	ll	ll	lm	--	ll	lm	lm	lm
SNP15051	<lmxll>	{0-}	lm	lm	lm	ll	ll	lm	ll	ll	ll	ll	lm	ll	lm	lm	ll	lm	lm	lm	lm	ll	lm	lm	lm	lm	ll	ll	lm	lm	lm	lm	ll	lm	ll	lm	lm	lm	ll	ll	ll	ll	ll	lm	ll	ll	ll	ll	ll
SNP15095	<lmxll>	{0-}	--	lm	lm	lm	lm	lm	--	ll	lm	ll	lm	ll	ll	lm	lm	lm	ll	lm	ll	ll	--	lm	lm	ll	lm	ll	lm	--	lm	lm	lm	lm	ll	lm	lm	lm	ll	lm	ll	lm	ll	ll	--	ll	ll	lm	ll
SNP15190	<lmxll>	{0-}	ll	ll	lm	lm	lm	ll	ll	lm	ll	lm	lm	ll	ll	ll	ll	ll	lm	lm	lm	ll	ll	ll	ll	ll	ll	ll	lm	ll	ll	lm	lm	ll	ll	lm	lm	ll	ll	ll	lm	ll	lm	ll	ll	ll	ll	ll	lm
SNP1526	<lmxll>	{1-}	lm	lm	lm	lm	lm	lm	lm	ll	lm	lm	ll	ll	lm	lm	lm	ll	ll	lm	lm	lm	lm	lm	lm	ll	lm	ll	ll	lm	lm	lm	lm	lm	ll	lm	ll	lm	lm	ll	lm	ll	lm	lm	lm	lm	lm	lm	ll
SNP1531	<lmxll>	{1-}	lm	lm	ll	ll	ll	lm	lm	lm	lm	ll	lm	lm	ll	lm	ll	lm	lm	ll	lm	ll	lm	ll	lm	lm	lm	ll	lm	lm	lm	lm	lm	lm	lm	lm	lm	lm	ll	lm	ll	ll	ll	ll	ll	lm	ll	lm	ll
SNP15355	<lmxll>	{0-}	lm	ll	ll	lm	lm	lm	lm	ll	ll	lm	lm	lm	lm	ll	ll	lm	ll	ll	ll	ll	ll	lm	lm	lm	lm	lm	ll	lm	ll	ll	ll	lm	ll	lm	ll	lm	ll	ll	ll	lm	ll	lm	ll	lm	lm	ll	lm
SNP15368	<lmxll>	{1-}	lm	lm	ll	ll	ll	ll	lm	lm	lm	ll	lm	ll	ll	lm	ll	lm	lm	ll	ll	ll	lm	lm	ll	ll	lm	lm	lm	ll	lm	lm	ll	lm	lm	ll	ll	lm	ll	lm	lm	ll	ll	ll	lm	ll	lm	ll	ll
SNP15515	<lmxll>	{0-}	ll	ll	lm	lm	lm	ll	ll	lm	ll	lm	lm	ll	ll	ll	ll	ll	lm	lm	lm	lm	ll	ll	ll	ll	ll	ll	lm	ll	ll	lm	lm	ll	ll	lm	lm	ll	ll	ll	lm	ll	lm	ll	ll	lm	lm	ll	lm
SNP15585	<lmxll>	{0-}	ll	lm	ll	ll	ll	lm	lm	lm	ll	lm	lm	ll	ll	ll	ll	lm	ll	ll	ll	ll	ll	lm	lm	ll	ll	ll	ll	ll	lm	lm	ll	ll	ll	ll	ll	lm	lm	lm	ll	ll	lm	ll	ll	ll	ll	lm	lm
SNP15775	<lmxll>	{0-}	lm	ll	ll	ll	ll	ll	ll	lm	lm	ll	lm	ll	lm	lm	lm	ll	lm	lm	lm	lm	lm	ll	ll	ll	ll	lm	lm	lm	ll	lm	ll	lm	lm	ll	lm	ll	lm	ll	ll	ll	lm	lm	lm	ll	lm	lm	lm
SNP15865	<lmxll>	{1-}	lm	lm	ll	ll	ll	ll	lm	lm	lm	lm	lm	ll	ll	lm	ll	lm	lm	ll	lm	ll	lm	ll	ll	ll	lm	lm	lm	ll	lm	lm	ll	lm	lm	ll	ll	lm	ll	lm	lm	ll	ll	ll	lm	ll	lm	ll	ll
SNP15872	<lmxll>	{1-}	lm	lm	lm	lm	lm	lm	lm	ll	lm	lm	ll	ll	lm	lm	lm	ll	ll	ll	lm	lm	lm	lm	lm	ll	lm	ll	ll	lm	lm	lm	lm	lm	ll	lm	ll	lm	lm	ll	lm	ll	lm	lm	lm	lm	lm	lm	ll
SNP15906	<lmxll>	{0-}	lm	lm	ll	ll	ll	ll	ll	ll	ll	ll	ll	ll	ll	ll	ll	ll	ll	ll	lm	ll	lm	lm	lm	ll	lm	lm	lm	ll	ll	ll	ll	lm	lm	lm	lm	lm	lm	lm	ll	ll	ll	lm	ll	ll	ll	ll	ll
SNP15949	<lmxll>	{0-}	ll	ll	lm	lm	lm	lm	ll	ll	ll	lm	ll	lm	lm	ll	lm	ll	lm	lm	lm	lm	ll	lm	ll	ll	ll	lm	ll	ll	ll	lm	lm	lm	ll	ll	lm	ll	lm	lm	ll	lm	lm	ll	ll	lm	ll	lm	lm
SNP16003	<lmxll>	{0-}	lm	ll	lm	lm	lm	ll	ll	ll	ll	lm	lm	ll	ll	ll	ll	ll	ll	ll	ll	lm	ll	ll	ll	ll	lm	ll	lm	lm	lm	lm	lm	ll	lm	ll	ll	ll	ll	ll	ll	lm	lm	lm	lm	lm	lm	ll	lm
SNP16045	<lmxll>	{0-}	lm	lm	lm	ll	ll	lm	ll	ll	ll	ll	lm	ll	lm	lm	ll	ll	ll	ll	ll	ll	ll	lm	lm	ll	ll	ll	lm	lm	lm	lm	ll	lm	ll	lm	lm	lm	lm	ll	lm	ll	ll	lm	ll	ll	ll	ll	ll
SNP16198	<lmxll>	{0-}	lm	ll	lm	lm	lm	ll	ll	ll	ll	lm	lm	lm	ll	ll	ll	ll	ll	ll	ll	lm	ll	ll	ll	ll	lm	ll	lm	lm	lm	lm	lm	ll	lm	ll	ll	ll	ll	ll	ll	lm	lm	lm	lm	lm	lm	ll	lm
SNP16248	<lmxll>	{1-}	lm	lm	lm	ll	ll	lm	lm	ll	ll	ll	ll	ll	ll	lm	ll	lm	ll	lm	lm	ll	ll	lm	lm	lm	lm	lm	ll	lm	lm	lm	lm	ll	lm	ll	ll	ll	lm	lm	lm	lm	lm	lm	lm	lm	lm	ll	lm
SNP16322	<lmxll>	{0-}	ll	ll	ll	lm	lm	lm	ll	ll	--	lm	lm	ll	lm	ll	ll	lm	--	lm	lm	ll	--	ll	ll	ll	ll	ll	lm	lm	ll	lm	ll	lm	--	ll	ll	ll	lm	lm	lm	lm	ll	ll	ll	lm	ll	ll	lm
SNP16331	<lmxll>	{0-}	ll	lm	ll	ll	ll	lm	lm	ll	lm	lm	ll	lm	--	lm	ll	ll	ll	ll	ll	--	ll	ll	lm	ll	lm	ll	ll	ll	ll	lm	lm	lm	ll	ll	ll	ll	lm	ll	ll	ll	ll	ll	ll	ll	lm	ll	ll
SNP16364	<lmxll>	{0-}	lm	lm	ll	lm	lm	lm	lm	ll	ll	lm	lm	ll	lm	ll	ll	lm	ll	ll	ll	ll	ll	lm	ll	ll	lm	lm	lm	lm	lm	lm	lm	ll	lm	lm	ll	ll	ll	lm	ll	lm	ll	ll	lm	lm	ll	lm	lm
SNP16376	<lmxll>	{0-}	lm	ll	ll	ll	ll	ll	lm	ll	ll	ll	lm	lm	ll	ll	ll	lm	ll	lm	ll	ll	ll	ll	ll	ll	ll	ll	lm	ll	ll	lm	ll	ll	ll	ll	lm	lm	ll	ll	ll	lm	ll	ll	lm	lm	ll	ll	ll
SNP16386	<lmxll>	{0-}	lm	ll	ll	lm	lm	lm	lm	lm	lm	ll	ll	lm	lm	lm	lm	lm	lm	ll	lm	ll	ll	lm	lm	ll	lm	lm	ll	lm	ll	lm	ll	lm	ll	lm	ll	lm	ll	ll	ll	ll	ll	lm	lm	ll	lm	ll	lm
SNP16417	<lmxll>	{0-}	ll	lm	lm	lm	lm	ll	ll	ll	ll	lm	lm	ll	ll	ll	ll	lm	ll	ll	ll	ll	ll	lm	ll	ll	lm	ll	lm	lm	lm	lm	lm	lm	lm	ll	ll	ll	ll	ll	ll	lm	ll	ll	ll	lm	ll	lm	lm
SNP1645	<lmxll>	{0-}	lm	lm	ll	lm	lm	lm	lm	ll	ll	ll	ll	ll	lm	lm	ll	ll	ll	ll	ll	ll	ll	lm	lm	ll	ll	ll	ll	ll	lm	lm	ll	ll	ll	lm	lm	lm	lm	ll	ll	lm	lm	lm	lm	lm	lm	ll	lm
SNP16623	<lmxll>	{1-}	lm	lm	lm	ll	ll	lm	lm	ll	ll	ll	ll	ll	ll	lm	ll	lm	ll	lm	lm	ll	lm	lm	ll	lm	lm	lm	ll	ll	lm	lm	lm	ll	lm	ll	ll	ll	lm	lm	lm	lm	lm	lm	lm	lm	lm	lm	lm
SNP16629	<lmxll>	{1-}	lm	lm	lm	ll	ll	lm	lm	ll	ll	ll	ll	ll	ll	lm	lm	lm	ll	lm	lm	lm	lm	lm	lm	lm	lm	lm	ll	lm	lm	lm	ll	ll	lm	ll	ll	ll	lm	lm	ll	lm	lm	lm	lm	lm	lm	lm	lm
SNP16642	<lmxll>	{1-}	ll	ll	ll	lm	lm	lm	lm	lm	lm	lm	lm	ll	lm	lm	lm	lm	ll	lm	ll	lm	ll	ll	lm	lm	ll	ll	ll	lm	lm	lm	lm	lm	ll	lm	ll	ll	ll	lm	lm	lm	lm	ll	ll	lm	ll	lm	lm
SNP16658	<lmxll>	{0-}	lm	ll	ll	lm	lm	lm	lm	lm	ll	lm	lm	lm	lm	lm	ll	lm	ll	ll	lm	ll	ll	lm	lm	lm	lm	lm	ll	lm	ll	ll	ll	lm	ll	ll	ll	lm	ll	ll	ll	lm	ll	lm	lm	lm	lm	ll	lm
SNP16688	<lmxll>	{0-}	lm	lm	lm	ll	ll	lm	ll	lm	ll	lm	lm	ll	lm	lm	ll	lm	ll	lm	ll	ll	lm	lm	ll	ll	ll	ll	lm	lm	lm	lm	ll	ll	ll	lm	ll	lm	ll	ll	ll	ll	lm	lm	lm	lm	ll	ll	ll
SNP16772	<lmxll>	{1-}	lm	lm	lm	lm	lm	ll	lm	ll	lm	lm	ll	lm	lm	lm	lm	ll	ll	ll	lm	lm	lm	lm	lm	ll	lm	ll	ll	lm	lm	lm	lm	lm	ll	ll	ll	lm	ll	ll	lm	ll	lm	lm	lm	lm	lm	lm	ll
SNP16790	<lmxll>	{0-}	lm	lm	ll	lm	lm	lm	ll	ll	lm	ll	lm	ll	ll	lm	lm	ll	ll	ll	lm	ll	ll	lm	ll	ll	ll	lm	lm	ll	ll	lm	ll	lm	ll	ll	lm	lm	ll	lm	ll	lm	ll	ll	lm	lm	lm	ll	lm
SNP16813	<lmxll>	{0-}	lm	lm	ll	lm	lm	lm	ll	ll	lm	ll	lm	ll	ll	lm	lm	lm	ll	ll	lm	--	ll	lm	ll	ll	ll	lm	lm	ll	ll	lm	ll	lm	ll	ll	lm	lm	ll	lm	ll	lm	ll	lm	ll	lm	lm	ll	lm
SNP17308	<lmxll>	{1-}	lm	lm	lm	ll	ll	lm	lm	ll	ll	ll	lm	ll	lm	lm	ll	lm	ll	ll	lm	ll	ll	ll	ll	lm	lm	lm	ll	ll	lm	lm	lm	ll	lm	ll	ll	ll	lm	ll	lm	lm	lm	ll	lm	lm	lm	lm	lm
SNP17310	<lmxll>	{0-}	lm	lm	lm	ll	ll	ll	ll	ll	ll	ll	ll	lm	ll	ll	ll	ll	ll	ll	lm	ll	lm	lm	lm	lm	lm	lm	lm	ll	ll	lm	ll	lm	lm	lm	lm	lm	lm	lm	ll	ll	ll	lm	lm	ll	lm	ll	ll
SNP17334	<lmxll>	{0-}	lm	lm	lm	lm	lm	lm	ll	lm	ll	lm	lm	ll	lm	lm	ll	lm	ll	lm	lm	ll	lm	lm	lm	ll	ll	ll	lm	lm	lm	lm	ll	ll	ll	lm	ll	lm	ll	ll	ll	ll	lm	lm	lm	lm	lm	ll	ll
SNP17579	<lmxll>	{1-}	lm	lm	lm	lm	lm	lm	lm	ll	lm	lm	ll	ll	lm	lm	lm	ll	ll	ll	lm	lm	lm	lm	lm	ll	lm	ll	ll	lm	lm	lm	lm	lm	ll	ll	ll	lm	ll	ll	lm	ll	lm	lm	lm	lm	lm	lm	ll
SNP17611	<lmxll>	{0-}	lm	ll	ll	ll	ll	ll	ll	lm	ll	lm	ll	ll	ll	lm	ll	ll	lm	lm	lm	lm	lm	ll	ll	ll	ll	lm	lm	lm	lm	ll	ll	ll	lm	ll	lm	ll	ll	lm	ll	ll	ll	lm	ll	ll	lm	lm	lm
SNP17779	<lmxll>	{1-}	lm	lm	lm	ll	ll	lm	lm	ll	ll	ll	ll	ll	ll	lm	lm	lm	ll	lm	lm	lm	lm	lm	lm	lm	lm	lm	ll	lm	lm	lm	ll	ll	lm	ll	ll	ll	lm	lm	ll	lm	lm	lm	lm	lm	lm	lm	lm
SNP17783	<lmxll>	{0-}	ll	ll	lm	ll	ll	ll	ll	lm	lm	ll	lm	ll	lm	lm	lm	ll	lm	lm	lm	lm	lm	ll	ll	ll	lm	ll	lm	ll	ll	lm	ll	lm	lm	lm	lm	ll	lm	ll	ll	ll	lm	ll	ll	ll	ll	lm	lm
SNP17811	<lmxll>	{0-}	ll	lm	ll	lm	lm	lm	ll	lm	lm	lm	lm	lm	ll	lm	lm	ll	ll	lm	lm	ll	lm	ll	lm	ll	lm	ll	lm	ll	ll	lm	lm	ll	ll	ll	lm	lm	lm	lm	lm	lm	ll	ll	ll	lm	ll	ll	ll
SNP17852	<lmxll>	{0-}	ll	ll	ll	lm	ll	ll	ll	lm	ll	lm	lm	ll	lm	lm	lm	ll	lm	lm	lm	lm	lm	ll	ll	ll	ll	ll	lm	lm	lm	ll	ll	ll	lm	ll	lm	ll	ll	lm	ll	ll	ll	ll	ll	lm	ll	lm	lm
SNP17888	<lmxll>	{0-}	lm	ll	ll	lm	lm	lm	lm	ll	ll	lm	lm	lm	lm	ll	ll	lm	ll	ll	lm	ll	ll	lm	lm	lm	lm	lm	ll	lm	ll	ll	ll	lm	ll	lm	ll	lm	ll	ll	ll	lm	ll	lm	lm	lm	lm	ll	lm
SNP17890	<lmxll>	{0-}	ll	lm	lm	lm	lm	lm	lm	ll	ll	lm	ll	lm	lm	lm	ll	lm	ll	lm	lm	ll	ll	ll	ll	ll	ll	ll	lm	lm	ll	lm	lm	lm	ll	lm	lm	ll	ll	lm	ll	lm	lm	ll	ll	lm	ll	ll	lm
SNP17922	<lmxll>	{0-}	ll	lm	ll	ll	ll	lm	lm	lm	ll	lm	lm	ll	ll	ll	ll	lm	ll	ll	ll	ll	ll	lm	lm	ll	ll	ll	ll	ll	lm	lm	ll	lm	ll	ll	ll	lm	lm	lm	ll	ll	ll	ll	ll	ll	ll	lm	lm
SNP17954	<lmxll>	{1-}	ll	ll	lm	lm	lm	ll	lm	ll	ll	lm	lm	lm	ll	lm	lm	ll	ll	ll	lm	lm	lm	lm	ll	ll	ll	ll	lm	lm	lm	lm	lm	lm	ll	ll	ll	lm	ll	ll	lm	ll	lm	lm	lm	ll	lm	lm	ll
SNP1801	<lmxll>	{1-}	lm	ll	lm	ll	ll	ll	lm	ll	ll	ll	ll	ll	lm	ll	lm	lm	lm	ll	lm	lm	ll	lm	lm	ll	ll	lm	ll	lm	lm	lm	ll	ll	lm	ll	ll	ll	ll	ll	ll	ll	lm	lm	ll	ll	lm	lm	lm
SNP18022	<lmxll>	{0-}	lm	lm	lm	ll	ll	ll	ll	ll	ll	ll	ll	ll	ll	ll	ll	ll	ll	ll	lm	ll	lm	lm	lm	ll	lm	ll	lm	ll	ll	ll	ll	lm	lm	lm	lm	lm	lm	lm	ll	ll	ll	lm	lm	ll	ll	ll	ll
SNP18129	<lmxll>	{0-}	lm	lm	lm	lm	lm	lm	lm	ll	ll	lm	ll	lm	lm	lm	ll	lm	ll	lm	lm	ll	ll	ll	ll	lm	ll	ll	lm	lm	ll	lm	lm	lm	ll	lm	lm	ll	ll	lm	ll	lm	lm	lm	ll	lm	ll	ll	lm
SNP18155	<lmxll>	{0-}	lm	ll	lm	lm	lm	ll	lm	lm	lm	lm	ll	lm	lm	lm	lm	lm	lm	ll	lm	lm	lm	ll	lm	lm	ll	lm	lm	lm	lm	ll	ll	ll	lm	lm	lm	ll	ll	lm	ll	ll	ll	ll	lm	lm	ll	lm	lm
SNP18321	<lmxll>	{1-}	lm	lm	lm	ll	ll	lm	ll	ll	ll	ll	ll	ll	ll	lm	--	lm	ll	lm	lm	ll	lm	lm	lm	lm	lm	ll	ll	ll	lm	lm	ll	ll	lm	ll	ll	ll	lm	lm	ll	lm	lm	lm	lm	lm	lm	lm	lm
SNP18362	<lmxll>	{1-}	ll	ll	ll	lm	lm	lm	lm	lm	lm	lm	lm	ll	lm	lm	lm	lm	ll	lm	ll	lm	ll	ll	lm	lm	ll	ll	ll	lm	lm	lm	lm	lm	ll	lm	ll	ll	ll	lm	lm	lm	lm	ll	ll	lm	ll	lm	lm
SNP18398	<lmxll>	{0-}	ll	ll	ll	lm	lm	lm	ll	lm	lm	lm	ll	ll	lm	ll	ll	ll	ll	lm	lm	lm	ll	lm	ll	ll	ll	ll	lm	ll	ll	ll	ll	lm	ll	ll	lm	lm	lm	lm	lm	lm	ll	ll	ll	lm	ll	ll	lm
SNP18413	<lmxll>	{1-}	lm	ll	lm	ll	ll	ll	lm	ll	ll	ll	ll	ll	lm	lm	lm	lm	lm	ll	lm	lm	ll	lm	lm	ll	ll	lm	ll	lm	lm	lm	ll	ll	lm	ll	ll	ll	lm	lm	ll	ll	lm	lm	ll	ll	lm	lm	lm
SNP18425	<lmxll>	{0-}	lm	ll	lm	lm	lm	ll	ll	ll	ll	lm	lm	ll	ll	ll	ll	ll	ll	ll	ll	lm	ll	ll	ll	ll	lm	ll	lm	lm	lm	lm	lm	ll	lm	ll	ll	ll	ll	ll	ll	lm	lm	lm	lm	lm	lm	ll	lm
SNP18492	<lmxll>	{1-}	lm	lm	lm	ll	ll	ll	lm	lm	ll	ll	lm	lm	ll	lm	lm	ll	ll	ll	ll	ll	lm	ll	ll	ll	lm	lm	ll	lm	lm	lm	lm	lm	lm	lm	ll	ll	ll	lm	ll	ll	lm	ll	ll	lm	ll	lm	ll
SNP18523	<lmxll>	{0-}	ll	ll	lm	lm	lm	lm	ll	ll	ll	lm	ll	lm	lm	ll	lm	ll	lm	lm	lm	lm	ll	lm	ll	ll	ll	ll	ll	lm	ll	lm	lm	lm	ll	lm	lm	ll	lm	lm	ll	lm	lm	ll	ll	lm	ll	lm	lm
SNP18541	<lmxll>	{1-}	lm	lm	lm	ll	ll	lm	lm	ll	ll	ll	lm	ll	ll	lm	ll	lm	ll	ll	lm	ll	lm	ll	ll	lm	lm	lm	ll	ll	lm	lm	lm	ll	lm	ll	ll	ll	lm	ll	lm	lm	lm	ll	lm	lm	lm	lm	lm
SNP18551	<lmxll>	{0-}	ll	ll	lm	lm	lm	lm	lm	ll	ll	lm	ll	lm	lm	ll	lm	ll	lm	lm	lm	lm	ll	lm	ll	ll	ll	ll	ll	lm	ll	lm	lm	lm	ll	ll	lm	ll	lm	lm	ll	lm	lm	ll	ll	lm	ll	lm	lm
SNP18554	<lmxll>	{0-}	lm	ll	lm	lm	lm	lm	ll	ll	ll	ll	ll	ll	lm	ll	ll	ll	lm	lm	lm	lm	ll	ll	ll	ll	ll	lm	ll	ll	ll	lm	lm	lm	ll	lm	lm	ll	lm	lm	ll	lm	ll	ll	lm	lm	lm	lm	ll
SNP18598	<lmxll>	{0-}	ll	lm	ll	lm	lm	lm	ll	ll	lm	lm	lm	ll	ll	ll	ll	ll	ll	ll	lm	ll	ll	lm	ll	ll	ll	ll	lm	lm	ll	lm	ll	lm	ll	lm	lm	lm	lm	lm	ll	lm	ll	ll	ll	lm	ll	ll	lm
SNP18620	<lmxll>	{0-}	lm	lm	ll	lm	lm	ll	lm	ll	ll	lm	lm	ll	lm	ll	ll	lm	ll	ll	ll	ll	ll	lm	ll	ll	lm	ll	lm	lm	lm	lm	lm	lm	lm	ll	ll	ll	ll	lm	ll	lm	ll	ll	lm	lm	ll	lm	lm
SNP18635	<lmxll>	{0-}	lm	lm	ll	ll	ll	lm	lm	lm	ll	lm	lm	ll	lm	ll	ll	ll	--	ll	lm	ll	ll	lm	lm	ll	ll	ll	ll	ll	lm	lm	ll	ll	ll	lm	lm	lm	lm	ll	ll	lm	lm	lm	lm	lm	lm	lm	lm
SNP18732	<lmxll>	{1-}	lm	lm	lm	ll	ll	ll	lm	lm	ll	ll	ll	lm	ll	lm	lm	ll	ll	ll	ll	lm	lm	ll	ll	ll	lm	ll	ll	ll	lm	lm	lm	lm	lm	ll	ll	ll	ll	lm	ll	ll	lm	ll	ll	lm	ll	lm	ll
SNP18818	<lmxll>	{0-}	ll	ll	ll	lm	lm	lm	ll	lm	lm	lm	ll	ll	lm	ll	lm	ll	ll	lm	lm	lm	ll	lm	ll	ll	ll	ll	lm	ll	ll	ll	ll	lm	ll	lm	lm	lm	lm	lm	lm	lm	ll	ll	ll	lm	ll	ll	lm
SNP18838	<lmxll>	{0-}	lm	lm	lm	lm	lm	ll	ll	lm	ll	lm	lm	lm	ll	lm	ll	ll	ll	lm	ll	ll	ll	lm	lm	ll	lm	ll	lm	lm	lm	lm	lm	ll	ll	lm	ll	lm	ll	lm	ll	ll	ll	ll	lm	lm	lm	ll	lm
SNP18877	<lmxll>	{0-}	lm	ll	ll	lm	lm	lm	lm	lm	lm	ll	ll	lm	lm	lm	lm	lm	lm	ll	lm	ll	ll	lm	lm	ll	lm	lm	ll	lm	ll	lm	ll	lm	ll	lm	ll	lm	ll	ll	ll	ll	ll	lm	lm	ll	lm	ll	lm
SNP18916	<lmxll>	{1-}	lm	lm	ll	ll	ll	ll	lm	lm	lm	ll	lm	ll	ll	lm	ll	lm	lm	ll	lm	ll	lm	ll	ll	ll	lm	lm	lm	ll	lm	lm	ll	lm	lm	ll	ll	lm	ll	lm	lm	ll	ll	ll	lm	lm	lm	ll	ll
SNP18953	<lmxll>	{0-}	lm	ll	ll	lm	lm	lm	lm	lm	lm	ll	ll	lm	lm	lm	lm	lm	lm	ll	ll	ll	ll	lm	lm	ll	lm	lm	ll	lm	ll	lm	ll	lm	ll	lm	ll	lm	ll	ll	ll	ll	ll	lm	lm	ll	lm	ll	lm
SNP19039	<lmxll>	{1-}	lm	lm	lm	ll	ll	ll	lm	lm	ll	ll	ll	lm	ll	lm	lm	ll	ll	ll	ll	lm	ll	ll	ll	ll	lm	ll	ll	ll	lm	lm	lm	lm	lm	lm	ll	ll	ll	lm	ll	lm	lm	ll	ll	lm	ll	lm	ll
SNP19076	<lmxll>	{0-}	lm	ll	ll	lm	lm	lm	lm	ll	ll	lm	lm	lm	lm	ll	ll	lm	ll	ll	lm	ll	ll	lm	lm	lm	lm	lm	ll	lm	ll	ll	ll	lm	ll	lm	ll	lm	ll	lm	ll	lm	ll	lm	ll	lm	lm	ll	lm
SNP19087	<lmxll>	{0-}	ll	lm	lm	lm	lm	lm	lm	ll	ll	lm	ll	lm	lm	lm	ll	lm	ll	lm	lm	ll	ll	ll	ll	lm	ll	ll	lm	lm	ll	lm	lm	lm	ll	lm	lm	ll	ll	lm	ll	lm	lm	lm	ll	lm	ll	lm	lm
SNP1921	<lmxll>	{1-}	lm	lm	lm	ll	ll	ll	lm	lm	ll	ll	ll	lm	ll	lm	lm	ll	ll	lm	ll	--	ll	ll	ll	ll	lm	ll	ll	ll	lm	lm	lm	lm	lm	lm	ll	ll	ll	lm	lm	ll	ll	lm	ll	lm	lm	lm	ll
SNP19222	<lmxll>	{0-}	ll	ll	lm	lm	lm	lm	ll	ll	ll	lm	ll	lm	lm	lm	lm	ll	ll	lm	lm	ll	ll	lm	ll	ll	ll	ll	lm	lm	ll	lm	lm	lm	ll	ll	lm	ll	lm	ll	--	lm	lm	ll	ll	lm	ll	lm	lm
SNP19245	<lmxll>	{1-}	lm	lm	lm	ll	ll	ll	lm	lm	ll	ll	lm	lm	ll	lm	lm	ll	ll	ll	ll	ll	lm	ll	ll	ll	lm	lm	ll	lm	lm	lm	lm	lm	lm	lm	ll	ll	ll	lm	ll	lm	lm	ll	ll	lm	ll	lm	ll
SNP19306	<lmxll>	{1-}	lm	lm	lm	ll	ll	lm	lm	ll	ll	ll	ll	ll	ll	lm	lm	lm	ll	lm	lm	lm	lm	lm	lm	lm	lm	ll	ll	lm	lm	lm	ll	ll	lm	ll	ll	ll	lm	lm	ll	lm	lm	lm	lm	lm	lm	lm	lm
SNP19325	<lmxll>	{0-}	lm	ll	ll	ll	ll	ll	ll	lm	ll	lm	lm	ll	lm	lm	lm	ll	lm	lm	lm	lm	lm	ll	ll	ll	ll	lm	lm	lm	lm	ll	ll	ll	lm	lm	lm	ll	ll	lm	ll	ll	ll	lm	lm	ll	lm	lm	lm
SNP19327	<lmxll>	{1-}	lm	lm	lm	lm	lm	ll	lm	ll	lm	lm	ll	lm	lm	lm	lm	ll	ll	ll	lm	lm	ll	lm	lm	ll	lm	ll	lm	lm	lm	lm	lm	lm	ll	ll	ll	lm	ll	ll	lm	ll	lm	lm	lm	lm	lm	lm	ll
SNP19389	<lmxll>	{0-}	ll	lm	lm	ll	ll	lm	ll	ll	ll	ll	ll	ll	ll	lm	ll	lm	ll	lm	lm	ll	lm	lm	ll	ll	ll	ll	lm	lm	lm	lm	ll	ll	ll	ll	ll	lm	ll	ll	ll	ll	lm	lm	lm	ll	ll	ll	ll
SNP19478	<lmxll>	{1-}	ll	ll	ll	lm	lm	lm	lm	lm	lm	lm	lm	ll	lm	lm	lm	lm	ll	lm	ll	lm	ll	ll	lm	lm	ll	ll	ll	lm	lm	lm	lm	lm	ll	lm	ll	ll	ll	lm	lm	lm	lm	ll	ll	lm	ll	lm	lm
SNP19541	<lmxll>	{1-}	lm	lm	ll	ll	ll	lm	lm	lm	lm	lm	lm	lm	ll	lm	ll	lm	lm	ll	ll	ll	lm	ll	lm	lm	lm	ll	lm	lm	lm	lm	lm	lm	ll	lm	ll	lm	ll	lm	ll	ll	ll	ll	ll	lm	ll	lm	ll
SNP19566	<lmxll>	{0-}	lm	lm	ll	ll	ll	lm	ll	ll	ll	ll	ll	ll	ll	ll	ll	ll	ll	ll	lm	ll	lm	lm	ll	lm	lm	ll	lm	ll	ll	ll	ll	lm	ll	ll	ll	lm	lm	lm	ll	ll	ll	lm	ll	lm	ll	ll	ll
SNP19577	<lmxll>	{1-}	lm	lm	ll	ll	ll	ll	lm	lm	lm	ll	lm	ll	ll	lm	ll	lm	lm	ll	lm	ll	lm	ll	ll	ll	lm	lm	ll	ll	lm	lm	ll	lm	lm	ll	ll	lm	ll	lm	lm	ll	ll	ll	lm	ll	lm	ll	ll
SNP19645	<lmxll>	{0-}	lm	ll	ll	lm	lm	lm	lm	lm	lm	ll	ll	lm	lm	lm	ll	lm	lm	ll	lm	ll	ll	lm	lm	ll	lm	lm	ll	lm	ll	lm	ll	lm	ll	lm	ll	lm	ll	ll	ll	ll	ll	lm	lm	ll	lm	ll	lm
SNP19704	<lmxll>	{1-}	ll	lm	lm	lm	lm	ll	lm	lm	lm	ll	ll	lm	lm	lm	ll	lm	ll	lm	lm	lm	ll	ll	ll	lm	lm	lm	lm	lm	lm	lm	ll	lm	lm	ll	lm	lm	lm	lm	ll	lm	lm	ll	ll	lm	ll	lm	lm
SNP19765	<lmxll>	{1-}	lm	lm	lm	ll	ll	ll	lm	lm	ll	ll	ll	lm	ll	lm	lm	ll	lm	lm	ll	lm	lm	ll	ll	ll	lm	ll	ll	ll	lm	lm	lm	lm	lm	lm	ll	ll	ll	lm	lm	ll	lm	lm	ll	ll	lm	lm	ll
SNP19804	<lmxll>	{0-}	lm	lm	lm	lm	lm	lm	ll	lm	ll	lm	lm	ll	lm	lm	ll	lm	ll	lm	ll	ll	lm	lm	lm	ll	ll	ll	lm	lm	lm	lm	ll	ll	ll	lm	ll	lm	ll	ll	ll	ll	lm	lm	lm	ll	lm	ll	ll
SNP19923	<lmxll>	{0-}	lm	lm	ll	lm	lm	lm	lm	ll	ll	ll	ll	ll	lm	lm	ll	ll	ll	ll	ll	ll	ll	lm	lm	lm	ll	ll	ll	ll	ll	lm	ll	ll	ll	lm	lm	lm	lm	ll	ll	lm	lm	lm	lm	lm	lm	ll	lm
SNP19956	<lmxll>	{1-}	lm	lm	lm	ll	ll	lm	lm	ll	ll	ll	ll	ll	ll	lm	lm	lm	ll	lm	lm	lm	lm	lm	lm	lm	lm	lm	ll	lm	lm	lm	ll	ll	lm	ll	ll	ll	lm	lm	ll	lm	lm	lm	lm	lm	lm	lm	lm
SNP2000	<lmxll>	{0-}	lm	lm	ll	ll	ll	lm	ll	ll	ll	ll	ll	ll	ll	ll	ll	ll	ll	ll	lm	ll	lm	lm	ll	lm	lm	ll	lm	lm	ll	ll	ll	lm	ll	ll	ll	lm	lm	lm	ll	ll	ll	lm	ll	ll	ll	ll	ll
SNP20017	<lmxll>	{0-}	lm	lm	ll	lm	lm	ll	lm	ll	lm	lm	lm	ll	lm	ll	ll	lm	ll	ll	ll	ll	ll	lm	ll	ll	lm	lm	lm	lm	lm	lm	lm	ll	lm	lm	ll	lm	ll	lm	ll	lm	ll	ll	lm	lm	ll	lm	lm
SNP20099	<lmxll>	{0-}	ll	ll	lm	lm	lm	lm	ll	ll	ll	lm	ll	lm	lm	ll	lm	ll	ll	lm	lm	ll	ll	lm	ll	ll	ll	ll	lm	ll	ll	ll	lm	lm	ll	lm	lm	ll	lm	ll	ll	lm	lm	ll	--	lm	ll	ll	lm
SNP20172	<lmxll>	{1-}	lm	lm	lm	ll	ll	lm	lm	ll	ll	ll	ll	ll	ll	lm	ll	lm	ll	lm	lm	ll	ll	lm	lm	lm	lm	lm	ll	lm	lm	lm	ll	ll	lm	ll	ll	ll	lm	lm	lm	lm	lm	lm	lm	lm	lm	lm	lm
SNP20201	<lmxll>	{0-}	lm	lm	ll	ll	ll	ll	lm	lm	ll	lm	lm	lm	lm	ll	ll	lm	lm	lm	lm	ll	ll	lm	lm	ll	ll	ll	ll	ll	lm	lm	ll	ll	ll	ll	ll	lm	lm	ll	ll	ll	ll	lm	lm	ll	lm	lm	lm
SNP20246	<lmxll>	{0-}	lm	lm	ll	lm	lm	lm	lm	ll	ll	lm	lm	ll	lm	ll	ll	lm	lm	ll	ll	ll	ll	lm	ll	ll	lm	lm	lm	lm	lm	lm	lm	lm	lm	lm	ll	ll	ll	lm	ll	lm	ll	ll	lm	lm	ll	lm	lm
SNP20248	<lmxll>	{0-}	lm	lm	ll	lm	lm	lm	lm	ll	ll	lm	ll	ll	lm	lm	ll	ll	ll	ll	lm	ll	ll	lm	lm	ll	ll	ll	ll	ll	lm	lm	ll	ll	ll	ll	lm	lm	lm	ll	ll	lm	lm	lm	ll	lm	lm	lm	lm
SNP20332	<lmxll>	{0-}	lm	lm	lm	lm	lm	lm	lm	ll	ll	lm	ll	lm	lm	lm	ll	lm	ll	lm	lm	ll	ll	ll	ll	ll	ll	ll	lm	lm	ll	lm	lm	lm	ll	ll	lm	ll	ll	lm	ll	lm	lm	lm	ll	lm	ll	ll	lm
SNP20354	<lmxll>	{0-}	lm	ll	lm	lm	lm	lm	ll	lm	lm	ll	ll	ll	ll	ll	lm	ll	ll	lm	lm	lm	ll	lm	ll	ll	ll	ll	lm	ll	lm	ll	ll	lm	ll	ll	ll	lm	lm	lm	lm	lm	ll	ll	lm	lm	ll	ll	lm
SNP20509	<lmxll>	{0-}	ll	lm	ll	lm	lm	lm	ll	lm	lm	lm	lm	lm	ll	lm	ll	ll	lm	lm	lm	ll	lm	ll	lm	ll	lm	ll	lm	ll	ll	lm	lm	ll	ll	ll	lm	lm	lm	ll	lm	lm	ll	ll	ll	lm	ll	ll	lm
SNP20619	<lmxll>	{0-}	lm	ll	ll	ll	ll	lm	ll	ll	lm	ll	ll	ll	ll	ll	lm	ll	ll	ll	lm	ll	lm	lm	lm	lm	ll	ll	ll	lm	ll	ll	ll	ll	ll	ll	ll	lm	lm	lm	lm	ll	ll	ll	ll	lm	ll	ll	ll
SNP2069	<lmxll>	{0-}	lm	ll	ll	ll	ll	lm	ll	ll	ll	ll	ll	ll	ll	ll	ll	ll	ll	ll	lm	ll	lm	lm	ll	lm	lm	ll	ll	lm	ll	ll	ll	ll	ll	ll	ll	lm	lm	lm	lm	ll	ll	lm	ll	lm	ll	ll	ll
SNP20728	<lmxll>	{0-}	lm	lm	lm	ll	ll	ll	ll	ll	ll	ll	ll	lm	ll	ll	ll	ll	ll	ll	lm	ll	lm	lm	lm	lm	lm	lm	lm	ll	ll	lm	ll	lm	lm	lm	lm	lm	lm	lm	ll	ll	ll	lm	lm	ll	lm	ll	ll
SNP20757	<lmxll>	{0-}	lm	ll	lm	lm	lm	lm	ll	ll	ll	lm	ll	lm	lm	ll	lm	ll	lm	lm	lm	lm	ll	lm	ll	ll	ll	ll	lm	lm	ll	lm	lm	lm	ll	lm	lm	ll	lm	lm	ll	lm	lm	ll	lm	lm	lm	lm	lm
SNP2076	<lmxll>	{1-}	lm	lm	lm	lm	lm	ll	lm	lm	lm	lm	ll	lm	lm	lm	lm	ll	ll	ll	lm	lm	lm	lm	lm	ll	lm	ll	ll	lm	lm	lm	lm	lm	ll	ll	ll	lm	ll	ll	lm	ll	lm	lm	lm	lm	lm	lm	ll
SNP20808	<lmxll>	{0-}	lm	ll	lm	lm	lm	ll	ll	lm	ll	lm	ll	lm	lm	lm	ll	ll	lm	ll	lm	lm	--	ll	ll	lm	ll	lm	lm	lm	lm	ll	ll	ll	lm	ll	lm	ll	ll	lm	ll	ll	ll	lm	lm	ll	lm	lm	lm
SNP20880	<lmxll>	{0-}	lm	lm	lm	ll	ll	ll	ll	ll	ll	ll	ll	ll	ll	ll	ll	ll	ll	ll	lm	ll	ll	lm	lm	ll	lm	lm	lm	ll	ll	ll	ll	lm	lm	lm	lm	lm	lm	lm	ll	ll	ll	lm	lm	ll	ll	ll	ll
SNP20931	<lmxll>	{0-}	ll	ll	ll	ll	ll	ll	ll	lm	lm	ll	lm	lm	lm	lm	lm	ll	lm	lm	lm	lm	lm	ll	ll	ll	ll	ll	lm	ll	ll	lm	ll	lm	lm	ll	ll	ll	lm	ll	ll	ll	lm	ll	ll	ll	ll	lm	lm
SNP20938	<lmxll>	{0-}	lm	ll	lm	lm	lm	lm	ll	ll	ll	lm	ll	lm	lm	ll	lm	ll	lm	lm	lm	lm	ll	lm	ll	ll	ll	ll	lm	lm	ll	lm	lm	lm	ll	lm	lm	ll	lm	ll	ll	lm	lm	ll	lm	lm	ll	lm	lm
SNP20954	<lmxll>	{0-}	lm	lm	lm	lm	lm	lm	ll	lm	ll	lm	lm	ll	lm	lm	ll	lm	ll	lm	lm	ll	lm	lm	lm	ll	ll	ll	lm	lm	lm	lm	ll	ll	ll	lm	ll	lm	ll	ll	ll	ll	lm	ll	ll	ll	lm	ll	lm
SNP20987	<lmxll>	{0-}	ll	lm	ll	lm	lm	lm	lm	ll	ll	lm	lm	ll	lm	ll	ll	lm	ll	ll	ll	ll	ll	lm	ll	ll	lm	ll	lm	lm	lm	lm	lm	ll	lm	lm	ll	ll	ll	lm	ll	lm	ll	ll	ll	lm	ll	lm	lm
SNP21044	<lmxll>	{0-}	lm	ll	lm	lm	lm	lm	ll	ll	ll	lm	ll	lm	lm	lm	lm	ll	ll	lm	lm	lm	ll	lm	ll	ll	ll	ll	lm	lm	ll	lm	lm	lm	ll	lm	lm	ll	lm	ll	ll	lm	lm	ll	lm	lm	ll	lm	lm
SNP21136	<lmxll>	{0-}	ll	ll	ll	lm	lm	lm	lm	ll	ll	lm	lm	ll	lm	ll	ll	lm	ll	ll	ll	ll	ll	lm	lm	lm	lm	ll	ll	lm	ll	ll	ll	lm	ll	ll	ll	lm	lm	ll	ll	lm	ll	ll	ll	lm	ll	ll	lm
SNP2119	<lmxll>	{0-}	ll	ll	ll	lm	lm	lm	lm	ll	ll	lm	lm	lm	lm	ll	ll	lm	ll	ll	ll	ll	ll	lm	lm	lm	lm	ll	ll	lm	ll	ll	ll	lm	ll	lm	ll	ll	ll	ll	ll	lm	ll	ll	ll	lm	ll	ll	lm
SNP21249	<lmxll>	{1-}	lm	lm	lm	ll	ll	lm	lm	ll	ll	ll	ll	ll	ll	lm	lm	lm	ll	ll	lm	lm	lm	lm	lm	lm	lm	lm	ll	lm	lm	lm	ll	ll	lm	lm	ll	ll	lm	lm	ll	lm	lm	lm	lm	lm	lm	lm	lm
SNP21261	<lmxll>	{1-}	lm	ll	ll	lm	lm	ll	lm	lm	lm	lm	ll	lm	lm	ll	lm	lm	ll	lm	lm	lm	lm	ll	lm	lm	ll	ll	ll	lm	ll	lm	lm	ll	lm	lm	ll	lm	ll	ll	ll	lm	ll	lm	ll	lm	ll	ll	lm
SNP21268	<lmxll>	{1-}	lm	ll	lm	ll	ll	ll	lm	ll	ll	ll	ll	ll	lm	ll	lm	lm	lm	ll	lm	lm	ll	lm	lm	ll	ll	lm	ll	lm	lm	lm	ll	ll	lm	ll	ll	ll	ll	ll	ll	ll	lm	lm	ll	ll	lm	lm	ll
SNP21296	<lmxll>	{0-}	lm	lm	lm	ll	ll	ll	ll	ll	ll	ll	ll	lm	ll	ll	ll	ll	ll	ll	lm	ll	lm	lm	lm	lm	lm	lm	lm	ll	ll	lm	ll	lm	lm	lm	lm	lm	lm	lm	ll	ll	ll	lm	lm	ll	lm	ll	ll
SNP21308	<lmxll>	{1-}	lm	ll	lm	ll	ll	ll	lm	ll	ll	ll	ll	ll	lm	ll	lm	lm	lm	ll	lm	lm	ll	lm	lm	ll	ll	lm	ll	lm	lm	lm	ll	ll	lm	ll	ll	ll	ll	ll	ll	lm	lm	lm	ll	lm	lm	lm	ll
SNP21369	<lmxll>	{0-}	lm	ll	lm	lm	lm	lm	ll	lm	lm	ll	ll	ll	lm	ll	lm	ll	ll	lm	lm	lm	ll	lm	ll	ll	ll	ll	ll	ll	ll	ll	ll	lm	ll	lm	ll	lm	lm	lm	lm	lm	ll	ll	lm	lm	ll	lm	lm
SNP21431	<lmxll>	{1-}	ll	lm	lm	lm	lm	lm	ll	ll	lm	lm	ll	ll	lm	lm	ll	ll	ll	ll	lm	ll	ll	--	lm	ll	lm	ll	ll	ll	lm	lm	lm	lm	ll	lm	ll	lm	lm	ll	lm	ll	ll	ll	ll	ll	lm	ll	ll
SNP21454	<lmxll>	{0-}	lm	lm	lm	lm	lm	lm	ll	lm	ll	lm	lm	ll	lm	lm	ll	lm	ll	lm	ll	ll	lm	lm	lm	ll	ll	ll	lm	lm	lm	lm	ll	ll	ll	lm	ll	lm	ll	ll	ll	ll	lm	ll	lm	ll	lm	ll	lm
SNP21462	<lmxll>	{0-}	ll	ll	ll	lm	lm	lm	ll	lm	lm	lm	ll	ll	lm	ll	ll	ll	ll	lm	ll	lm	ll	lm	ll	ll	ll	ll	lm	ll	ll	ll	ll	lm	ll	lm	lm	lm	lm	lm	lm	lm	ll	ll	ll	lm	ll	ll	lm
SNP21579	<lmxll>	{0-}	ll	ll	ll	lm	lm	ll	ll	lm	lm	lm	lm	lm	lm	ll	lm	ll	ll	ll	lm	lm	ll	ll	lm	lm	ll	ll	lm	lm	ll	lm	ll	ll	ll	ll	lm	lm	ll	lm	ll	ll	ll	ll	ll	ll	ll	ll	ll
SNP21630	<lmxll>	{0-}	lm	lm	ll	lm	ll	ll	lm	lm	ll	lm	lm	lm	lm	ll	ll	lm	lm	lm	lm	ll	ll	lm	lm	ll	ll	ll	ll	ll	lm	lm	ll	ll	ll	ll	ll	lm	lm	ll	ll	ll	lm	ll	lm	ll	ll	lm	lm
SNP21677	<lmxll>	{0-}	--	ll	lm	lm	lm	ll	ll	ll	ll	ll	ll	ll	ll	ll	lm	ll	lm	lm	lm	ll	ll	lm	ll	lm	ll	ll	ll	ll	ll	--	ll	lm	ll	--	ll	ll	lm	lm	lm	lm	lm	--	--	lm	ll	ll	lm
SNP21725	<lmxll>	{1-}	lm	lm	lm	ll	ll	ll	lm	lm	ll	ll	ll	lm	ll	lm	ll	ll	ll	ll	ll	ll	ll	ll	ll	ll	lm	ll	ll	ll	lm	lm	lm	lm	lm	lm	ll	ll	ll	lm	lm	ll	lm	ll	ll	lm	lm	lm	ll
SNP21737	<lmxll>	{0-}	lm	lm	ll	ll	ll	ll	lm	ll	lm	lm	lm	lm	ll	lm	lm	lm	ll	lm	ll	lm	ll	lm	lm	lm	ll	ll	ll	ll	ll	lm	lm	ll	ll	lm	lm	ll	ll	lm	lm	ll	ll	lm	lm	ll	lm	ll	lm
SNP21803	<lmxll>	{1-}	lm	lm	lm	ll	ll	ll	lm	lm	ll	ll	lm	lm	ll	lm	lm	ll	ll	ll	ll	ll	lm	ll	ll	ll	lm	lm	ll	lm	lm	lm	lm	lm	lm	lm	ll	ll	ll	lm	ll	ll	lm	ll	ll	lm	ll	lm	ll
SNP21879	<lmxll>	{0-}	ll	lm	ll	lm	lm	lm	lm	ll	ll	lm	lm	ll	lm	ll	ll	lm	ll	ll	ll	ll	ll	lm	ll	ll	lm	ll	lm	lm	lm	lm	lm	ll	lm	lm	ll	ll	ll	lm	ll	lm	ll	--	ll	lm	ll	lm	lm
SNP2198	<lmxll>	{0-}	ll	lm	lm	lm	lm	lm	lm	ll	ll	lm	ll	lm	lm	lm	ll	lm	ll	lm	lm	ll	--	ll	ll	lm	ll	ll	ll	ll	ll	lm	lm	lm	ll	ll	lm	ll	ll	lm	ll	lm	lm	ll	ll	lm	ll	ll	lm
SNP21980	<lmxll>	{0-}	ll	lm	ll	lm	lm	lm	ll	ll	lm	ll	lm	ll	ll	lm	lm	lm	ll	ll	lm	ll	ll	lm	ll	ll	ll	ll	lm	lm	ll	lm	ll	lm	ll	ll	lm	lm	ll	lm	ll	lm	ll	ll	ll	lm	ll	ll	lm
SNP22016	<lmxll>	{1-}	lm	lm	ll	ll	ll	ll	lm	lm	lm	ll	lm	ll	ll	lm	ll	lm	lm	ll	lm	ll	lm	ll	ll	ll	lm	ll	lm	lm	lm	lm	ll	lm	lm	lm	ll	lm	ll	lm	lm	ll	ll	ll	ll	lm	lm	ll	ll
SNP22046	<lmxll>	{0-}	lm	lm	ll	lm	lm	lm	lm	ll	ll	lm	ll	ll	lm	lm	ll	ll	ll	ll	lm	ll	ll	lm	lm	ll	ll	ll	ll	ll	lm	lm	ll	ll	ll	lm	lm	lm	lm	ll	ll	lm	lm	lm	lm	lm	lm	lm	lm
SNP22083	<lmxll>	{1-}	lm	ll	lm	ll	ll	ll	lm	ll	ll	ll	ll	ll	lm	ll	lm	lm	lm	ll	lm	lm	ll	lm	lm	ll	ll	ll	ll	lm	lm	lm	ll	ll	lm	ll	ll	ll	ll	lm	ll	ll	lm	lm	ll	ll	lm	lm	lm
SNP22086	<lmxll>	{1-}	lm	lm	lm	lm	lm	lm	lm	ll	ll	ll	lm	ll	lm	lm	ll	ll	ll	ll	lm	ll	lm	ll	ll	lm	lm	lm	ll	ll	lm	lm	lm	ll	lm	ll	ll	ll	lm	ll	lm	lm	lm	lm	lm	lm	ll	ll	lm
SNP2209	<lmxll>	{1-}	lm	ll	lm	ll	ll	ll	lm	ll	ll	ll	ll	ll	lm	lm	lm	lm	lm	ll	lm	lm	ll	lm	lm	ll	ll	lm	ll	lm	lm	lm	ll	ll	lm	ll	ll	ll	lm	lm	ll	ll	lm	lm	ll	ll	lm	lm	lm
SNP22093	<lmxll>	{0-}	lm	lm	ll	ll	ll	ll	ll	ll	ll	ll	ll	ll	ll	ll	ll	ll	ll	ll	lm	ll	lm	lm	lm	ll	lm	lm	lm	ll	ll	ll	ll	lm	lm	lm	lm	lm	lm	lm	ll	ll	ll	lm	ll	ll	ll	ll	ll
SNP22115	<lmxll>	{1-}	lm	lm	lm	ll	ll	ll	lm	lm	ll	ll	lm	lm	ll	lm	lm	ll	ll	ll	ll	ll	lm	ll	--	ll	lm	lm	ll	lm	lm	lm	lm	lm	lm	lm	ll	ll	ll	lm	ll	ll	lm	ll	ll	ll	ll	lm	ll
SNP22147	<lmxll>	{0-}	lm	lm	lm	lm	lm	ll	ll	lm	ll	lm	lm	lm	ll	lm	ll	lm	ll	lm	lm	ll	lm	lm	lm	ll	lm	ll	lm	lm	lm	lm	lm	lm	ll	lm	lm	lm	ll	lm	lm	ll	ll	ll	ll	ll	ll	ll	lm
SNP22157	<lmxll>	{0-}	lm	lm	ll	ll	ll	ll	lm	lm	ll	lm	lm	lm	lm	ll	ll	lm	lm	lm	lm	ll	ll	lm	lm	lm	ll	ll	ll	ll	lm	lm	ll	ll	ll	ll	ll	lm	lm	ll	lm	ll	lm	lm	lm	ll	lm	lm	lm
SNP22186	<lmxll>	{0-}	lm	ll	ll	ll	ll	ll	ll	lm	lm	ll	lm	ll	lm	lm	lm	ll	lm	lm	lm	lm	ll	ll	ll	ll	ll	lm	lm	ll	ll	lm	ll	lm	lm	ll	lm	ll	lm	ll	ll	ll	lm	lm	lm	ll	lm	lm	lm
SNP22297	<lmxll>	{1-}	lm	lm	lm	lm	lm	ll	lm	ll	lm	lm	ll	lm	lm	lm	--	ll	ll	ll	lm	lm	lm	lm	lm	ll	lm	ll	ll	ll	lm	lm	lm	lm	ll	ll	ll	lm	ll	ll	lm	ll	--	lm	lm	lm	lm	lm	ll
SNP22344	<lmxll>	{1-}	lm	lm	lm	lm	lm	ll	lm	ll	ll	ll	ll	--	lm	lm	ll	ll	ll	ll	ll	ll	lm	ll	ll	lm	ll	ll	ll	ll	lm	lm	lm	ll	lm	ll	ll	ll	lm	ll	lm	lm	lm	ll	ll	ll	lm	lm	lm
SNP2235	<lmxll>	{0-}	lm	lm	ll	lm	lm	lm	ll	lm	lm	lm	lm	lm	ll	lm	ll	ll	lm	lm	lm	ll	lm	ll	lm	ll	lm	ll	lm	ll	ll	lm	lm	ll	ll	ll	lm	lm	lm	ll	lm	lm	ll	lm	ll	lm	lm	ll	lm
SNP22352	<lmxll>	{0-}	lm	lm	lm	lm	lm	lm	lm	ll	ll	lm	ll	lm	lm	lm	ll	lm	ll	lm	lm	ll	ll	ll	ll	ll	ll	ll	lm	lm	ll	lm	lm	lm	ll	lm	lm	ll	ll	lm	ll	lm	lm	lm	ll	lm	ll	ll	lm
SNP22412	<lmxll>	{0-}	lm	ll	ll	lm	lm	lm	lm	ll	ll	lm	lm	lm	lm	ll	ll	lm	ll	ll	ll	ll	ll	lm	lm	lm	lm	lm	ll	lm	ll	ll	ll	lm	ll	lm	ll	lm	ll	ll	ll	lm	ll	lm	lm	lm	lm	ll	lm
SNP22448	<lmxll>	{0-}	lm	lm	lm	ll	ll	lm	ll	ll	ll	ll	lm	ll	lm	lm	ll	lm	ll	lm	lm	ll	ll	lm	ll	ll	ll	ll	lm	lm	lm	lm	ll	ll	ll	lm	ll	lm	ll	ll	ll	ll	lm	lm	lm	ll	ll	ll	ll
SNP22487	<lmxll>	{0-}	ll	ll	lm	lm	lm	ll	ll	lm	ll	lm	lm	ll	ll	ll	lm	ll	ll	lm	lm	lm	--	ll	ll	ll	ll	ll	lm	ll	ll	lm	lm	ll	ll	ll	lm	ll	ll	ll	lm	ll	lm	lm	ll	ll	ll	ll	lm
SNP22557	<lmxll>	{1-}	lm	ll	lm	ll	ll	ll	lm	ll	ll	ll	ll	ll	lm	ll	lm	lm	lm	ll	lm	lm	ll	lm	lm	ll	ll	lm	ll	lm	lm	lm	ll	ll	lm	ll	ll	ll	ll	lm	ll	ll	lm	lm	ll	ll	lm	lm	lm
SNP22603	<lmxll>	{0-}	lm	lm	ll	ll	ll	lm	lm	ll	ll	lm	ll	ll	lm	lm	ll	ll	ll	ll	lm	ll	ll	lm	lm	ll	ll	ll	ll	ll	lm	lm	ll	ll	ll	ll	lm	lm	lm	ll	ll	lm	lm	lm	lm	lm	lm	lm	lm
SNP22729	<lmxll>	{0-}	lm	lm	ll	lm	lm	lm	ll	ll	lm	lm	lm	ll	ll	lm	lm	lm	ll	ll	lm	ll	ll	lm	ll	ll	ll	lm	lm	lm	ll	lm	ll	lm	ll	lm	lm	lm	lm	lm	ll	lm	ll	lm	ll	lm	lm	ll	lm
SNP22764	<lmxll>	{0-}	lm	lm	ll	ll	ll	ll	lm	lm	ll	lm	lm	lm	lm	ll	ll	lm	lm	lm	lm	ll	ll	lm	lm	ll	ll	ll	ll	ll	lm	lm	ll	ll	ll	ll	ll	lm	lm	ll	ll	ll	lm	ll	lm	ll	ll	lm	lm
SNP22983	<lmxll>	{0-}	ll	lm	lm	ll	ll	lm	ll	ll	ll	ll	lm	ll	lm	lm	ll	ll	ll	ll	lm	ll	ll	lm	lm	ll	ll	ll	lm	lm	lm	lm	ll	ll	ll	lm	lm	lm	ll	ll	lm	ll	lm	ll	ll	lm	ll	lm	ll
SNP22998	<lmxll>	{0-}	ll	ll	ll	lm	lm	ll	ll	lm	lm	lm	lm	lm	lm	ll	lm	ll	ll	ll	ll	lm	ll	ll	lm	lm	ll	ll	lm	lm	ll	lm	ll	ll	ll	ll	lm	lm	ll	lm	ll	ll	ll	ll	ll	ll	ll	ll	ll
SNP2304	<lmxll>	{0-}	lm	lm	lm	ll	ll	ll	ll	lm	ll	lm	lm	lm	ll	lm	ll	lm	ll	lm	lm	ll	lm	lm	lm	ll	lm	ll	lm	lm	lm	lm	lm	ll	ll	lm	lm	lm	ll	ll	lm	ll	ll	ll	ll	ll	lm	lm	lm
SNP23046	<lmxll>	{0-}	ll	ll	lm	lm	lm	ll	ll	ll	ll	lm	ll	ll	lm	ll	ll	ll	lm	lm	lm	lm	ll	lm	lm	lm	ll	ll	ll	ll	ll	lm	ll	lm	ll	ll	lm	ll	lm	lm	lm	lm	lm	ll	ll	lm	ll	ll	lm
SNP23051	<lmxll>	{0-}	ll	lm	lm	lm	lm	lm	lm	ll	ll	lm	ll	lm	lm	lm	ll	lm	ll	lm	lm	ll	ll	ll	ll	ll	ll	ll	ll	lm	ll	lm	lm	ll	ll	ll	lm	ll	ll	lm	ll	lm	lm	ll	ll	lm	ll	ll	ll
SNP23177	<lmxll>	{0-}	ll	lm	lm	lm	lm	lm	ll	lm	ll	lm	lm	ll	lm	lm	ll	lm	ll	lm	ll	ll	lm	lm	ll	ll	ll	ll	lm	lm	lm	lm	ll	ll	ll	lm	ll	lm	ll	ll	ll	ll	lm	ll	ll	ll	ll	ll	ll
SNP23256	<lmxll>	{0-}	lm	lm	ll	ll	ll	ll	lm	lm	ll	lm	lm	ll	lm	ll	ll	lm	ll	lm	lm	ll	ll	lm	ll	ll	ll	ll	ll	ll	lm	lm	ll	lm	ll	ll	ll	lm	lm	lm	ll	ll	lm	ll	lm	ll	ll	lm	lm
SNP23280	<lmxll>	{1-}	lm	ll	lm	ll	ll	ll	lm	ll	ll	ll	ll	ll	lm	ll	lm	lm	lm	ll	lm	lm	ll	lm	lm	ll	ll	lm	ll	ll	lm	lm	ll	ll	lm	ll	ll	ll	ll	ll	ll	ll	lm	lm	ll	ll	lm	lm	ll
SNP23342	<lmxll>	{0-}	lm	lm	ll	lm	lm	lm	lm	ll	ll	lm	lm	ll	lm	ll	ll	lm	ll	ll	ll	ll	ll	lm	lm	ll	lm	lm	lm	lm	lm	lm	lm	ll	lm	lm	ll	ll	ll	lm	ll	lm	ll	ll	lm	lm	ll	lm	lm
SNP23357	<lmxll>	{0-}	lm	ll	ll	lm	lm	lm	lm	ll	ll	lm	lm	lm	lm	ll	ll	lm	ll	ll	ll	ll	ll	lm	lm	ll	lm	lm	lm	ll	ll	lm	lm	lm	ll	lm	ll	ll	ll	ll	ll	lm	ll	ll	ll	lm	ll	ll	lm
SNP23434	<lmxll>	{0-}	lm	lm	ll	ll	ll	ll	lm	lm	ll	lm	lm	lm	lm	ll	ll	lm	lm	lm	ll	ll	ll	lm	lm	lm	ll	ll	ll	ll	lm	lm	ll	ll	ll	ll	ll	lm	lm	ll	lm	ll	lm	lm	lm	ll	lm	lm	lm
SNP23436	<lmxll>	{0-}	lm	lm	ll	ll	ll	lm	ll	ll	ll	ll	ll	ll	ll	ll	lm	ll	ll	ll	lm	ll	lm	lm	ll	lm	lm	ll	lm	lm	ll	ll	ll	lm	ll	ll	ll	lm	lm	lm	ll	ll	ll	lm	ll	lm	ll	ll	ll
SNP23457	<lmxll>	{1-}	lm	lm	ll	ll	ll	ll	lm	lm	lm	ll	lm	ll	ll	lm	ll	--	lm	ll	lm	ll	ll	ll	ll	ll	lm	lm	lm	lm	lm	lm	ll	lm	lm	lm	ll	lm	ll	lm	lm	ll	ll	ll	ll	lm	lm	ll	ll
SNP23519	<lmxll>	{1-}	lm	lm	ll	ll	ll	ll	lm	lm	lm	ll	lm	ll	ll	lm	ll	lm	lm	ll	lm	ll	lm	ll	ll	ll	lm	lm	lm	ll	lm	lm	ll	lm	lm	lm	ll	lm	ll	lm	lm	ll	ll	ll	lm	lm	lm	ll	ll
SNP2356	<lmxll>	{1-}	lm	lm	lm	ll	ll	ll	lm	lm	ll	ll	ll	lm	ll	lm	lm	ll	ll	ll	ll	lm	lm	ll	ll	ll	lm	ll	ll	ll	lm	lm	lm	lm	lm	lm	ll	ll	ll	lm	lm	ll	lm	ll	ll	lm	lm	lm	ll
SNP23600	<lmxll>	{0-}	lm	ll	ll	ll	ll	ll	ll	lm	ll	lm	lm	ll	lm	lm	lm	ll	lm	lm	lm	ll	lm	ll	ll	ll	ll	lm	lm	lm	lm	ll	ll	ll	lm	ll	lm	ll	ll	lm	ll	ll	ll	lm	lm	ll	lm	lm	lm
SNP23702	<lmxll>	{1-}	lm	lm	lm	ll	ll	lm	lm	ll	ll	ll	lm	ll	ll	lm	ll	lm	ll	lm	lm	ll	lm	ll	lm	lm	lm	lm	ll	ll	lm	lm	lm	ll	lm	ll	ll	ll	lm	lm	lm	lm	lm	lm	lm	lm	lm	lm	lm
SNP23760	<lmxll>	{0-}	lm	ll	lm	lm	lm	ll	ll	ll	ll	lm	lm	ll	ll	ll	ll	ll	ll	ll	ll	lm	ll	ll	ll	ll	lm	ll	lm	lm	lm	lm	lm	ll	lm	ll	ll	ll	ll	ll	ll	lm	lm	lm	lm	lm	lm	ll	lm
SNP23803	<lmxll>	{0-}	lm	lm	lm	ll	ll	ll	lm	ll	lm	lm	lm	lm	ll	lm	lm	lm	ll	lm	ll	lm	ll	lm	lm	lm	ll	ll	ll	ll	ll	lm	lm	lm	ll	lm	lm	ll	ll	lm	lm	ll	ll	lm	lm	ll	lm	ll	lm
SNP23842	<lmxll>	{0-}	lm	lm	lm	ll	ll	ll	ll	ll	ll	ll	ll	lm	ll	ll	ll	ll	ll	ll	lm	ll	lm	lm	lm	lm	lm	lm	lm	ll	ll	lm	ll	lm	lm	lm	lm	lm	lm	lm	ll	ll	ll	lm	lm	ll	lm	ll	ll
SNP23860	<lmxll>	{0-}	ll	lm	ll	lm	lm	lm	ll	ll	lm	ll	lm	ll	ll	lm	lm	lm	ll	ll	lm	ll	ll	lm	ll	ll	ll	ll	lm	lm	ll	lm	ll	ll	ll	ll	lm	lm	ll	lm	ll	lm	ll	ll	ll	lm	ll	ll	lm
SNP23917	<lmxll>	{0-}	ll	lm	lm	ll	ll	lm	ll	lm	ll	lm	lm	ll	lm	lm	lm	lm	ll	lm	ll	ll	lm	lm	ll	ll	ll	ll	lm	lm	lm	lm	ll	ll	ll	lm	ll	lm	ll	ll	ll	ll	lm	ll	ll	lm	ll	ll	ll
SNP23920	<lmxll>	{0-}	lm	lm	lm	ll	ll	ll	ll	ll	ll	ll	lm	ll	lm	lm	ll	lm	lm	lm	ll	ll	lm	lm	lm	lm	ll	ll	lm	--	lm	lm	ll	--	ll	lm	lm	lm	ll	ll	ll	ll	ll	lm	ll	lm	ll	ll	ll
SNP23976	<lmxll>	{0-}	lm	lm	lm	lm	lm	ll	lm	lm	lm	ll	lm	lm	lm	lm	lm	lm	ll	lm	lm	ll	ll	lm	lm	lm	ll	ll	lm	ll	lm	lm	ll	lm	ll	ll	ll	lm	lm	lm	lm	ll	ll	ll	ll	ll	lm	lm	lm
SNP23980	<lmxll>	{0-}	lm	ll	ll	lm	lm	lm	lm	ll	ll	lm	lm	lm	lm	ll	ll	lm	ll	ll	lm	ll	ll	lm	lm	lm	lm	lm	ll	lm	ll	ll	ll	lm	ll	lm	ll	lm	ll	ll	ll	lm	ll	lm	lm	lm	lm	ll	lm
SNP24069	<lmxll>	{1-}	lm	lm	ll	ll	ll	lm	lm	lm	lm	ll	lm	lm	ll	lm	ll	lm	lm	ll	lm	ll	lm	ll	lm	lm	lm	lm	lm	lm	lm	lm	lm	lm	lm	ll	ll	lm	ll	lm	lm	ll	ll	ll	ll	ll	lm	ll	ll
SNP24083	<lmxll>	{0-}	lm	lm	lm	lm	lm	lm	ll	lm	ll	lm	lm	ll	lm	lm	ll	lm	ll	lm	lm	ll	lm	lm	lm	ll	ll	ll	lm	lm	lm	lm	ll	ll	ll	lm	ll	lm	ll	ll	ll	ll	lm	ll	ll	ll	lm	ll	ll
SNP24130	<lmxll>	{1-}	lm	lm	lm	ll	ll	ll	lm	lm	ll	ll	ll	lm	lm	lm	lm	ll	ll	lm	ll	lm	lm	ll	ll	ll	lm	ll	lm	ll	lm	lm	lm	lm	lm	lm	ll	ll	ll	lm	lm	ll	lm	lm	ll	lm	lm	lm	ll
SNP24133	<lmxll>	{0-}	ll	lm	ll	ll	ll	lm	lm	lm	ll	lm	lm	ll	ll	ll	ll	lm	ll	ll	lm	ll	ll	lm	lm	ll	ll	ll	ll	ll	lm	lm	ll	ll	ll	ll	ll	lm	lm	lm	ll	ll	lm	ll	ll	ll	ll	lm	lm
SNP2415	<lmxll>	{0-}	ll	lm	ll	lm	lm	lm	ll	ll	ll	lm	lm	ll	ll	ll	--	lm	--	ll	ll	ll	ll	lm	ll	ll	lm	ll	lm	lm	lm	lm	lm	ll	lm	ll	ll	ll	ll	lm	ll	lm	ll	ll	ll	lm	ll	lm	lm
SNP2417	<lmxll>	{0-}	lm	ll	ll	lm	lm	ll	lm	ll	ll	ll	lm	lm	lm	ll	lm	ll	lm	lm	lm	ll	ll	ll	ll	lm	ll	lm	ll	ll	ll	lm	ll	ll	lm	lm	lm	lm	ll	lm	ll	lm	ll	ll	lm	lm	ll	ll	lm
SNP24181	<lmxll>	{0-}	lm	lm	lm	ll	ll	ll	ll	ll	ll	ll	ll	lm	ll	ll	ll	ll	ll	ll	lm	ll	lm	lm	lm	lm	lm	lm	lm	ll	ll	lm	ll	lm	lm	lm	lm	lm	lm	lm	ll	ll	ll	lm	lm	ll	lm	ll	ll
SNP24188	<lmxll>	{0-}	ll	lm	ll	lm	lm	lm	ll	lm	lm	lm	lm	lm	ll	ll	ll	ll	ll	lm	ll	ll	ll	ll	ll	ll	lm	ll	ll	ll	ll	lm	lm	ll	ll	ll	lm	lm	lm	--	lm	lm	--	--	--	lm	ll	--	lm
SNP24196	<lmxll>	{1-}	lm	lm	lm	lm	lm	lm	lm	ll	ll	ll	lm	ll	lm	lm	ll	ll	ll	ll	lm	ll	lm	ll	ll	lm	lm	lm	ll	ll	lm	lm	lm	ll	lm	ll	ll	ll	lm	ll	lm	lm	lm	lm	lm	lm	ll	lm	lm
SNP24197	<lmxll>	{0-}	ll	ll	ll	lm	lm	lm	ll	ll	lm	lm	ll	ll	lm	ll	ll	lm	ll	ll	ll	ll	ll	lm	ll	--	ll	ll	lm	lm	ll	lm	--	lm	ll	ll	lm	lm	lm	lm	ll	ll	--	ll	ll	lm	ll	ll	ll
SNP24265	<lmxll>	{1-}	lm	ll	lm	ll	ll	ll	lm	lm	ll	ll	ll	lm	lm	lm	lm	ll	lm	lm	ll	lm	lm	ll	ll	ll	lm	lm	ll	ll	lm	lm	lm	lm	lm	lm	ll	ll	ll	lm	lm	ll	lm	lm	ll	lm	lm	lm	ll
SNP24289	<lmxll>	{1-}	lm	lm	lm	lm	lm	lm	lm	ll	ll	lm	ll	lm	ll	ll	ll	lm	lm	ll	ll	ll	ll	lm	ll	ll	lm	ll	ll	lm	lm	lm	lm	lm	ll	ll	lm	lm	ll	ll	lm	lm	ll	lm	lm	lm	lm	ll	ll
SNP24292	<lmxll>	{1-}	lm	ll	lm	lm	lm	lm	ll	lm	ll	ll	ll	ll	lm	ll	ll	ll	ll	ll	lm	ll	lm	ll	lm	lm	lm	ll	lm	lm	lm	lm	ll	lm	lm	ll	lm	lm	lm	ll	ll	lm	lm	lm	lm	lm	lm	lm	ll
SNP24308	<lmxll>	{0-}	ll	ll	ll	lm	lm	lm	lm	ll	ll	lm	ll	lm	lm	ll	ll	lm	ll	ll	ll	ll	ll	lm	lm	lm	lm	ll	ll	lm	ll	ll	ll	lm	ll	lm	ll	lm	ll	ll	ll	lm	ll	ll	ll	lm	ll	ll	lm
SNP24424	<lmxll>	{0-}	ll	lm	ll	lm	lm	lm	lm	ll	ll	lm	lm	ll	lm	ll	ll	lm	ll	ll	ll	ll	ll	lm	ll	ll	lm	ll	lm	lm	lm	lm	lm	ll	lm	lm	ll	ll	ll	lm	ll	lm	ll	ll	ll	lm	ll	lm	lm
SNP24435	<lmxll>	{0-}	lm	lm	ll	ll	ll	ll	lm	lm	ll	lm	lm	ll	lm	ll	ll	lm	ll	lm	lm	ll	ll	lm	ll	ll	ll	ll	ll	ll	lm	ll	ll	lm	ll	ll	ll	lm	lm	lm	ll	ll	lm	ll	lm	ll	ll	lm	lm
SNP24559	<lmxll>	{0-}	lm	lm	ll	ll	ll	ll	lm	lm	ll	lm	lm	ll	lm	ll	ll	lm	ll	lm	lm	ll	ll	lm	ll	ll	ll	ll	ll	ll	lm	ll	ll	lm	ll	ll	ll	lm	lm	lm	ll	ll	lm	ll	lm	ll	ll	lm	lm
SNP24633	<lmxll>	{0-}	lm	ll	ll	lm	lm	lm	lm	ll	ll	lm	lm	lm	lm	ll	ll	lm	ll	ll	lm	ll	ll	lm	lm	lm	lm	lm	ll	lm	ll	ll	ll	lm	ll	lm	ll	lm	ll	ll	ll	lm	ll	lm	ll	lm	lm	ll	lm
SNP24674	<lmxll>	{1-}	lm	lm	ll	ll	ll	ll	lm	lm	lm	ll	lm	ll	ll	lm	ll	lm	lm	ll	ll	ll	lm	ll	ll	ll	lm	lm	lm	ll	lm	lm	ll	lm	lm	lm	ll	lm	ll	lm	lm	ll	ll	ll	lm	lm	lm	ll	ll
SNP24708	<lmxll>	{0-}	lm	ll	lm	lm	lm	ll	ll	ll	ll	lm	lm	ll	ll	ll	ll	lm	ll	ll	ll	ll	ll	lm	ll	ll	lm	ll	lm	lm	lm	lm	lm	lm	lm	ll	ll	ll	ll	ll	ll	lm	lm	lm	lm	lm	ll	lm	lm
SNP2473	<lmxll>	{1-}	lm	ll	lm	lm	ll	ll	lm	ll	ll	ll	ll	ll	lm	ll	lm	lm	lm	ll	lm	lm	ll	lm	lm	ll	ll	lm	ll	lm	lm	lm	ll	ll	lm	ll	ll	ll	ll	lm	ll	ll	lm	lm	ll	ll	lm	lm	lm
SNP24840	<lmxll>	{0-}	lm	lm	ll	ll	ll	ll	lm	ll	lm	lm	lm	lm	ll	lm	--	lm	ll	lm	ll	lm	ll	lm	lm	lm	ll	ll	ll	ll	ll	lm	lm	ll	ll	ll	lm	ll	ll	lm	lm	ll	ll	lm	lm	ll	lm	ll	lm
SNP2497	<lmxll>	{0-}	lm	lm	lm	lm	lm	ll	ll	lm	ll	lm	lm	lm	ll	lm	ll	lm	ll	lm	ll	ll	lm	lm	lm	ll	lm	ll	lm	lm	lm	ll	lm	ll	ll	lm	ll	lm	ll	lm	ll	ll	ll	ll	lm	ll	ll	ll	lm
SNP24977	<lmxll>	{0-}	ll	ll	ll	lm	lm	lm	lm	ll	ll	lm	lm	lm	lm	ll	ll	ll	ll	ll	ll	ll	ll	lm	ll	ll	lm	ll	lm	ll	ll	lm	lm	ll	ll	lm	ll	ll	ll	ll	ll	lm	--	ll	--	lm	ll	ll	lm
SNP24979	<lmxll>	{1-}	lm	lm	lm	lm	ll	ll	lm	lm	ll	ll	ll	lm	ll	lm	lm	ll	ll	ll	ll	lm	ll	ll	ll	ll	lm	ll	ll	ll	lm	lm	lm	lm	lm	lm	ll	ll	ll	lm	lm	ll	lm	ll	ll	lm	ll	lm	ll
SNP25047	<lmxll>	{1-}	lm	lm	lm	ll	ll	ll	lm	lm	ll	ll	lm	lm	ll	lm	lm	ll	ll	ll	ll	ll	lm	ll	ll	ll	lm	lm	ll	lm	lm	lm	lm	lm	lm	lm	ll	ll	ll	lm	ll	ll	lm	ll	ll	lm	ll	lm	ll
SNP25319	<lmxll>	{0-}	lm	lm	ll	ll	lm	ll	lm	lm	ll	lm	lm	lm	lm	ll	ll	lm	lm	lm	lm	ll	ll	lm	lm	lm	ll	ll	ll	ll	lm	lm	ll	ll	ll	ll	ll	lm	lm	ll	lm	ll	lm	lm	lm	ll	lm	lm	lm
SNP25326	<lmxll>	{1-}	lm	lm	ll	ll	ll	ll	lm	lm	lm	ll	lm	ll	ll	lm	ll	lm	lm	ll	lm	ll	--	ll	ll	ll	lm	lm	lm	ll	lm	lm	ll	lm	lm	lm	ll	lm	ll	lm	lm	ll	ll	ll	ll	lm	lm	ll	ll
SNP25415	<lmxll>	{1-}	lm	lm	lm	ll	ll	ll	lm	lm	ll	ll	ll	lm	ll	lm	ll	ll	ll	ll	ll	lm	lm	ll	ll	ll	lm	ll	ll	ll	lm	lm	lm	lm	lm	lm	ll	ll	ll	lm	lm	ll	lm	lm	ll	lm	lm	lm	ll
SNP25484	<lmxll>	{1-}	lm	lm	lm	ll	ll	ll	ll	lm	ll	ll	ll	lm	ll	lm	lm	ll	ll	lm	ll	lm	--	ll	ll	ll	lm	ll	ll	ll	lm	lm	lm	lm	lm	lm	ll	ll	ll	lm	lm	ll	lm	lm	ll	ll	lm	lm	ll
SNP25622	<lmxll>	{0-}	lm	lm	lm	lm	lm	lm	lm	ll	ll	lm	ll	lm	lm	lm	ll	lm	ll	lm	lm	ll	ll	ll	ll	ll	ll	ll	lm	lm	ll	lm	lm	lm	ll	ll	lm	ll	ll	lm	ll	lm	lm	lm	ll	ll	ll	ll	lm
SNP25632	<lmxll>	{1-}	lm	lm	lm	ll	ll	ll	--	lm	ll	ll	ll	lm	ll	lm	ll	ll	ll	ll	ll	lm	lm	ll	lm	ll	lm	ll	ll	ll	lm	lm	lm	lm	lm	lm	ll	ll	ll	lm	lm	ll	lm	lm	ll	lm	lm	lm	ll
SNP25761	<lmxll>	{0-}	lm	lm	lm	lm	lm	lm	ll	lm	ll	lm	lm	ll	lm	lm	ll	lm	ll	lm	ll	ll	lm	lm	lm	ll	ll	ll	lm	lm	lm	lm	ll	ll	ll	lm	ll	lm	ll	ll	ll	ll	lm	lm	lm	lm	lm	ll	ll
SNP25922	<lmxll>	{1-}	lm	ll	lm	ll	ll	ll	lm	ll	ll	ll	ll	ll	lm	ll	lm	lm	ll	ll	lm	lm	ll	lm	lm	ll	ll	lm	ll	lm	lm	lm	ll	ll	lm	ll	ll	ll	ll	ll	ll	ll	lm	lm	ll	ll	lm	lm	ll
SNP26175	<lmxll>	{1-}	lm	lm	lm	ll	ll	ll	lm	lm	ll	ll	ll	lm	ll	lm	lm	ll	ll	ll	ll	lm	ll	ll	ll	ll	lm	ll	ll	ll	lm	lm	lm	lm	lm	lm	ll	ll	ll	lm	lm	ll	lm	ll	ll	ll	ll	lm	ll
SNP26182	<lmxll>	{0-}	ll	ll	lm	lm	lm	lm	ll	ll	ll	lm	ll	lm	lm	ll	lm	ll	lm	lm	lm	ll	ll	lm	ll	ll	ll	ll	ll	ll	ll	lm	lm	lm	ll	ll	lm	ll	lm	lm	ll	lm	lm	ll	ll	lm	ll	lm	lm
SNP26399	<lmxll>	{1-}	ll	lm	lm	lm	lm	lm	lm	ll	lm	lm	ll	ll	ll	lm	lm	ll	ll	ll	lm	lm	lm	lm	lm	lm	lm	ll	ll	lm	lm	lm	lm	ll	ll	lm	ll	lm	lm	ll	lm	ll	lm	ll	ll	lm	ll	lm	ll
SNP26567	<lmxll>	{0-}	lm	lm	lm	lm	lm	ll	ll	lm	ll	lm	lm	ll	ll	lm	ll	ll	ll	lm	lm	ll	ll	lm	lm	ll	lm	ll	lm	lm	lm	lm	lm	ll	ll	ll	ll	lm	ll	ll	ll	ll	lm	ll	ll	lm	lm	ll	lm
SNP26577	<lmxll>	{1-}	lm	ll	lm	lm	lm	ll	ll	lm	lm	ll	--	lm	lm	ll	ll	ll	ll	ll	ll	--	ll	ll	lm	ll	lm	lm	lm	lm	ll	lm	ll	ll	lm	ll	lm	ll	ll	lm	ll	ll	ll	ll	ll	ll	ll	--	ll
SNP26712	<lmxll>	{0-}	lm	ll	ll	lm	ll	ll	ll	lm	ll	lm	lm	ll	lm	lm	ll	ll	lm	lm	lm	lm	lm	ll	ll	ll	ll	lm	lm	lm	ll	ll	lm	lm	lm	ll	lm	ll	ll	lm	ll	ll	lm	lm	ll	ll	lm	lm	lm
SNP26736	<lmxll>	{1-}	lm	lm	lm	ll	ll	lm	lm	lm	ll	ll	ll	lm	ll	lm	lm	ll	ll	ll	ll	lm	ll	ll	ll	ll	lm	ll	ll	ll	lm	lm	lm	lm	lm	lm	ll	ll	ll	lm	lm	ll	lm	ll	ll	lm	ll	lm	ll
SNP26755	<lmxll>	{1-}	lm	lm	lm	ll	ll	ll	lm	lm	ll	ll	lm	lm	ll	lm	lm	ll	ll	ll	ll	ll	lm	ll	ll	ll	lm	lm	ll	ll	lm	lm	lm	lm	lm	lm	ll	ll	ll	lm	ll	ll	lm	ll	ll	lm	ll	lm	ll
SNP26957	<lmxll>	{0-}	ll	lm	lm	lm	lm	lm	lm	ll	ll	lm	ll	lm	lm	lm	ll	lm	ll	lm	lm	ll	ll	lm	ll	ll	ll	ll	lm	lm	ll	lm	lm	lm	ll	ll	lm	ll	ll	lm	ll	lm	lm	ll	ll	lm	ll	ll	lm
SNP27022	<lmxll>	{0-}	lm	lm	ll	ll	ll	ll	ll	ll	ll	ll	ll	ll	ll	ll	ll	--	ll	ll	lm	ll	ll	lm	ll	lm	lm	ll	lm	lm	ll	ll	ll	lm	lm	lm	lm	lm	lm	lm	ll	ll	ll	lm	ll	ll	ll	ll	ll
SNP27265	<lmxll>	{1-}	lm	ll	ll	lm	lm	ll	ll	lm	lm	lm	ll	lm	lm	ll	ll	ll	ll	lm	lm	ll	lm	ll	lm	lm	lm	lm	ll	lm	ll	lm	lm	ll	lm	lm	ll	lm	lm	ll	ll	lm	ll	lm	ll	lm	lm	ll	lm
SNP27270	<lmxll>	{0-}	lm	lm	lm	lm	lm	lm	lm	ll	ll	ll	ll	ll	lm	lm	lm	--	ll	lm	lm	ll	ll	lm	ll	ll	ll	ll	lm	lm	ll	lm	ll	lm	ll	ll	ll	ll	ll	ll	ll	ll	ll	ll	--	ll	ll	ll	lm
SNP27287	<lmxll>	{0-}	ll	ll	lm	lm	lm	ll	ll	ll	ll	ll	ll	ll	lm	ll	ll	ll	lm	lm	lm	lm	ll	lm	lm	lm	ll	ll	ll	ll	ll	ll	ll	lm	ll	lm	lm	ll	lm	lm	lm	lm	lm	ll	ll	lm	ll	ll	lm
SNP27307	<lmxll>	{0-}	ll	ll	lm	lm	lm	lm	ll	ll	ll	lm	ll	lm	lm	ll	lm	ll	lm	lm	lm	lm	ll	lm	ll	ll	ll	ll	lm	lm	ll	lm	lm	lm	ll	ll	lm	ll	lm	lm	ll	lm	lm	ll	ll	lm	ll	lm	lm
SNP2736	<lmxll>	{1-}	lm	lm	lm	ll	ll	ll	lm	lm	ll	ll	ll	lm	ll	lm	lm	ll	ll	ll	ll	lm	lm	ll	ll	ll	lm	ll	ll	ll	lm	lm	lm	lm	lm	lm	ll	ll	ll	lm	lm	ll	lm	ll	ll	lm	ll	lm	ll
SNP27385	<lmxll>	{0-}	lm	lm	ll	ll	ll	ll	lm	lm	ll	lm	lm	lm	lm	ll	ll	lm	lm	lm	lm	ll	ll	lm	lm	lm	ll	lm	ll	ll	lm	lm	ll	ll	ll	ll	ll	lm	lm	ll	lm	ll	lm	lm	lm	ll	lm	lm	lm
SNP27394	<lmxll>	{0-}	ll	lm	ll	lm	lm	lm	ll	ll	lm	lm	lm	ll	ll	lm	lm	lm	ll	ll	lm	ll	ll	lm	ll	ll	ll	ll	lm	lm	ll	lm	ll	lm	ll	lm	lm	lm	lm	lm	ll	lm	ll	ll	--	lm	ll	ll	lm
SNP27451	<lmxll>	{1-}	ll	ll	lm	lm	lm	lm	ll	lm	ll	ll	ll	ll	lm	ll	ll	ll	ll	ll	lm	ll	lm	ll	lm	lm	lm	ll	lm	lm	lm	lm	ll	lm	lm	lm	lm	lm	lm	ll	ll	lm	lm	ll	ll	lm	ll	lm	ll
SNP27494	<lmxll>	{0-}	ll	lm	lm	lm	lm	lm	lm	ll	ll	lm	ll	lm	lm	lm	ll	lm	lm	lm	lm	ll	ll	ll	ll	ll	ll	ll	lm	lm	ll	lm	lm	lm	ll	lm	ll	ll	ll	lm	ll	lm	lm	ll	ll	lm	lm	ll	lm
SNP27507	<lmxll>	{0-}	lm	lm	ll	ll	ll	lm	lm	lm	ll	lm	lm	ll	ll	ll	ll	lm	ll	ll	ll	ll	ll	lm	lm	ll	ll	ll	ll	ll	lm	lm	ll	ll	ll	lm	ll	lm	lm	lm	ll	ll	lm	lm	lm	ll	ll	lm	lm
SNP2755	<lmxll>	{0-}	lm	lm	ll	lm	ll	lm	ll	lm	lm	lm	--	lm	ll	lm	ll	ll	lm	lm	ll	ll	lm	ll	lm	ll	lm	ll	lm	ll	ll	lm	lm	ll	ll	ll	lm	lm	lm	ll	ll	lm	ll	lm	ll	lm	lm	ll	lm
SNP27572	<lmxll>	{1-}	lm	lm	ll	ll	ll	lm	lm	lm	lm	ll	lm	lm	ll	lm	ll	lm	lm	ll	lm	ll	lm	ll	lm	lm	lm	ll	lm	lm	lm	lm	lm	lm	lm	lm	ll	lm	ll	lm	ll	ll	ll	ll	ll	lm	ll	lm	ll
SNP2768	<lmxll>	{0-}	lm	ll	ll	lm	lm	lm	lm	lm	lm	ll	ll	lm	lm	lm	lm	lm	lm	ll	lm	ll	ll	lm	lm	ll	lm	lm	ll	lm	ll	lm	ll	lm	ll	lm	ll	lm	ll	ll	ll	ll	ll	lm	lm	ll	lm	ll	lm
SNP2772	<lmxll>	{0-}	lm	lm	ll	ll	ll	lm	ll	ll	ll	ll	ll	ll	ll	ll	ll	ll	ll	ll	lm	ll	lm	lm	ll	lm	lm	ll	lm	lm	ll	ll	ll	lm	lm	ll	ll	lm	lm	lm	ll	ll	ll	lm	ll	ll	ll	ll	ll
SNP27725	<lmxll>	{0-}	ll	ll	ll	ll	ll	ll	ll	lm	ll	lm	lm	ll	lm	lm	lm	ll	lm	lm	ll	lm	lm	ll	lm	ll	ll	ll	lm	lm	lm	ll	ll	lm	lm	lm	lm	ll	ll	lm	ll	ll	ll	--	ll	ll	ll	lm	lm
SNP27772	<lmxll>	{0-}	lm	lm	ll	ll	ll	ll	lm	lm	ll	lm	lm	lm	lm	ll	ll	lm	lm	lm	ll	ll	ll	lm	lm	lm	ll	ll	ll	ll	lm	lm	ll	ll	ll	ll	ll	lm	lm	ll	lm	ll	lm	lm	lm	ll	lm	lm	lm
SNP27846	<lmxll>	{0-}	lm	ll	ll	ll	ll	lm	ll	ll	ll	ll	ll	ll	ll	ll	ll	ll	ll	ll	lm	ll	lm	lm	ll	lm	lm	ll	ll	lm	ll	ll	ll	ll	ll	ll	ll	lm	lm	lm	lm	ll	ll	lm	ll	lm	ll	ll	ll
SNP27849	<lmxll>	{0-}	lm	lm	ll	ll	ll	ll	ll	ll	ll	ll	ll	ll	ll	ll	ll	ll	ll	ll	lm	ll	lm	lm	lm	ll	lm	lm	lm	ll	ll	ll	ll	lm	lm	lm	lm	lm	lm	lm	ll	ll	ll	lm	lm	ll	ll	ll	ll
SNP27861	<lmxll>	{0-}	lm	lm	lm	lm	ll	ll	ll	ll	ll	ll	ll	lm	ll	ll	ll	ll	ll	ll	lm	ll	ll	lm	lm	lm	lm	lm	lm	ll	ll	lm	ll	lm	lm	lm	lm	lm	lm	lm	ll	ll	ll	lm	lm	ll	lm	ll	ll
SNP27871	<lmxll>	{1-}	lm	lm	ll	ll	ll	lm	lm	lm	lm	ll	lm	lm	ll	lm	ll	lm	lm	ll	lm	ll	lm	ll	lm	lm	lm	ll	lm	lm	lm	lm	lm	lm	ll	ll	ll	lm	ll	lm	ll	ll	ll	ll	ll	lm	ll	lm	ll
SNP27958	<lmxll>	{1-}	lm	lm	lm	ll	ll	ll	ll	lm	ll	ll	ll	lm	ll	lm	lm	ll	ll	ll	ll	lm	lm	ll	ll	ll	lm	ll	ll	ll	lm	lm	lm	lm	lm	lm	ll	ll	ll	lm	lm	ll	lm	lm	ll	lm	lm	lm	ll
SNP28050	<lmxll>	{0-}	ll	ll	lm	lm	lm	lm	ll	ll	ll	lm	ll	lm	lm	ll	lm	ll	lm	lm	lm	lm	ll	lm	ll	ll	lm	ll	lm	lm	ll	lm	lm	lm	ll	lm	lm	ll	lm	lm	ll	lm	lm	ll	ll	lm	ll	lm	lm
SNP28094	<lmxll>	{1-}	lm	lm	lm	ll	ll	lm	lm	ll	ll	ll	ll	ll	ll	lm	lm	lm	ll	lm	lm	ll	lm	lm	lm	lm	lm	lm	ll	lm	lm	lm	ll	ll	lm	ll	lm	ll	lm	lm	ll	lm	lm	lm	lm	ll	lm	lm	lm
SNP28169	<lmxll>	{0-}	lm	lm	ll	ll	ll	ll	lm	ll	lm	lm	lm	lm	ll	lm	lm	lm	ll	lm	ll	lm	ll	lm	lm	lm	ll	ll	ll	ll	ll	lm	lm	ll	ll	ll	lm	ll	ll	lm	lm	ll	ll	lm	lm	lm	lm	ll	lm
SNP2819	<lmxll>	{0-}	lm	ll	ll	ll	ll	lm	ll	ll	ll	lm	lm	ll	ll	ll	lm	ll	ll	ll	lm	ll	lm	lm	ll	lm	ll	ll	ll	lm	ll	lm	lm	ll	ll	ll	ll	ll	ll	lm	lm	ll	ll	ll	lm	lm	ll	ll	ll
SNP2820	<lmxll>	{1-}	lm	lm	lm	ll	ll	lm	lm	ll	ll	ll	ll	ll	ll	lm	lm	lm	ll	lm	lm	lm	ll	lm	lm	lm	lm	lm	ll	ll	lm	lm	ll	ll	lm	ll	ll	ll	lm	lm	ll	lm	lm	lm	lm	lm	lm	lm	lm
SNP28207	<lmxll>	{0-}	lm	lm	ll	ll	ll	ll	ll	lm	ll	lm	lm	lm	lm	ll	ll	ll	lm	lm	ll	ll	ll	lm	lm	lm	ll	ll	ll	ll	lm	lm	ll	ll	ll	ll	ll	lm	lm	ll	lm	ll	--	lm	lm	ll	lm	lm	lm
SNP28287	<lmxll>	{0-}	ll	lm	ll	ll	ll	ll	lm	lm	ll	lm	lm	lm	lm	ll	ll	lm	lm	lm	lm	ll	ll	lm	lm	lm	ll	ll	ll	ll	lm	lm	ll	ll	ll	ll	ll	lm	lm	ll	lm	ll	lm	ll	ll	ll	ll	lm	lm
SNP28294	<lmxll>	{1-}	lm	ll	ll	lm	lm	ll	ll	lm	lm	lm	ll	lm	ll	ll	lm	ll	ll	lm	lm	lm	lm	ll	lm	lm	lm	lm	ll	lm	ll	lm	lm	ll	lm	lm	ll	lm	lm	ll	ll	lm	ll	lm	ll	lm	ll	ll	lm
SNP28443	<lmxll>	{0-}	lm	lm	ll	ll	ll	ll	lm	lm	ll	lm	lm	ll	lm	ll	ll	lm	ll	lm	lm	ll	ll	lm	ll	ll	ll	ll	ll	ll	lm	lm	ll	lm	ll	ll	ll	lm	lm	lm	ll	ll	ll	ll	lm	ll	ll	lm	lm
SNP28449	<lmxll>	{1-}	lm	lm	lm	ll	ll	ll	lm	lm	ll	lm	ll	lm	ll	lm	lm	ll	ll	ll	ll	lm	lm	ll	ll	ll	lm	ll	ll	ll	lm	lm	lm	lm	lm	lm	ll	ll	ll	lm	lm	ll	lm	lm	ll	ll	lm	lm	ll
SNP28480	<lmxll>	{0-}	lm	lm	ll	ll	ll	ll	lm	lm	ll	lm	lm	lm	lm	ll	ll	lm	ll	lm	lm	ll	ll	lm	lm	lm	ll	ll	ll	ll	lm	lm	ll	ll	ll	ll	ll	lm	lm	ll	lm	ll	lm	lm	lm	ll	lm	lm	lm
SNP28515	<lmxll>	{0-}	lm	ll	lm	lm	lm	lm	ll	ll	ll	lm	ll	ll	--	ll	lm	ll	lm	lm	ll	ll	ll	lm	ll	ll	ll	ll	lm	lm	ll	lm	lm	lm	ll	ll	lm	ll	lm	lm	ll	lm	lm	ll	lm	lm	lm	lm	lm
SNP28633	<lmxll>	{0-}	ll	lm	lm	lm	lm	lm	ll	lm	ll	lm	lm	ll	lm	lm	ll	lm	ll	lm	ll	ll	lm	lm	ll	ll	ll	ll	lm	lm	lm	lm	ll	ll	ll	lm	ll	lm	ll	ll	ll	ll	lm	ll	ll	ll	ll	ll	ll
SNP28727	<lmxll>	{1-}	ll	ll	lm	lm	lm	lm	ll	lm	ll	ll	ll	ll	lm	ll	ll	ll	ll	ll	lm	ll	lm	ll	lm	lm	lm	ll	lm	lm	lm	lm	ll	lm	lm	lm	lm	lm	lm	lm	ll	lm	lm	ll	ll	lm	ll	lm	ll
SNP2879	<lmxll>	{0-}	ll	lm	ll	ll	ll	lm	lm	lm	ll	lm	lm	ll	ll	ll	ll	lm	ll	lm	ll	ll	ll	lm	ll	ll	ll	ll	ll	ll	lm	lm	ll	lm	ll	ll	ll	lm	lm	lm	ll	ll	lm	ll	ll	ll	ll	lm	lm
SNP28803	<lmxll>	{0-}	lm	lm	ll	ll	ll	lm	ll	ll	ll	ll	ll	ll	ll	ll	ll	ll	ll	ll	lm	ll	lm	lm	ll	lm	lm	ll	lm	lm	ll	ll	ll	lm	ll	ll	ll	lm	lm	lm	ll	ll	ll	lm	ll	lm	ll	ll	ll
SNP28823	<lmxll>	{0-}	lm	ll	lm	lm	lm	lm	ll	lm	lm	ll	ll	ll	lm	ll	ll	ll	ll	lm	lm	lm	ll	lm	lm	ll	ll	ll	ll	ll	ll	ll	ll	lm	ll	lm	ll	lm	lm	lm	lm	lm	ll	ll	lm	lm	ll	lm	lm
SNP28848	<lmxll>	{0-}	lm	lm	lm	lm	lm	lm	ll	lm	ll	lm	lm	ll	lm	lm	ll	lm	ll	lm	lm	ll	ll	lm	lm	ll	ll	ll	lm	ll	lm	lm	ll	ll	ll	lm	ll	lm	ll	ll	ll	ll	lm	lm	lm	ll	lm	ll	ll
SNP28862	<lmxll>	{1-}	ll	ll	lm	lm	lm	lm	ll	lm	ll	ll	ll	ll	ll	ll	ll	ll	ll	ll	lm	ll	lm	ll	lm	lm	lm	ll	lm	ll	lm	lm	ll	lm	lm	ll	ll	lm	lm	lm	ll	lm	lm	ll	ll	ll	ll	ll	ll
SNP28932	<lmxll>	{1-}	lm	ll	lm	ll	ll	ll	lm	lm	ll	ll	ll	lm	lm	lm	lm	ll	ll	lm	ll	lm	ll	ll	ll	ll	lm	ll	ll	ll	lm	lm	lm	lm	lm	lm	ll	ll	ll	lm	lm	ll	lm	lm	ll	lm	lm	lm	ll
SNP28999	<lmxll>	{0-}	lm	ll	ll	ll	ll	lm	ll	ll	ll	ll	ll	ll	ll	ll	ll	ll	lm	ll	lm	ll	lm	lm	ll	lm	lm	ll	ll	lm	ll	ll	ll	lm	ll	ll	ll	lm	lm	lm	ll	ll	ll	lm	ll	lm	ll	ll	ll
SNP2911	<lmxll>	{1-}	lm	lm	lm	lm	lm	ll	lm	ll	lm	lm	ll	lm	lm	lm	lm	ll	ll	ll	lm	lm	lm	lm	lm	ll	lm	ll	ll	lm	lm	lm	lm	lm	ll	ll	ll	lm	ll	ll	lm	ll	lm	lm	lm	lm	lm	lm	ll
SNP29189	<lmxll>	{0-}	lm	lm	ll	ll	ll	ll	ll	ll	ll	ll	ll	ll	ll	ll	ll	ll	ll	ll	lm	ll	lm	lm	ll	lm	lm	ll	lm	lm	ll	ll	ll	lm	lm	lm	lm	lm	lm	lm	ll	ll	ll	lm	ll	ll	ll	ll	ll
SNP29237	<lmxll>	{0-}	lm	lm	ll	ll	ll	ll	lm	lm	ll	lm	lm	ll	lm	ll	ll	lm	ll	lm	lm	ll	ll	lm	ll	ll	ll	ll	ll	ll	lm	ll	ll	lm	ll	ll	ll	lm	lm	lm	ll	ll	ll	ll	lm	ll	ll	lm	lm
SNP29259	<lmxll>	{0-}	lm	lm	lm	lm	lm	lm	ll	lm	ll	lm	lm	ll	lm	lm	ll	lm	ll	lm	lm	ll	ll	lm	lm	ll	ll	ll	lm	lm	lm	lm	ll	ll	ll	lm	ll	lm	ll	ll	ll	ll	lm	lm	lm	lm	lm	ll	ll
SNP29271	<lmxll>	{1-}	lm	lm	lm	ll	ll	ll	lm	lm	ll	ll	ll	lm	ll	lm	lm	ll	ll	ll	ll	lm	lm	ll	ll	ll	lm	ll	ll	ll	lm	lm	lm	lm	lm	lm	ll	ll	ll	lm	ll	ll	lm	ll	ll	ll	ll	lm	lm
SNP29313	<lmxll>	{0-}	lm	ll	ll	ll	ll	ll	ll	lm	ll	lm	lm	ll	lm	lm	lm	ll	lm	lm	lm	lm	lm	ll	lm	ll	ll	lm	lm	lm	lm	ll	ll	lm	lm	lm	lm	ll	ll	lm	ll	ll	ll	lm	lm	ll	lm	lm	lm
SNP29429	<lmxll>	{0-}	lm	ll	lm	lm	lm	lm	ll	lm	lm	ll	ll	ll	lm	ll	lm	ll	ll	lm	lm	lm	ll	lm	ll	ll	ll	ll	ll	ll	ll	ll	ll	lm	ll	lm	ll	lm	lm	lm	lm	lm	ll	ll	lm	lm	ll	lm	lm
SNP29451	<lmxll>	{0-}	lm	ll	ll	ll	ll	lm	ll	ll	ll	lm	lm	ll	ll	ll	lm	ll	ll	ll	lm	ll	lm	lm	ll	lm	ll	ll	ll	lm	ll	lm	lm	lm	ll	ll	ll	ll	ll	lm	lm	ll	ll	ll	lm	lm	ll	ll	ll
SNP29591	<lmxll>	{0-}	lm	ll	ll	lm	lm	lm	lm	ll	ll	lm	lm	lm	lm	ll	ll	lm	ll	ll	ll	ll	ll	lm	lm	lm	lm	lm	ll	lm	ll	ll	ll	lm	ll	lm	ll	lm	ll	ll	ll	lm	ll	lm	ll	lm	lm	ll	lm
SNP29604	<lmxll>	{0-}	lm	lm	lm	lm	lm	lm	ll	lm	ll	lm	lm	ll	lm	lm	ll	lm	ll	lm	lm	ll	lm	lm	ll	ll	ll	ll	lm	lm	lm	lm	ll	ll	ll	lm	ll	lm	ll	ll	ll	ll	lm	lm	lm	ll	ll	ll	ll
SNP29652	<lmxll>	{0-}	lm	lm	ll	ll	ll	ll	lm	lm	ll	lm	lm	ll	lm	ll	ll	lm	ll	lm	ll	ll	ll	lm	ll	ll	ll	ll	ll	ll	lm	lm	ll	lm	ll	ll	lm	lm	lm	lm	ll	ll	lm	ll	lm	ll	ll	lm	lm
SNP29714	<lmxll>	{0-}	lm	lm	lm	ll	ll	ll	ll	lm	ll	lm	lm	lm	ll	lm	ll	lm	ll	lm	ll	ll	lm	lm	lm	lm	lm	ll	lm	lm	lm	lm	lm	lm	ll	lm	lm	lm	ll	ll	lm	ll	ll	ll	lm	lm	lm	lm	lm
SNP29731	<lmxll>	{1-}	lm	lm	lm	ll	ll	ll	lm	lm	ll	ll	lm	lm	ll	lm	lm	ll	lm	ll	ll	ll	ll	ll	ll	ll	lm	lm	ll	lm	lm	lm	lm	lm	lm	lm	ll	ll	ll	lm	ll	ll	lm	lm	ll	lm	ll	lm	ll
SNP29775	<lmxll>	{1-}	lm	ll	ll	lm	lm	ll	lm	lm	lm	lm	ll	lm	ll	ll	lm	lm	ll	lm	ll	lm	lm	ll	lm	ll	lm	lm	ll	ll	ll	lm	lm	ll	lm	lm	ll	ll	lm	ll	ll	lm	ll	lm	ll	lm	ll	ll	lm
SNP29820	<lmxll>	{0-}	lm	lm	ll	lm	lm	lm	lm	ll	lm	lm	ll	lm	ll	lm	ll	ll	ll	lm	ll	ll	lm	ll	lm	ll	lm	ll	ll	ll	ll	lm	ll	lm	ll	ll	lm	lm	lm	ll	lm	lm	ll	lm	ll	lm	lm	ll	lm
SNP29879	<lmxll>	{0-}	lm	ll	ll	ll	ll	ll	ll	lm	ll	lm	lm	ll	ll	lm	lm	ll	lm	lm	lm	ll	lm	ll	ll	ll	ll	ll	lm	lm	ll	ll	ll	lm	lm	ll	lm	ll	ll	lm	ll	ll	ll	lm	lm	ll	lm	lm	lm
SNP29880	<lmxll>	{1-}	lm	lm	ll	ll	ll	ll	lm	lm	lm	ll	lm	ll	ll	lm	ll	lm	ll	ll	ll	ll	ll	ll	ll	ll	lm	lm	lm	lm	lm	lm	ll	lm	lm	ll	ll	lm	ll	lm	lm	ll	ll	ll	ll	ll	lm	ll	ll
SNP29943	<lmxll>	{1-}	lm	lm	lm	ll	ll	lm	lm	ll	ll	ll	ll	ll	ll	lm	ll	ll	ll	lm	lm	--	lm	lm	lm	lm	lm	ll	ll	lm	lm	lm	ll	ll	lm	ll	ll	ll	lm	lm	ll	lm	lm	lm	ll	lm	lm	lm	lm
SNP29996	<lmxll>	{1-}	lm	lm	lm	ll	ll	lm	lm	ll	ll	ll	lm	ll	ll	lm	ll	lm	ll	ll	lm	ll	lm	ll	ll	lm	lm	ll	ll	ll	lm	lm	lm	ll	lm	ll	ll	ll	lm	ll	lm	lm	lm	ll	lm	lm	lm	lm	lm
SNP30094	<lmxll>	{0-}	lm	ll	ll	ll	ll	ll	ll	lm	ll	lm	lm	ll	lm	lm	lm	ll	lm	lm	lm	lm	ll	ll	ll	ll	lm	lm	lm	lm	lm	ll	ll	ll	lm	lm	lm	ll	ll	lm	ll	ll	ll	lm	lm	ll	lm	lm	lm
SNP30100	<lmxll>	{1-}	lm	ll	lm	ll	ll	ll	lm	lm	ll	ll	ll	lm	ll	lm	ll	ll	ll	ll	ll	ll	lm	ll	ll	ll	lm	ll	ll	ll	lm	lm	lm	lm	lm	lm	ll	ll	ll	lm	lm	ll	lm	lm	ll	lm	lm	lm	ll
SNP30176	<lmxll>	{0-}	lm	ll	lm	lm	ll	ll	ll	ll	ll	lm	lm	ll	ll	ll	ll	ll	ll	lm	ll	lm	ll	ll	ll	ll	ll	ll	lm	--	lm	lm	lm	ll	lm	ll	ll	ll	ll	ll	ll	lm	ll	lm	lm	lm	lm	ll	lm
SNP30179	<lmxll>	{1-}	ll	lm	lm	lm	lm	lm	lm	ll	lm	lm	ll	ll	lm	lm	ll	ll	ll	ll	lm	lm	ll	lm	lm	ll	lm	ll	ll	lm	lm	lm	lm	lm	ll	lm	ll	lm	lm	ll	lm	ll	lm	ll	ll	lm	ll	lm	ll
SNP30195	<lmxll>	{0-}	lm	lm	lm	lm	lm	lm	ll	lm	ll	lm	lm	ll	lm	lm	ll	lm	ll	lm	lm	ll	ll	lm	ll	ll	ll	ll	lm	lm	lm	lm	ll	ll	ll	lm	ll	lm	ll	ll	ll	ll	lm	lm	lm	ll	lm	ll	ll
SNP30218	<lmxll>	{1-}	ll	lm	lm	lm	lm	ll	lm	lm	lm	ll	ll	lm	lm	lm	ll	lm	ll	lm	ll	lm	ll	ll	ll	lm	lm	ll	lm	ll	lm	lm	ll	ll	lm	lm	lm	lm	lm	lm	ll	lm	ll	ll	ll	lm	lm	lm	lm
SNP30231	<lmxll>	{0-}	lm	lm	lm	lm	lm	lm	ll	lm	ll	lm	lm	ll	lm	lm	ll	lm	ll	lm	ll	ll	ll	lm	lm	ll	ll	ll	lm	lm	lm	lm	ll	ll	ll	lm	ll	lm	ll	ll	ll	ll	lm	ll	ll	ll	lm	ll	ll
SNP30259	<lmxll>	{1-}	lm	lm	lm	lm	ll	lm	lm	ll	ll	ll	ll	ll	ll	lm	lm	lm	ll	lm	lm	lm	lm	lm	lm	lm	lm	lm	ll	lm	lm	lm	ll	ll	lm	ll	ll	ll	lm	lm	ll	lm	lm	lm	lm	lm	lm	lm	lm
SNP30275	<lmxll>	{0-}	lm	lm	ll	ll	ll	ll	ll	ll	ll	ll	ll	ll	ll	ll	ll	ll	ll	ll	lm	ll	lm	lm	ll	lm	lm	ll	lm	lm	ll	ll	ll	lm	lm	ll	ll	lm	lm	lm	ll	ll	ll	lm	ll	ll	ll	ll	ll
SNP30455	<lmxll>	{0-}	ll	lm	lm	lm	lm	ll	ll	lm	ll	lm	lm	ll	ll	lm	ll	ll	ll	lm	ll	ll	lm	lm	lm	ll	lm	ll	lm	lm	lm	lm	lm	ll	ll	lm	ll	lm	ll	ll	ll	ll	lm	ll	ll	ll	ll	ll	lm
SNP30596	<lmxll>	{0-}	ll	lm	ll	lm	lm	lm	ll	lm	lm	lm	lm	lm	ll	lm	ll	ll	lm	lm	lm	ll	lm	ll	lm	ll	lm	ll	lm	ll	ll	lm	lm	ll	ll	ll	lm	lm	lm	ll	lm	lm	ll	ll	ll	lm	ll	ll	lm
SNP30763	<lmxll>	{1-}	ll	lm	lm	lm	lm	ll	lm	lm	lm	ll	ll	lm	lm	lm	ll	lm	ll	lm	lm	lm	ll	ll	ll	lm	lm	ll	lm	ll	lm	lm	ll	lm	lm	ll	ll	lm	lm	lm	ll	lm	lm	ll	ll	lm	ll	lm	ll
SNP30886	<lmxll>	{1-}	lm	ll	lm	ll	ll	ll	lm	lm	ll	ll	ll	ll	lm	ll	ll	ll	ll	lm	ll	ll	lm	ll	ll	ll	lm	ll	ll	ll	lm	ll	lm	lm	lm	lm	ll	ll	ll	lm	ll	ll	lm	lm	ll	ll	lm	lm	ll
SNP31045	<lmxll>	{0-}	lm	lm	ll	ll	ll	ll	ll	ll	ll	ll	ll	ll	ll	ll	ll	ll	ll	ll	lm	ll	lm	lm	ll	lm	lm	ll	lm	lm	ll	ll	ll	lm	lm	ll	ll	lm	lm	lm	ll	ll	ll	lm	ll	ll	ll	ll	ll
SNP31072	<lmxll>	{1-}	lm	lm	lm	lm	lm	lm	lm	ll	ll	lm	ll	lm	ll	ll	ll	lm	lm	ll	ll	ll	ll	lm	ll	ll	lm	ll	ll	lm	lm	lm	lm	lm	ll	ll	lm	lm	ll	ll	lm	lm	ll	lm	lm	lm	lm	ll	ll
SNP31076	<lmxll>	{0-}	ll	ll	ll	lm	lm	lm	lm	ll	ll	lm	lm	lm	lm	ll	ll	lm	ll	ll	lm	ll	ll	lm	lm	lm	lm	ll	ll	lm	ll	ll	ll	lm	ll	lm	ll	lm	ll	ll	ll	lm	ll	ll	ll	lm	ll	ll	lm
SNP31083	<lmxll>	{1-}	lm	lm	lm	lm	lm	lm	lm	ll	lm	lm	ll	ll	lm	lm	lm	ll	ll	ll	ll	lm	ll	lm	lm	ll	lm	ll	ll	lm	lm	lm	lm	lm	lm	lm	ll	lm	lm	ll	lm	ll	lm	lm	lm	lm	lm	lm	ll
SNP31099	<lmxll>	{1-}	lm	ll	lm	ll	ll	ll	lm	ll	ll	ll	ll	ll	lm	ll	lm	lm	lm	ll	lm	lm	ll	lm	lm	ll	ll	lm	ll	lm	lm	lm	ll	ll	lm	ll	ll	ll	ll	ll	ll	ll	lm	lm	ll	ll	lm	lm	ll
SNP31138	<lmxll>	{0-}	ll	ll	lm	lm	lm	lm	ll	lm	lm	ll	ll	ll	lm	ll	lm	ll	ll	lm	lm	lm	lm	lm	ll	ll	ll	ll	lm	ll	ll	ll	ll	lm	ll	lm	ll	lm	lm	lm	lm	lm	ll	ll	ll	lm	ll	ll	lm
SNP31209	<lmxll>	{0-}	ll	ll	lm	lm	lm	lm	ll	ll	ll	lm	ll	lm	lm	ll	lm	ll	lm	lm	lm	ll	--	lm	ll	ll	ll	ll	ll	lm	ll	lm	lm	ll	ll	ll	lm	ll	lm	lm	ll	lm	lm	ll	ll	lm	ll	lm	lm
SNP31249	<lmxll>	{0-}	lm	ll	ll	ll	ll	ll	ll	lm	ll	lm	lm	ll	lm	lm	lm	ll	lm	lm	lm	lm	lm	ll	ll	ll	ll	lm	lm	lm	lm	ll	ll	ll	lm	ll	lm	ll	ll	lm	ll	ll	ll	lm	lm	ll	lm	lm	lm
SNP3134	<lmxll>	{1-}	lm	lm	ll	ll	ll	lm	ll	lm	lm	ll	lm	lm	ll	lm	ll	lm	lm	ll	ll	ll	ll	ll	lm	lm	lm	ll	ll	lm	lm	lm	lm	lm	lm	ll	ll	ll	ll	lm	ll	ll	ll	ll	ll	lm	ll	--	ll
SNP31366	<lmxll>	{0-}	lm	lm	ll	lm	lm	lm	lm	ll	ll	ll	ll	ll	lm	lm	ll	ll	ll	ll	lm	ll	ll	lm	lm	ll	ll	ll	ll	ll	ll	lm	ll	ll	ll	lm	lm	lm	lm	ll	ll	lm	lm	lm	lm	lm	lm	ll	ll
SNP31371	<lmxll>	{0-}	lm	ll	ll	lm	lm	lm	lm	ll	ll	lm	lm	lm	lm	ll	ll	lm	ll	ll	lm	ll	ll	lm	lm	lm	lm	lm	ll	lm	ll	ll	ll	lm	ll	lm	ll	lm	ll	ll	ll	lm	ll	lm	ll	lm	lm	ll	lm
SNP31386	<lmxll>	{0-}	lm	lm	ll	lm	lm	lm	lm	ll	ll	ll	ll	ll	lm	lm	ll	ll	ll	ll	lm	ll	ll	lm	lm	ll	ll	lm	ll	ll	lm	lm	ll	ll	ll	lm	lm	lm	lm	ll	ll	lm	lm	lm	lm	lm	lm	lm	lm
SNP31442	<lmxll>	{0-}	ll	ll	ll	lm	lm	lm	lm	ll	ll	lm	lm	lm	ll	ll	ll	lm	ll	ll	ll	ll	ll	lm	lm	lm	lm	ll	ll	ll	ll	ll	ll	lm	ll	lm	ll	lm	ll	ll	ll	lm	ll	ll	ll	lm	ll	ll	lm
SNP31444	<lmxll>	{0-}	lm	ll	lm	lm	lm	lm	ll	ll	ll	lm	ll	lm	lm	lm	lm	ll	ll	lm	lm	lm	ll	lm	ll	ll	ll	ll	lm	lm	ll	lm	lm	lm	ll	ll	lm	ll	lm	ll	ll	lm	lm	ll	lm	lm	ll	lm	lm
SNP31474	<lmxll>	{1-}	lm	lm	lm	ll	ll	ll	lm	lm	ll	ll	ll	lm	ll	lm	lm	ll	ll	ll	ll	lm	lm	ll	ll	ll	lm	ll	ll	ll	lm	lm	lm	lm	lm	lm	ll	ll	ll	lm	ll	ll	lm	ll	ll	lm	ll	lm	ll
SNP31509	<lmxll>	{1-}	lm	lm	lm	lm	lm	ll	lm	ll	lm	lm	ll	lm	lm	lm	lm	ll	ll	ll	lm	lm	lm	lm	lm	ll	lm	lm	ll	lm	lm	lm	lm	lm	ll	ll	ll	lm	ll	ll	lm	ll	lm	lm	lm	lm	lm	lm	ll
SNP31510	<lmxll>	{0-}	lm	lm	lm	ll	ll	lm	ll	lm	ll	lm	lm	ll	lm	lm	ll	lm	ll	lm	lm	ll	lm	lm	ll	ll	ll	ll	lm	lm	lm	lm	ll	ll	ll	lm	ll	lm	ll	ll	ll	ll	lm	lm	lm	lm	ll	ll	ll
SNP31546	<lmxll>	{1-}	ll	lm	lm	lm	lm	ll	lm	ll	ll	lm	lm	lm	lm	lm	lm	ll	ll	ll	lm	lm	lm	lm	ll	ll	ll	ll	lm	lm	lm	ll	ll	lm	ll	ll	ll	lm	ll	ll	lm	ll	lm	ll	ll	ll	ll	lm	ll
SNP31583	<lmxll>	{0-}	lm	lm	lm	lm	lm	ll	ll	lm	ll	lm	lm	lm	ll	lm	ll	lm	ll	lm	lm	ll	lm	lm	lm	ll	lm	ll	lm	lm	lm	lm	lm	lm	lm	lm	lm	lm	ll	lm	lm	ll	ll	ll	lm	ll	ll	ll	lm
SNP31598	<lmxll>	{0-}	lm	ll	lm	lm	lm	ll	ll	ll	ll	lm	lm	ll	ll	ll	ll	lm	ll	ll	ll	lm	ll	ll	ll	ll	lm	ll	lm	lm	lm	ll	lm	lm	lm	ll	ll	ll	ll	ll	ll	lm	ll	lm	lm	lm	lm	ll	lm
SNP3162	<lmxll>	{0-}	lm	lm	ll	ll	ll	lm	ll	ll	ll	ll	ll	ll	ll	ll	ll	ll	ll	ll	lm	ll	lm	lm	ll	lm	lm	ll	lm	lm	ll	ll	ll	lm	lm	ll	ll	lm	lm	lm	ll	ll	ll	lm	ll	ll	ll	ll	ll
SNP31722	<lmxll>	{1-}	lm	lm	lm	lm	ll	ll	lm	lm	ll	ll	ll	lm	ll	lm	lm	ll	ll	ll	ll	lm	lm	ll	ll	ll	lm	ll	ll	ll	lm	lm	lm	lm	lm	lm	ll	ll	ll	lm	lm	ll	lm	lm	ll	lm	lm	lm	ll
SNP31735	<lmxll>	{0-}	lm	lm	lm	ll	ll	lm	ll	ll	ll	ll	lm	ll	lm	ll	ll	lm	lm	lm	ll	ll	lm	lm	lm	lm	ll	ll	lm	lm	lm	lm	ll	lm	ll	lm	lm	lm	ll	ll	ll	ll	lm	lm	ll	lm	ll	ll	ll
SNP31855	<lmxll>	{0-}	ll	lm	lm	lm	lm	ll	ll	lm	ll	ll	lm	ll	ll	lm	ll	lm	ll	lm	ll	ll	--	lm	lm	ll	lm	ll	lm	lm	lm	lm	lm	ll	ll	--	ll	lm	ll	ll	ll	ll	ll	ll	ll	lm	ll	ll	lm
SNP31950	<lmxll>	{0-}	ll	lm	lm	lm	lm	lm	lm	ll	ll	lm	ll	lm	lm	lm	ll	lm	lm	lm	lm	ll	ll	ll	ll	ll	ll	ll	lm	lm	ll	lm	lm	lm	ll	ll	lm	ll	ll	lm	ll	lm	lm	ll	ll	lm	ll	ll	lm
SNP32076	<lmxll>	{1-}	lm	lm	lm	lm	lm	ll	lm	ll	lm	lm	ll	lm	lm	lm	lm	ll	ll	ll	lm	lm	lm	lm	lm	ll	lm	ll	ll	lm	lm	lm	lm	lm	ll	ll	ll	lm	ll	ll	lm	ll	lm	lm	lm	ll	lm	lm	ll
SNP32138	<lmxll>	{0-}	ll	lm	ll	lm	lm	lm	ll	ll	lm	lm	lm	ll	ll	lm	ll	lm	ll	ll	lm	ll	ll	lm	ll	ll	ll	ll	lm	lm	ll	lm	ll	lm	ll	lm	lm	lm	lm	lm	ll	lm	ll	ll	ll	lm	ll	ll	lm
SNP32155	<lmxll>	{1-}	ll	lm	lm	lm	lm	ll	lm	ll	ll	lm	ll	lm	lm	lm	lm	ll	ll	ll	lm	lm	lm	lm	lm	lm	ll	ll	ll	lm	lm	lm	lm	lm	ll	ll	ll	lm	ll	ll	lm	ll	ll	ll	ll	lm	ll	lm	ll
SNP32287	<lmxll>	{0-}	lm	ll	ll	ll	ll	lm	ll	ll	ll	lm	lm	ll	ll	ll	lm	ll	ll	ll	lm	ll	lm	lm	ll	lm	ll	ll	ll	lm	ll	lm	lm	lm	ll	ll	ll	ll	ll	lm	lm	ll	ll	ll	lm	ll	ll	ll	ll
SNP32321	<lmxll>	{1-}	ll	lm	lm	lm	lm	ll	lm	lm	lm	lm	lm	lm	lm	lm	lm	lm	ll	lm	ll	lm	ll	ll	ll	lm	lm	ll	lm	ll	lm	lm	lm	ll	lm	ll	lm	ll	ll	lm	ll	lm	--	ll	ll	lm	ll	lm	lm
SNP32341	<lmxll>	{0-}	lm	lm	lm	lm	lm	lm	ll	lm	ll	lm	lm	ll	lm	lm	ll	lm	ll	lm	ll	ll	lm	lm	lm	ll	ll	ll	lm	lm	lm	lm	ll	ll	ll	lm	ll	lm	ll	ll	ll	ll	lm	lm	lm	lm	lm	ll	ll
SNP32373	<lmxll>	{1-}	lm	lm	lm	lm	lm	lm	lm	ll	ll	ll	lm	ll	lm	lm	ll	ll	ll	ll	lm	ll	lm	ll	ll	lm	lm	lm	ll	ll	lm	lm	lm	ll	lm	ll	ll	ll	lm	ll	lm	lm	lm	lm	lm	lm	ll	lm	lm
SNP32470	<lmxll>	{0-}	ll	ll	lm	lm	lm	lm	ll	ll	ll	lm	ll	lm	lm	ll	lm	ll	lm	lm	lm	lm	ll	lm	ll	ll	ll	ll	ll	ll	ll	lm	lm	lm	ll	ll	lm	ll	lm	lm	ll	lm	lm	ll	ll	lm	ll	lm	lm
SNP32471	<lmxll>	{1-}	lm	lm	lm	lm	lm	lm	lm	ll	ll	ll	lm	ll	lm	lm	ll	ll	ll	ll	lm	ll	lm	ll	ll	lm	lm	lm	ll	ll	lm	lm	lm	ll	lm	ll	ll	ll	lm	ll	lm	lm	lm	lm	lm	lm	ll	lm	lm
SNP32538	<lmxll>	{1-}	lm	lm	lm	lm	lm	ll	lm	ll	lm	lm	ll	lm	lm	lm	lm	ll	ll	ll	lm	lm	lm	lm	lm	ll	lm	ll	ll	lm	lm	lm	lm	lm	ll	ll	ll	lm	ll	ll	lm	ll	lm	lm	lm	lm	lm	lm	ll
SNP32556	<lmxll>	{0-}	lm	lm	ll	ll	ll	ll	ll	ll	ll	ll	ll	ll	ll	ll	ll	ll	ll	ll	lm	ll	ll	lm	ll	lm	lm	ll	lm	lm	ll	ll	ll	lm	lm	ll	ll	lm	lm	lm	ll	ll	ll	lm	ll	lm	ll	ll	ll
SNP32567	<lmxll>	{1-}	lm	lm	ll	ll	ll	ll	lm	lm	lm	ll	lm	ll	ll	lm	ll	lm	lm	ll	lm	ll	lm	ll	ll	ll	lm	lm	lm	ll	lm	lm	ll	lm	lm	lm	ll	lm	ll	lm	lm	ll	ll	ll	ll	ll	lm	ll	ll
SNP32575	<lmxll>	{0-}	lm	lm	ll	lm	lm	lm	lm	ll	ll	lm	ll	ll	lm	lm	ll	ll	ll	ll	ll	ll	ll	lm	lm	ll	ll	ll	ll	ll	lm	lm	ll	ll	ll	ll	lm	lm	lm	ll	ll	lm	lm	lm	lm	lm	lm	lm	lm
SNP32583	<lmxll>	{0-}	lm	ll	ll	ll	ll	ll	ll	lm	ll	lm	lm	ll	lm	lm	lm	ll	lm	lm	lm	lm	lm	ll	ll	ll	ll	lm	lm	lm	lm	ll	ll	ll	lm	ll	lm	ll	ll	lm	ll	ll	ll	lm	lm	ll	lm	lm	lm
SNP32591	<lmxll>	{0-}	lm	lm	lm	lm	lm	lm	ll	lm	ll	lm	lm	ll	lm	lm	ll	lm	ll	lm	lm	ll	lm	lm	lm	ll	ll	ll	lm	lm	lm	lm	ll	ll	ll	lm	ll	lm	lm	ll	ll	ll	lm	ll	lm	lm	lm	ll	lm
SNP3263	<lmxll>	{0-}	lm	ll	ll	ll	ll	ll	ll	lm	lm	ll	lm	ll	lm	lm	lm	ll	lm	lm	lm	lm	lm	ll	ll	ll	ll	lm	lm	lm	lm	lm	ll	lm	lm	lm	lm	ll	lm	ll	ll	ll	lm	lm	lm	ll	lm	lm	lm
SNP32695	<lmxll>	{0-}	lm	lm	lm	lm	lm	lm	lm	ll	ll	lm	ll	lm	lm	lm	ll	lm	ll	lm	lm	ll	ll	ll	ll	lm	ll	lm	lm	lm	ll	lm	lm	lm	ll	ll	lm	ll	ll	lm	ll	lm	lm	ll	ll	lm	ll	ll	lm
SNP327	<lmxll>	{0-}	lm	lm	lm	lm	lm	ll	ll	lm	ll	lm	lm	ll	ll	lm	ll	ll	ll	lm	ll	ll	--	lm	lm	ll	lm	ll	lm	lm	lm	lm	lm	ll	ll	ll	ll	lm	ll	ll	ll	ll	lm	ll	lm	ll	lm	ll	lm
SNP32705	<lmxll>	{0-}	ll	ll	ll	lm	lm	lm	lm	ll	ll	lm	lm	lm	lm	ll	ll	lm	ll	ll	ll	ll	ll	lm	lm	ll	lm	ll	lm	ll	ll	lm	lm	ll	ll	lm	ll	ll	ll	ll	ll	lm	ll	ll	ll	lm	ll	ll	lm
SNP32740	<lmxll>	{0-}	lm	lm	ll	ll	ll	ll	ll	ll	ll	ll	ll	ll	ll	ll	ll	ll	ll	ll	lm	ll	--	lm	ll	lm	lm	ll	lm	lm	ll	ll	ll	lm	lm	ll	ll	lm	lm	lm	ll	ll	ll	lm	ll	lm	ll	ll	ll
SNP32773	<lmxll>	{0-}	ll	lm	lm	ll	ll	lm	ll	lm	ll	lm	lm	ll	lm	lm	lm	lm	ll	lm	lm	ll	lm	lm	ll	ll	ll	ll	lm	lm	lm	lm	ll	ll	ll	lm	ll	lm	ll	ll	ll	ll	lm	ll	ll	ll	ll	ll	ll
SNP32786	<lmxll>	{0-}	lm	lm	ll	ll	ll	ll	ll	ll	ll	ll	ll	ll	ll	ll	ll	ll	ll	ll	lm	ll	lm	lm	ll	lm	lm	ll	lm	lm	ll	ll	ll	lm	lm	lm	lm	lm	lm	lm	ll	ll	ll	lm	ll	ll	ll	ll	ll
SNP32849	<lmxll>	{0-}	lm	lm	lm	lm	lm	ll	ll	lm	ll	lm	lm	ll	ll	lm	ll	ll	ll	lm	lm	ll	lm	lm	lm	ll	lm	ll	lm	lm	lm	lm	lm	ll	ll	lm	ll	lm	ll	ll	ll	ll	lm	ll	lm	lm	lm	ll	lm
SNP32860	<lmxll>	{0-}	ll	lm	ll	lm	lm	lm	lm	lm	ll	lm	lm	ll	lm	ll	ll	lm	ll	ll	ll	ll	ll	lm	ll	ll	lm	ll	lm	lm	lm	lm	lm	ll	lm	lm	ll	ll	ll	lm	ll	lm	ll	ll	ll	lm	ll	lm	lm
SNP32936	<lmxll>	{1-}	ll	lm	ll	ll	ll	ll	lm	lm	lm	ll	lm	ll	ll	lm	ll	lm	lm	ll	ll	ll	ll	ll	ll	ll	lm	ll	ll	ll	lm	lm	ll	lm	lm	ll	ll	lm	ll	ll	lm	ll	ll	ll	ll	ll	ll	ll	ll
SNP32988	<lmxll>	{1-}	lm	lm	lm	ll	ll	ll	lm	lm	ll	ll	ll	lm	lm	lm	lm	ll	ll	lm	ll	lm	lm	ll	ll	ll	lm	ll	ll	ll	lm	lm	lm	lm	lm	lm	ll	ll	ll	lm	lm	ll	lm	lm	ll	lm	lm	lm	ll
SNP33039	<lmxll>	{0-}	lm	ll	ll	lm	lm	ll	lm	ll	ll	ll	lm	lm	lm	ll	lm	lm	lm	lm	lm	ll	ll	ll	ll	lm	ll	lm	ll	ll	ll	lm	ll	ll	lm	lm	lm	lm	ll	ll	ll	lm	ll	ll	lm	lm	ll	ll	lm
SNP33085	<lmxll>	{1-}	ll	lm	lm	lm	lm	ll	lm	ll	ll	lm	lm	lm	lm	lm	lm	ll	ll	ll	lm	lm	lm	lm	ll	ll	ll	ll	lm	lm	lm	ll	ll	lm	ll	ll	ll	lm	ll	ll	lm	ll	lm	ll	ll	lm	ll	lm	ll
SNP331	<lmxll>	{0-}	lm	ll	lm	lm	lm	lm	ll	lm	ll	ll	ll	ll	ll	ll	ll	ll	--	lm	lm	lm	ll	lm	ll	ll	ll	ll	ll	ll	ll	ll	ll	ll	ll	lm	ll	ll	lm	lm	lm	lm	ll	ll	ll	lm	ll	lm	lm
SNP33440	<lmxll>	{0-}	lm	lm	lm	ll	ll	lm	ll	ll	ll	ll	lm	ll	lm	ll	ll	lm	lm	lm	ll	ll	lm	lm	lm	lm	ll	ll	lm	lm	lm	lm	ll	lm	ll	ll	lm	lm	ll	ll	lm	ll	ll	lm	ll	lm	ll	ll	ll
SNP33607	<lmxll>	{1-}	lm	ll	lm	ll	ll	ll	lm	ll	ll	ll	ll	ll	lm	ll	lm	lm	lm	ll	lm	lm	ll	lm	lm	ll	ll	lm	ll	lm	lm	lm	ll	ll	lm	ll	ll	ll	ll	ll	ll	ll	lm	lm	ll	ll	lm	lm	ll
SNP33610	<lmxll>	{0-}	lm	ll	ll	ll	ll	ll	ll	lm	ll	lm	lm	ll	ll	lm	lm	ll	lm	lm	lm	lm	ll	ll	ll	ll	ll	lm	lm	lm	lm	ll	ll	ll	lm	ll	lm	ll	ll	lm	ll	ll	ll	lm	lm	ll	lm	lm	lm
SNP33773	<lmxll>	{0-}	lm	ll	ll	lm	lm	ll	lm	ll	ll	lm	ll	lm	ll	lm	--	lm	ll	lm	lm	ll	ll	ll	ll	ll	ll	ll	lm	ll	ll	lm	lm	lm	ll	ll	lm	ll	ll	lm	ll	ll	ll	lm	ll	lm	ll	ll	lm
SNP3378	<lmxll>	{0-}	lm	lm	lm	ll	ll	ll	ll	ll	ll	ll	ll	ll	ll	ll	ll	ll	ll	ll	lm	ll	lm	lm	ll	ll	lm	lm	lm	ll	ll	lm	ll	lm	lm	lm	lm	lm	lm	lm	ll	ll	ll	lm	lm	ll	lm	ll	ll
SNP33785	<lmxll>	{1-}	lm	lm	lm	ll	ll	ll	lm	lm	ll	ll	ll	lm	lm	lm	lm	ll	ll	lm	ll	lm	lm	ll	ll	ll	lm	ll	ll	ll	lm	lm	lm	lm	lm	lm	ll	ll	ll	lm	lm	ll	lm	lm	ll	lm	lm	lm	ll
SNP33802	<lmxll>	{0-}	lm	lm	lm	ll	ll	ll	ll	lm	ll	lm	lm	lm	ll	lm	ll	lm	ll	lm	ll	ll	lm	lm	lm	ll	lm	ll	lm	lm	lm	lm	lm	lm	ll	lm	lm	lm	ll	ll	lm	ll	ll	ll	ll	lm	lm	lm	lm
SNP339	<lmxll>	{0-}	lm	lm	lm	ll	ll	ll	ll	lm	ll	lm	lm	lm	ll	lm	ll	lm	ll	lm	ll	ll	ll	lm	lm	lm	lm	ll	lm	lm	lm	lm	lm	lm	ll	lm	lm	lm	ll	ll	lm	ll	ll	ll	lm	ll	lm	lm	lm
SNP33904	<lmxll>	{0-}	lm	lm	ll	ll	ll	ll	ll	ll	ll	ll	ll	ll	ll	ll	ll	ll	ll	ll	lm	ll	lm	lm	lm	ll	lm	lm	lm	ll	ll	ll	ll	lm	lm	lm	lm	lm	lm	lm	ll	ll	ll	lm	ll	ll	ll	ll	ll
SNP33939	<lmxll>	{0-}	lm	ll	lm	lm	lm	ll	lm	lm	lm	lm	ll	lm	lm	lm	ll	lm	lm	ll	lm	lm	ll	ll	lm	lm	ll	lm	lm	lm	lm	ll	ll	ll	lm	ll	lm	ll	ll	lm	ll	ll	ll	ll	lm	lm	ll	lm	lm
SNP33985	<lmxll>	{0-}	lm	lm	lm	ll	ll	ll	ll	ll	ll	ll	ll	ll	ll	ll	ll	ll	ll	ll	lm	ll	lm	lm	lm	ll	lm	ll	lm	ll	ll	ll	ll	lm	lm	lm	lm	lm	lm	lm	ll	ll	ll	lm	lm	lm	ll	ll	ll
SNP34006	<lmxll>	{0-}	lm	lm	lm	lm	lm	ll	ll	lm	ll	lm	lm	lm	ll	lm	ll	lm	ll	lm	lm	ll	lm	lm	lm	ll	lm	ll	lm	lm	lm	lm	lm	lm	ll	lm	ll	lm	ll	lm	lm	ll	ll	ll	lm	ll	ll	ll	lm
SNP34044	<lmxll>	{0-}	lm	ll	ll	ll	ll	ll	ll	lm	lm	lm	lm	ll	lm	lm	lm	ll	lm	lm	lm	lm	lm	ll	ll	ll	ll	lm	lm	ll	ll	ll	ll	lm	lm	ll	lm	ll	ll	lm	ll	ll	lm	lm	ll	ll	lm	lm	lm
SNP34096	<lmxll>	{0-}	ll	ll	lm	lm	lm	ll	ll	lm	lm	lm	ll	lm	lm	lm	ll	lm	lm	ll	lm	lm	--	ll	ll	lm	ll	ll	lm	lm	lm	ll	ll	ll	lm	ll	lm	ll	ll	lm	ll	ll	ll	ll	ll	lm	ll	ll	lm
SNP34179	<lmxll>	{1-}	lm	lm	ll	ll	ll	ll	lm	lm	lm	ll	lm	ll	ll	lm	ll	lm	lm	ll	lm	ll	lm	ll	ll	ll	lm	lm	lm	ll	lm	lm	ll	lm	lm	lm	ll	lm	ll	lm	lm	ll	ll	ll	lm	ll	lm	ll	ll
SNP34185	<lmxll>	{0-}	lm	lm	ll	lm	lm	lm	lm	ll	ll	lm	ll	ll	lm	lm	ll	ll	ll	ll	ll	ll	ll	lm	lm	ll	ll	ll	ll	ll	lm	lm	ll	ll	ll	lm	lm	lm	lm	ll	ll	lm	lm	lm	lm	lm	lm	lm	lm
SNP34242	<lmxll>	{1-}	lm	lm	lm	ll	ll	ll	lm	lm	ll	ll	lm	lm	ll	lm	lm	ll	ll	ll	ll	ll	lm	ll	ll	ll	lm	lm	ll	lm	lm	lm	lm	lm	lm	lm	ll	ll	ll	lm	ll	ll	lm	ll	ll	ll	ll	lm	ll
SNP34243	<lmxll>	{0-}	lm	ll	ll	ll	ll	lm	ll	ll	ll	ll	ll	ll	ll	ll	ll	ll	ll	ll	lm	ll	lm	lm	ll	lm	lm	ll	lm	lm	ll	ll	ll	lm	ll	ll	ll	lm	lm	lm	ll	ll	ll	lm	ll	lm	ll	ll	ll
SNP34297	<lmxll>	{0-}	lm	lm	ll	ll	ll	lm	lm	lm	ll	lm	lm	ll	lm	ll	ll	ll	ll	ll	lm	ll	ll	lm	lm	ll	ll	ll	ll	ll	lm	lm	ll	ll	ll	ll	ll	lm	lm	lm	ll	ll	lm	lm	lm	ll	ll	lm	lm
SNP34310	<lmxll>	{0-}	lm	lm	ll	ll	ll	ll	lm	ll	lm	lm	lm	lm	ll	lm	ll	lm	ll	lm	ll	lm	ll	lm	lm	lm	ll	ll	ll	ll	ll	lm	lm	lm	ll	ll	lm	ll	ll	lm	lm	ll	ll	lm	lm	ll	lm	ll	lm
SNP34320	<lmxll>	{0-}	lm	lm	lm	ll	ll	lm	ll	ll	ll	ll	lm	ll	lm	ll	ll	lm	lm	lm	ll	ll	lm	lm	lm	lm	ll	ll	lm	lm	lm	lm	ll	lm	ll	lm	lm	lm	ll	ll	ll	ll	lm	lm	ll	ll	ll	ll	ll
SNP34351	<lmxll>	{0-}	lm	lm	ll	ll	ll	ll	lm	lm	ll	lm	lm	ll	lm	ll	ll	lm	ll	lm	lm	ll	ll	lm	ll	ll	ll	ll	ll	ll	lm	lm	ll	lm	ll	ll	ll	lm	lm	lm	ll	ll	lm	ll	lm	ll	ll	lm	lm
SNP34354	<lmxll>	{0-}	lm	lm	lm	ll	ll	ll	ll	lm	ll	lm	lm	lm	ll	lm	ll	lm	ll	lm	lm	ll	lm	lm	lm	lm	lm	ll	lm	lm	lm	lm	lm	lm	ll	lm	lm	lm	ll	ll	lm	ll	ll	ll	lm	lm	lm	lm	lm
SNP34428	<lmxll>	{0-}	lm	ll	lm	lm	lm	ll	ll	ll	ll	lm	lm	ll	ll	ll	ll	ll	ll	ll	ll	ll	ll	lm	ll	ll	lm	ll	lm	lm	lm	lm	lm	lm	lm	ll	ll	ll	ll	ll	ll	lm	lm	lm	lm	lm	lm	ll	lm
SNP34451	<lmxll>	{0-}	lm	lm	ll	ll	ll	ll	lm	lm	ll	lm	lm	ll	lm	ll	ll	lm	ll	lm	ll	ll	ll	lm	ll	ll	ll	ll	ll	ll	lm	lm	ll	lm	ll	ll	ll	lm	lm	lm	ll	ll	lm	ll	lm	ll	ll	lm	lm
SNP34455	<lmxll>	{0-}	lm	lm	ll	ll	ll	lm	lm	lm	ll	lm	lm	ll	lm	ll	ll	ll	ll	lm	ll	ll	ll	lm	lm	ll	ll	ll	ll	ll	lm	lm	ll	ll	ll	lm	lm	lm	lm	ll	ll	lm	lm	lm	lm	lm	lm	lm	lm
SNP34457	<lmxll>	{0-}	ll	lm	lm	lm	lm	ll	ll	lm	ll	lm	lm	lm	ll	lm	ll	lm	ll	lm	ll	ll	lm	lm	lm	ll	lm	ll	lm	lm	lm	lm	lm	lm	ll	lm	ll	lm	ll	lm	lm	ll	ll	ll	ll	ll	ll	ll	lm
SNP34483	<lmxll>	{0-}	lm	lm	lm	ll	lm	ll	ll	ll	ll	ll	ll	lm	ll	ll	ll	ll	ll	ll	lm	ll	lm	lm	lm	lm	lm	lm	lm	ll	ll	lm	lm	lm	lm	lm	lm	lm	lm	lm	ll	ll	ll	lm	lm	ll	lm	ll	ll
SNP3450	<lmxll>	{1-}	lm	lm	ll	ll	ll	ll	lm	lm	lm	ll	lm	ll	ll	lm	ll	lm	lm	ll	lm	ll	lm	ll	ll	ll	lm	lm	ll	ll	lm	lm	ll	lm	lm	ll	ll	lm	ll	lm	lm	ll	ll	ll	lm	ll	lm	ll	ll
SNP34650	<lmxll>	{1-}	lm	lm	lm	ll	lm	ll	lm	lm	lm	ll	ll	lm	ll	lm	lm	ll	ll	ll	ll	lm	lm	ll	ll	ll	lm	ll	ll	ll	lm	lm	lm	lm	lm	lm	ll	ll	ll	lm	lm	ll	lm	ll	ll	ll	ll	lm	ll
SNP34666	<lmxll>	{0-}	ll	lm	ll	ll	ll	lm	lm	lm	ll	lm	lm	ll	ll	ll	ll	lm	ll	ll	ll	ll	--	lm	lm	ll	ll	ll	ll	ll	lm	lm	ll	ll	ll	ll	ll	lm	lm	lm	ll	ll	lm	ll	ll	ll	ll	lm	lm
SNP34923	<lmxll>	{0-}	lm	lm	lm	ll	ll	lm	ll	ll	ll	ll	ll	ll	ll	lm	ll	lm	ll	lm	lm	ll	lm	lm	lm	lm	ll	ll	lm	lm	lm	lm	ll	lm	ll	lm	ll	lm	ll	lm	ll	ll	lm	lm	ll	ll	ll	ll	ll
SNP34963	<lmxll>	{1-}	lm	lm	ll	ll	ll	ll	lm	lm	lm	ll	lm	ll	ll	lm	ll	lm	lm	ll	lm	ll	lm	ll	ll	ll	lm	lm	ll	ll	lm	lm	ll	lm	lm	lm	ll	lm	ll	lm	lm	ll	ll	ll	lm	lm	lm	ll	ll
SNP350	<lmxll>	{0-}	lm	ll	lm	lm	lm	lm	ll	ll	ll	lm	ll	lm	lm	ll	lm	ll	lm	lm	lm	ll	ll	lm	ll	ll	ll	ll	lm	lm	ll	lm	lm	lm	ll	ll	lm	ll	lm	lm	ll	lm	lm	ll	lm	lm	lm	lm	lm
SNP35031	<lmxll>	{1-}	lm	ll	lm	lm	lm	lm	ll	lm	ll	ll	ll	ll	lm	ll	ll	lm	ll	ll	lm	ll	lm	ll	lm	lm	lm	ll	lm	lm	lm	lm	ll	lm	lm	ll	lm	lm	lm	ll	ll	lm	lm	lm	lm	lm	lm	lm	lm
SNP35099	<lmxll>	{1-}	lm	lm	lm	lm	lm	lm	lm	ll	lm	lm	ll	ll	ll	lm	lm	ll	ll	ll	lm	lm	ll	lm	lm	ll	lm	ll	ll	lm	lm	lm	lm	ll	ll	ll	ll	lm	lm	ll	lm	ll	lm	lm	lm	ll	lm	lm	ll
SNP35103	<lmxll>	{1-}	lm	lm	lm	ll	ll	lm	lm	ll	ll	ll	ll	ll	ll	lm	lm	lm	lm	ll	lm	lm	--	lm	ll	lm	lm	lm	ll	lm	lm	lm	ll	ll	lm	ll	ll	ll	lm	lm	ll	lm	lm	lm	ll	lm	lm	ll	lm
SNP3512	<lmxll>	{0-}	lm	lm	ll	ll	ll	ll	lm	lm	ll	lm	lm	lm	lm	ll	ll	lm	lm	lm	lm	ll	ll	lm	lm	lm	ll	ll	ll	ll	lm	lm	ll	ll	ll	ll	ll	lm	lm	ll	lm	ll	lm	lm	lm	ll	lm	lm	lm
SNP35214	<lmxll>	{0-}	ll	ll	ll	lm	lm	ll	ll	lm	lm	lm	lm	lm	lm	ll	lm	ll	ll	ll	ll	lm	ll	ll	lm	lm	ll	ll	lm	ll	ll	lm	ll	ll	ll	ll	lm	lm	ll	lm	ll	ll	ll	ll	ll	lm	ll	ll	ll
SNP35292	<lmxll>	{1-}	lm	lm	ll	ll	ll	lm	lm	lm	lm	ll	lm	lm	ll	lm	ll	lm	lm	ll	lm	ll	lm	ll	lm	lm	lm	ll	lm	lm	lm	lm	lm	lm	ll	ll	ll	lm	ll	lm	ll	ll	ll	ll	ll	ll	ll	lm	ll
SNP35369	<lmxll>	{0-}	lm	lm	ll	ll	ll	ll	ll	ll	ll	ll	ll	ll	ll	ll	ll	ll	ll	ll	lm	ll	lm	lm	lm	ll	lm	lm	lm	ll	ll	ll	ll	lm	lm	lm	lm	lm	lm	lm	ll	ll	ll	lm	ll	ll	ll	ll	ll
SNP35403	<lmxll>	{1-}	lm	lm	lm	ll	ll	lm	lm	ll	ll	ll	ll	ll	ll	lm	lm	lm	ll	ll	lm	lm	ll	lm	lm	lm	lm	lm	ll	lm	lm	lm	ll	ll	lm	ll	ll	ll	lm	lm	ll	lm	lm	lm	ll	lm	lm	lm	lm
SNP35471	<lmxll>	{0-}	ll	ll	lm	lm	lm	lm	ll	ll	ll	lm	ll	lm	lm	lm	lm	ll	ll	lm	lm	lm	ll	lm	ll	ll	ll	ll	lm	lm	ll	lm	lm	lm	ll	lm	lm	ll	lm	ll	ll	lm	lm	ll	ll	lm	ll	lm	lm
SNP35569	<lmxll>	{0-}	lm	ll	lm	lm	lm	ll	ll	ll	ll	lm	lm	ll	ll	ll	ll	lm	ll	ll	ll	ll	ll	lm	ll	ll	lm	ll	lm	lm	lm	lm	lm	lm	lm	ll	ll	ll	ll	ll	ll	lm	lm	lm	lm	lm	ll	lm	lm
SNP3559	<lmxll>	{0-}	lm	ll	ll	ll	ll	lm	ll	ll	ll	lm	ll	ll	ll	ll	ll	ll	ll	ll	lm	ll	lm	lm	ll	lm	lm	ll	ll	lm	ll	ll	ll	ll	ll	ll	ll	lm	lm	lm	lm	ll	ll	lm	ll	lm	ll	ll	ll
SNP35590	<lmxll>	{1-}	lm	ll	ll	lm	lm	ll	lm	lm	lm	lm	ll	lm	lm	ll	lm	lm	ll	lm	lm	ll	lm	ll	lm	lm	lm	lm	ll	lm	ll	lm	lm	ll	lm	lm	ll	lm	lm	ll	ll	lm	ll	lm	ll	lm	ll	ll	lm
SNP35634	<lmxll>	{1-}	lm	ll	lm	lm	lm	lm	ll	lm	ll	ll	ll	ll	lm	ll	ll	lm	ll	ll	lm	ll	ll	ll	lm	lm	lm	lm	lm	lm	lm	lm	ll	lm	lm	ll	lm	lm	lm	ll	ll	lm	lm	lm	lm	lm	lm	lm	lm
SNP35689	<lmxll>	{0-}	ll	lm	lm	lm	lm	lm	ll	lm	ll	lm	lm	ll	ll	lm	ll	lm	ll	lm	ll	ll	lm	lm	ll	ll	ll	ll	lm	lm	lm	lm	ll	ll	ll	lm	ll	lm	ll	ll	ll	ll	lm	ll	ll	lm	ll	ll	ll
SNP35704	<lmxll>	{0-}	lm	lm	ll	ll	ll	ll	ll	ll	ll	ll	ll	ll	ll	ll	ll	ll	ll	ll	lm	ll	ll	lm	lm	ll	lm	ll	lm	ll	ll	ll	ll	lm	lm	lm	lm	lm	lm	lm	ll	ll	ll	lm	lm	ll	ll	ll	ll
SNP35711	<lmxll>	{0-}	lm	lm	ll	ll	lm	ll	lm	ll	ll	lm	lm	ll	lm	ll	ll	lm	ll	ll	ll	ll	ll	lm	ll	ll	lm	lm	lm	ll	lm	lm	lm	ll	lm	lm	ll	ll	ll	lm	ll	lm	ll	ll	lm	lm	ll	lm	lm
SNP35740	<lmxll>	{0-}	lm	lm	ll	ll	lm	lm	lm	ll	ll	lm	lm	ll	lm	ll	ll	ll	ll	ll	ll	ll	ll	lm	lm	ll	ll	ll	ll	ll	lm	lm	ll	ll	ll	lm	lm	lm	lm	ll	ll	lm	lm	lm	lm	lm	lm	lm	lm
SNP35780	<lmxll>	{0-}	lm	lm	lm	ll	ll	ll	ll	lm	ll	lm	lm	lm	ll	lm	ll	lm	ll	lm	ll	ll	lm	lm	lm	ll	lm	ll	lm	lm	lm	lm	lm	lm	ll	lm	lm	lm	ll	ll	lm	ll	ll	ll	lm	lm	lm	lm	lm
SNP35969	<lmxll>	{1-}	lm	lm	ll	ll	ll	ll	lm	lm	lm	ll	lm	ll	ll	lm	ll	lm	lm	ll	lm	ll	lm	ll	ll	ll	lm	ll	ll	ll	lm	lm	ll	lm	lm	lm	ll	lm	ll	lm	lm	ll	ll	ll	lm	ll	lm	ll	ll
SNP35981	<lmxll>	{0-}	lm	lm	ll	ll	ll	ll	lm	lm	ll	lm	lm	lm	lm	ll	ll	lm	lm	lm	lm	ll	ll	lm	lm	lm	ll	ll	ll	ll	lm	lm	ll	ll	ll	ll	ll	lm	lm	ll	lm	ll	lm	lm	lm	ll	lm	lm	lm
SNP36010	<lmxll>	{0-}	ll	ll	lm	lm	lm	ll	ll	lm	ll	lm	lm	ll	ll	ll	lm	ll	ll	lm	lm	ll	ll	ll	ll	ll	ll	ll	lm	ll	ll	lm	lm	ll	ll	ll	lm	ll	ll	ll	lm	ll	lm	ll	ll	ll	ll	ll	lm
SNP36068	<lmxll>	{0-}	ll	ll	lm	lm	lm	lm	ll	ll	ll	lm	ll	lm	lm	lm	lm	ll	lm	lm	lm	lm	ll	lm	ll	ll	ll	ll	lm	lm	lm	lm	lm	lm	ll	lm	lm	ll	lm	ll	ll	lm	lm	ll	ll	lm	ll	lm	lm
SNP36082	<lmxll>	{0-}	lm	lm	ll	lm	lm	lm	lm	ll	ll	ll	ll	ll	lm	lm	ll	ll	ll	ll	lm	ll	ll	lm	lm	lm	ll	ll	ll	ll	ll	lm	ll	ll	ll	lm	lm	lm	lm	ll	ll	lm	lm	lm	lm	lm	lm	ll	lm
SNP36095	<lmxll>	{0-}	lm	ll	ll	ll	ll	lm	ll	ll	ll	ll	ll	ll	ll	ll	ll	ll	ll	ll	lm	ll	lm	lm	ll	lm	lm	ll	ll	lm	ll	ll	ll	ll	ll	ll	ll	lm	lm	lm	lm	ll	ll	lm	ll	ll	ll	ll	ll
SNP36140	<lmxll>	{0-}	lm	lm	ll	lm	lm	lm	ll	lm	lm	lm	lm	lm	ll	lm	ll	ll	lm	lm	ll	ll	lm	ll	lm	ll	lm	ll	lm	ll	lm	lm	lm	ll	ll	ll	lm	lm	lm	ll	lm	lm	ll	lm	ll	lm	lm	ll	lm
SNP36171	<lmxll>	{0-}	lm	lm	ll	ll	ll	ll	lm	lm	ll	lm	lm	ll	lm	ll	ll	lm	ll	lm	lm	ll	ll	lm	ll	ll	ll	ll	ll	ll	lm	ll	ll	lm	ll	ll	ll	lm	lm	lm	ll	ll	lm	ll	lm	ll	ll	lm	lm
SNP36193	<lmxll>	{1-}	lm	ll	ll	lm	lm	ll	lm	lm	ll	ll	ll	lm	lm	ll	lm	ll	ll	lm	ll	ll	--	ll	lm	lm	ll	ll	ll	lm	ll	lm	lm	ll	ll	lm	ll	lm	ll	ll	ll	lm	ll	lm	ll	lm	ll	ll	ll
SNP36270	<lmxll>	{1-}	lm	lm	lm	lm	lm	ll	lm	ll	lm	lm	ll	lm	lm	lm	lm	ll	ll	ll	lm	lm	lm	lm	lm	ll	lm	ll	ll	lm	lm	lm	lm	lm	ll	ll	ll	lm	ll	ll	lm	ll	lm	lm	lm	lm	lm	lm	ll
SNP3632	<lmxll>	{1-}	lm	lm	lm	ll	ll	lm	lm	ll	ll	ll	ll	ll	ll	lm	ll	lm	ll	lm	lm	ll	ll	lm	ll	lm	lm	ll	ll	ll	lm	lm	lm	ll	lm	ll	ll	ll	lm	lm	lm	lm	lm	lm	lm	lm	lm	lm	lm
SNP36375	<lmxll>	{1-}	lm	lm	lm	ll	ll	ll	lm	lm	ll	ll	ll	lm	ll	lm	lm	ll	ll	ll	ll	lm	lm	ll	ll	ll	lm	ll	ll	ll	lm	lm	lm	lm	lm	lm	ll	ll	ll	lm	lm	ll	lm	ll	ll	ll	ll	lm	ll
SNP36411	<lmxll>	{0-}	ll	ll	lm	lm	lm	lm	ll	ll	ll	lm	ll	lm	lm	lm	lm	ll	lm	lm	lm	lm	ll	lm	ll	ll	ll	ll	lm	lm	ll	lm	lm	lm	ll	lm	lm	ll	lm	ll	ll	lm	lm	ll	ll	lm	ll	lm	lm
SNP36429	<lmxll>	{0-}	lm	lm	lm	ll	ll	ll	ll	lm	ll	lm	lm	lm	ll	ll	ll	lm	ll	lm	ll	ll	--	lm	ll	ll	lm	ll	lm	ll	lm	lm	lm	ll	ll	lm	lm	lm	ll	ll	lm	ll	ll	ll	ll	ll	lm	lm	ll
SNP36457	<lmxll>	{0-}	lm	lm	lm	ll	ll	ll	ll	ll	ll	ll	ll	lm	ll	ll	ll	ll	ll	ll	lm	ll	lm	lm	lm	lm	lm	lm	lm	ll	ll	lm	ll	lm	lm	lm	lm	lm	lm	lm	ll	ll	ll	lm	lm	ll	lm	ll	ll
SNP36481	<lmxll>	{1-}	lm	lm	lm	ll	ll	lm	lm	ll	ll	ll	lm	ll	ll	lm	ll	lm	ll	lm	lm	--	lm	ll	ll	lm	ll	lm	ll	ll	lm	lm	lm	ll	lm	ll	ll	ll	lm	lm	lm	lm	lm	ll	lm	ll	lm	lm	lm
SNP36538	<lmxll>	{1-}	lm	lm	ll	ll	ll	ll	lm	lm	lm	ll	lm	ll	ll	lm	ll	lm	lm	ll	lm	ll	lm	ll	ll	ll	lm	lm	lm	lm	lm	lm	ll	lm	lm	lm	ll	lm	ll	lm	lm	ll	ll	ll	ll	lm	lm	ll	ll
SNP36567	<lmxll>	{0-}	lm	lm	lm	ll	ll	ll	ll	ll	ll	ll	ll	ll	ll	ll	ll	ll	ll	ll	lm	ll	lm	lm	lm	ll	lm	lm	lm	ll	ll	ll	ll	lm	lm	lm	lm	lm	lm	lm	ll	ll	ll	lm	lm	ll	ll	ll	ll
SNP36655	<lmxll>	{0-}	ll	ll	lm	lm	lm	ll	ll	lm	lm	lm	ll	lm	lm	lm	lm	ll	lm	ll	lm	lm	ll	ll	ll	lm	ll	ll	lm	lm	lm	ll	ll	ll	lm	lm	lm	ll	ll	lm	ll	ll	ll	ll	ll	ll	ll	lm	lm
SNP36664	<lmxll>	{1-}	lm	lm	lm	ll	ll	lm	lm	ll	ll	ll	lm	ll	lm	lm	ll	ll	ll	ll	lm	ll	lm	ll	ll	lm	lm	lm	ll	ll	lm	lm	lm	ll	lm	ll	ll	ll	lm	ll	lm	lm	lm	ll	lm	lm	lm	lm	lm
SNP36677	<lmxll>	{0-}	ll	lm	ll	lm	lm	lm	ll	lm	lm	lm	lm	lm	ll	lm	ll	ll	lm	lm	lm	ll	lm	ll	lm	ll	lm	ll	lm	ll	ll	lm	lm	ll	ll	lm	lm	lm	lm	ll	lm	lm	ll	ll	ll	lm	lm	ll	lm
SNP36692	<lmxll>	{0-}	lm	ll	ll	ll	ll	lm	ll	ll	ll	lm	lm	ll	ll	lm	ll	ll	ll	lm	lm	ll	lm	lm	ll	lm	ll	ll	ll	lm	lm	lm	lm	lm	ll	ll	ll	ll	ll	lm	lm	ll	ll	ll	lm	ll	ll	ll	ll
SNP36748	<lmxll>	{0-}	lm	lm	ll	lm	lm	ll	ll	lm	lm	lm	lm	lm	ll	lm	ll	ll	lm	lm	ll	ll	ll	ll	lm	ll	lm	ll	lm	ll	ll	lm	lm	ll	ll	ll	lm	lm	lm	ll	lm	lm	ll	lm	ll	lm	lm	ll	lm
SNP36947	<lmxll>	{0-}	ll	lm	ll	lm	lm	lm	lm	ll	ll	lm	lm	ll	lm	ll	ll	lm	ll	ll	ll	ll	ll	lm	ll	ll	lm	ll	lm	lm	lm	lm	lm	ll	lm	lm	ll	ll	ll	lm	ll	lm	lm	ll	ll	lm	ll	lm	lm
SNP36953	<lmxll>	{0-}	lm	lm	ll	ll	ll	lm	lm	lm	ll	lm	lm	ll	lm	ll	ll	ll	ll	ll	ll	ll	ll	lm	lm	ll	ll	ll	ll	ll	lm	lm	ll	ll	ll	lm	lm	lm	lm	ll	ll	lm	--	lm	lm	lm	lm	lm	lm
SNP37105	<lmxll>	{1-}	lm	ll	ll	lm	lm	ll	lm	lm	lm	lm	ll	lm	lm	ll	lm	lm	ll	lm	lm	ll	lm	ll	lm	lm	lm	lm	ll	lm	ll	lm	lm	ll	lm	lm	ll	lm	lm	ll	ll	lm	ll	lm	ll	ll	ll	ll	lm
SNP37136	<lmxll>	{0-}	ll	ll	lm	lm	lm	ll	ll	ll	ll	ll	ll	ll	lm	ll	lm	ll	lm	lm	lm	lm	ll	lm	lm	lm	ll	ll	ll	ll	ll	lm	ll	lm	ll	lm	lm	ll	lm	lm	lm	lm	lm	ll	ll	lm	ll	ll	lm
SNP3716	<lmxll>	{0-}	ll	lm	ll	lm	lm	lm	lm	ll	lm	lm	lm	lm	ll	lm	ll	ll	ll	lm	ll	ll	lm	ll	lm	ll	lm	ll	lm	ll	ll	lm	lm	lm	ll	ll	lm	lm	lm	ll	lm	lm	ll	ll	ll	lm	ll	ll	lm
SNP37181	<lmxll>	{1-}	lm	lm	lm	ll	ll	lm	lm	ll	ll	ll	lm	ll	ll	lm	ll	lm	ll	lm	lm	ll	lm	ll	ll	lm	lm	lm	ll	ll	lm	lm	lm	ll	lm	ll	ll	ll	lm	ll	lm	lm	lm	ll	lm	lm	lm	lm	lm
SNP37188	<lmxll>	{1-}	ll	ll	lm	lm	lm	lm	ll	lm	ll	ll	ll	ll	lm	ll	ll	ll	ll	ll	lm	ll	lm	ll	lm	lm	lm	ll	lm	lm	lm	lm	ll	lm	lm	lm	lm	lm	lm	lm	ll	lm	lm	ll	ll	lm	ll	lm	ll
SNP37248	<lmxll>	{0-}	lm	ll	lm	lm	lm	lm	ll	lm	lm	ll	ll	ll	lm	ll	lm	ll	ll	lm	lm	lm	ll	lm	ll	ll	ll	ll	lm	ll	ll	ll	ll	lm	ll	lm	ll	lm	lm	lm	lm	lm	ll	ll	lm	lm	ll	ll	lm
SNP37289	<lmxll>	{1-}	lm	lm	lm	lm	lm	ll	lm	ll	lm	lm	ll	lm	lm	lm	lm	ll	ll	ll	lm	lm	ll	lm	lm	ll	ll	ll	ll	lm	lm	lm	lm	lm	ll	ll	ll	lm	ll	ll	lm	ll	lm	lm	lm	ll	lm	lm	ll
SNP37312	<lmxll>	{1-}	lm	lm	lm	lm	lm	ll	lm	ll	lm	lm	ll	lm	lm	lm	lm	ll	ll	ll	lm	lm	lm	lm	lm	ll	lm	ll	ll	lm	lm	lm	lm	lm	ll	ll	ll	lm	ll	ll	lm	ll	lm	lm	lm	lm	lm	lm	ll
SNP3733	<lmxll>	{0-}	lm	ll	ll	lm	lm	lm	lm	lm	lm	ll	ll	lm	lm	lm	lm	lm	lm	ll	ll	ll	ll	lm	lm	ll	lm	lm	ll	lm	ll	lm	ll	lm	ll	lm	ll	lm	ll	ll	ll	ll	ll	lm	lm	ll	lm	ll	lm
SNP37336	<lmxll>	{1-}	ll	lm	lm	ll	ll	ll	lm	lm	ll	ll	lm	lm	ll	lm	lm	ll	ll	ll	ll	ll	lm	ll	ll	ll	lm	lm	ll	lm	lm	lm	lm	ll	lm	lm	ll	ll	ll	ll	ll	ll	lm	--	ll	lm	ll	ll	ll
SNP3734	<lmxll>	{0-}	lm	ll	ll	ll	ll	lm	ll	ll	ll	lm	ll	ll	ll	ll	lm	ll	ll	ll	lm	ll	lm	lm	lm	lm	ll	ll	ll	lm	ll	lm	lm	ll	ll	ll	ll	ll	lm	lm	lm	ll	ll	ll	ll	lm	ll	ll	ll
SNP37374	<lmxll>	{0-}	lm	ll	ll	lm	lm	lm	lm	lm	lm	ll	ll	lm	lm	lm	lm	lm	lm	ll	ll	ll	ll	lm	lm	ll	lm	lm	ll	lm	lm	lm	ll	lm	ll	lm	ll	lm	ll	ll	ll	ll	ll	lm	lm	ll	lm	ll	lm
SNP3740	<lmxll>	{1-}	lm	lm	lm	ll	ll	lm	lm	ll	ll	ll	ll	ll	ll	lm	lm	lm	ll	lm	lm	lm	lm	lm	lm	lm	lm	lm	ll	lm	lm	lm	ll	ll	lm	ll	ll	ll	lm	lm	ll	lm	lm	lm	lm	lm	lm	lm	lm
SNP37541	<lmxll>	{0-}	lm	ll	ll	ll	ll	ll	ll	lm	ll	ll	lm	ll	lm	lm	lm	ll	ll	lm	ll	lm	--	ll	ll	ll	ll	lm	lm	lm	ll	lm	ll	lm	lm	lm	lm	ll	ll	ll	ll	ll	lm	lm	lm	ll	lm	ll	lm
SNP37566	<lmxll>	{0-}	ll	ll	lm	ll	ll	ll	ll	ll	lm	ll	ll	ll	lm	ll	--	ll	ll	ll	lm	lm	ll	lm	lm	ll	ll	ll	ll	ll	ll	ll	ll	lm	ll	lm	ll	lm	ll	lm	ll	ll	ll	ll	ll	lm	ll	ll	ll
SNP3757	<lmxll>	{0-}	lm	lm	lm	ll	ll	lm	ll	ll	ll	ll	lm	ll	lm	lm	ll	lm	ll	ll	lm	ll	lm	lm	lm	ll	ll	ll	lm	lm	lm	lm	ll	lm	ll	lm	lm	lm	ll	ll	lm	ll	lm	lm	ll	ll	lm	lm	ll
SNP37584	<lmxll>	{0-}	lm	lm	ll	ll	ll	lm	ll	ll	ll	ll	ll	ll	ll	ll	ll	ll	ll	ll	lm	ll	lm	lm	ll	lm	lm	ll	ll	lm	ll	ll	ll	lm	lm	ll	ll	lm	lm	lm	ll	ll	ll	lm	ll	lm	ll	ll	ll
SNP376	<lmxll>	{0-}	lm	ll	lm	lm	lm	ll	ll	ll	ll	lm	lm	ll	ll	ll	ll	ll	ll	ll	ll	lm	ll	ll	ll	ll	lm	ll	lm	lm	lm	lm	lm	ll	lm	ll	ll	ll	ll	ll	ll	lm	lm	lm	lm	lm	lm	ll	lm
SNP37615	<lmxll>	{0-}	lm	lm	lm	ll	ll	lm	ll	ll	ll	ll	lm	ll	lm	lm	ll	ll	ll	ll	ll	ll	lm	lm	lm	ll	ll	ll	lm	lm	lm	lm	ll	lm	ll	lm	lm	lm	ll	ll	lm	ll	lm	lm	ll	lm	ll	lm	ll
SNP37695	<lmxll>	{0-}	lm	lm	ll	ll	ll	lm	ll	ll	ll	ll	ll	ll	ll	ll	ll	ll	ll	ll	ll	ll	lm	lm	ll	lm	lm	ll	lm	lm	lm	ll	ll	lm	ll	ll	ll	lm	lm	lm	ll	ll	ll	lm	ll	lm	ll	ll	ll
SNP37712	<lmxll>	{1-}	lm	ll	ll	lm	lm	ll	lm	lm	lm	lm	ll	lm	lm	ll	lm	lm	ll	lm	lm	ll	lm	ll	lm	lm	lm	lm	ll	lm	ll	lm	lm	ll	lm	lm	ll	lm	lm	ll	ll	lm	ll	lm	ll	lm	ll	ll	lm
SNP3775	<lmxll>	{0-}	lm	lm	ll	lm	lm	lm	lm	ll	ll	ll	ll	ll	lm	lm	ll	ll	ll	ll	lm	ll	ll	lm	lm	ll	ll	ll	ll	ll	ll	lm	ll	ll	ll	lm	lm	lm	lm	ll	ll	lm	lm	lm	lm	lm	lm	ll	lm
SNP37806	<lmxll>	{1-}	lm	ll	ll	lm	lm	ll	lm	lm	lm	lm	ll	lm	ll	ll	lm	lm	ll	lm	lm	lm	lm	ll	lm	ll	lm	ll	ll	lm	ll	lm	lm	ll	lm	ll	ll	lm	lm	ll	ll	lm	ll	lm	ll	lm	ll	ll	lm
SNP37923	<lmxll>	{0-}	ll	ll	ll	lm	lm	lm	lm	ll	ll	lm	lm	ll	ll	ll	ll	lm	ll	ll	ll	ll	ll	lm	ll	ll	lm	ll	lm	lm	lm	lm	lm	ll	lm	lm	ll	ll	ll	lm	ll	lm	ll	ll	ll	lm	ll	lm	lm
SNP37980	<lmxll>	{0-}	lm	lm	lm	lm	lm	ll	ll	lm	ll	lm	lm	ll	ll	lm	ll	ll	ll	lm	lm	ll	lm	lm	lm	ll	lm	ll	lm	lm	lm	lm	lm	ll	ll	lm	ll	lm	ll	ll	ll	ll	lm	ll	lm	lm	lm	ll	lm
SNP38023	<lmxll>	{0-}	lm	lm	ll	ll	ll	ll	ll	ll	ll	ll	ll	ll	ll	ll	ll	ll	ll	ll	lm	ll	lm	lm	ll	lm	lm	ll	lm	lm	ll	ll	ll	lm	lm	ll	ll	lm	lm	lm	ll	ll	ll	lm	ll	ll	ll	ll	ll
SNP38121	<lmxll>	{0-}	lm	lm	ll	lm	lm	lm	lm	ll	ll	ll	ll	ll	lm	lm	ll	ll	ll	ll	lm	ll	ll	lm	lm	lm	ll	ll	ll	ll	ll	lm	ll	ll	ll	lm	lm	lm	lm	ll	ll	lm	lm	lm	lm	lm	lm	ll	lm
SNP38132	<lmxll>	{0-}	ll	lm	ll	lm	lm	lm	ll	ll	lm	lm	lm	ll	ll	lm	lm	lm	ll	ll	lm	ll	ll	lm	ll	ll	ll	ll	lm	lm	ll	lm	ll	lm	ll	lm	lm	lm	lm	lm	ll	lm	ll	ll	ll	lm	ll	ll	lm
SNP3814	<lmxll>	{0-}	ll	ll	ll	lm	lm	lm	lm	lm	lm	ll	ll	lm	lm	lm	lm	lm	lm	ll	ll	ll	ll	lm	lm	ll	lm	ll	ll	lm	ll	lm	ll	lm	ll	lm	ll	lm	ll	ll	ll	ll	ll	ll	ll	ll	ll	ll	lm
SNP38213	<lmxll>	{0-}	lm	lm	ll	lm	lm	ll	lm	ll	ll	lm	lm	ll	lm	ll	ll	lm	ll	ll	ll	ll	ll	lm	ll	ll	lm	lm	lm	lm	lm	lm	lm	ll	lm	lm	ll	ll	ll	lm	ll	lm	ll	ll	lm	lm	ll	lm	lm
SNP38252	<lmxll>	{1-}	ll	lm	lm	lm	lm	ll	lm	ll	lm	lm	ll	lm	lm	lm	lm	ll	ll	ll	lm	lm	lm	lm	lm	ll	ll	ll	ll	lm	lm	lm	lm	lm	ll	ll	ll	lm	ll	ll	lm	ll	lm	ll	ll	lm	ll	lm	ll
SNP38269	<lmxll>	{0-}	lm	lm	lm	lm	lm	lm	lm	ll	ll	lm	ll	lm	lm	lm	ll	lm	ll	lm	lm	ll	ll	ll	ll	ll	ll	ll	lm	lm	ll	lm	lm	lm	ll	lm	lm	ll	ll	lm	ll	lm	lm	lm	ll	lm	ll	ll	lm
SNP38366	<lmxll>	{0-}	lm	ll	ll	ll	ll	ll	ll	lm	ll	lm	lm	ll	lm	lm	lm	ll	lm	lm	lm	lm	lm	ll	lm	ll	ll	lm	lm	lm	lm	ll	ll	lm	lm	lm	lm	ll	ll	lm	ll	ll	ll	lm	lm	ll	lm	lm	lm
SNP38395	<lmxll>	{1-}	lm	lm	ll	ll	ll	lm	lm	lm	lm	lm	lm	lm	ll	lm	ll	lm	lm	ll	lm	ll	lm	ll	lm	lm	lm	ll	lm	lm	lm	lm	lm	lm	lm	lm	ll	lm	lm	lm	ll	ll	ll	ll	ll	lm	ll	lm	ll
SNP38601	<lmxll>	{0-}	lm	lm	lm	ll	ll	ll	ll	lm	ll	lm	lm	lm	ll	lm	ll	lm	ll	lm	ll	ll	lm	lm	lm	ll	lm	ll	lm	lm	lm	lm	lm	lm	ll	lm	lm	lm	ll	ll	lm	ll	ll	ll	ll	lm	lm	lm	lm
SNP38623	<lmxll>	{0-}	lm	ll	ll	lm	lm	ll	lm	ll	ll	ll	lm	lm	lm	ll	lm	lm	lm	lm	lm	ll	ll	ll	ll	lm	lm	lm	ll	ll	ll	lm	ll	ll	lm	lm	lm	lm	ll	ll	ll	lm	ll	ll	lm	lm	ll	ll	lm
SNP38649	<lmxll>	{0-}	lm	lm	ll	ll	ll	ll	ll	ll	ll	ll	ll	ll	ll	ll	ll	ll	ll	ll	lm	ll	lm	lm	ll	lm	lm	ll	lm	lm	ll	ll	ll	lm	lm	ll	ll	lm	lm	lm	ll	ll	ll	lm	ll	lm	ll	ll	ll
SNP38793	<lmxll>	{1-}	lm	lm	ll	ll	ll	ll	lm	lm	lm	ll	lm	ll	ll	lm	ll	lm	lm	ll	lm	ll	lm	ll	ll	lm	lm	lm	lm	ll	lm	lm	ll	lm	lm	ll	ll	lm	ll	lm	lm	ll	ll	ll	lm	lm	lm	ll	ll
SNP38796	<lmxll>	{0-}	lm	lm	ll	ll	ll	ll	ll	ll	ll	ll	ll	ll	ll	ll	ll	ll	ll	ll	lm	ll	lm	lm	ll	lm	lm	ll	lm	lm	lm	ll	ll	lm	lm	ll	ll	lm	lm	lm	ll	ll	ll	lm	ll	ll	ll	ll	ll
SNP38876	<lmxll>	{0-}	lm	ll	lm	lm	lm	lm	ll	lm	lm	ll	ll	ll	lm	ll	lm	ll	ll	lm	lm	lm	ll	lm	ll	ll	ll	ll	lm	ll	ll	ll	lm	lm	ll	lm	ll	lm	lm	lm	lm	lm	ll	ll	lm	lm	ll	lm	lm
SNP38959	<lmxll>	{0-}	lm	lm	ll	ll	ll	ll	ll	ll	ll	ll	ll	ll	ll	ll	ll	ll	ll	ll	lm	ll	ll	lm	ll	lm	lm	ll	lm	lm	ll	ll	ll	lm	lm	ll	ll	lm	lm	lm	ll	ll	ll	lm	ll	lm	ll	ll	ll
SNP39035	<lmxll>	{0-}	lm	lm	ll	ll	ll	ll	lm	lm	ll	lm	lm	lm	lm	ll	ll	lm	lm	lm	ll	ll	--	lm	lm	lm	ll	ll	ll	ll	lm	lm	ll	ll	ll	ll	ll	lm	lm	ll	lm	ll	lm	lm	lm	ll	lm	lm	lm
SNP39042	<lmxll>	{1-}	lm	lm	lm	ll	ll	lm	lm	ll	ll	ll	ll	ll	ll	lm	lm	lm	ll	lm	lm	ll	lm	lm	lm	lm	lm	lm	ll	lm	lm	lm	ll	ll	lm	ll	ll	ll	lm	lm	lm	lm	lm	lm	lm	lm	lm	lm	lm
SNP39046	<lmxll>	{0-}	lm	lm	ll	ll	ll	ll	ll	ll	ll	ll	ll	ll	ll	ll	ll	ll	ll	ll	lm	ll	lm	lm	ll	lm	lm	ll	lm	lm	ll	ll	ll	lm	lm	ll	ll	lm	lm	lm	ll	ll	ll	lm	ll	ll	ll	ll	ll
SNP39067	<lmxll>	{0-}	ll	ll	ll	ll	ll	ll	ll	lm	ll	lm	lm	ll	lm	lm	lm	ll	lm	lm	lm	ll	lm	ll	ll	ll	ll	ll	lm	lm	lm	ll	ll	ll	lm	ll	lm	ll	ll	lm	ll	ll	ll	ll	ll	ll	ll	ll	lm
SNP39076	<lmxll>	{0-}	lm	ll	lm	lm	lm	ll	lm	lm	lm	lm	ll	lm	lm	lm	ll	ll	ll	ll	lm	lm	ll	ll	lm	lm	ll	lm	ll	ll	lm	ll	ll	ll	lm	lm	lm	ll	ll	lm	ll	ll	ll	ll	lm	ll	ll	lm	ll
SNP39095	<lmxll>	{0-}	lm	lm	ll	ll	ll	ll	lm	lm	ll	lm	lm	lm	lm	ll	ll	lm	lm	lm	ll	ll	ll	lm	lm	lm	ll	ll	ll	ll	lm	lm	ll	ll	ll	ll	ll	lm	lm	ll	lm	ll	lm	lm	lm	ll	lm	lm	lm
SNP39104	<lmxll>	{1-}	lm	lm	ll	ll	ll	lm	lm	lm	lm	lm	lm	lm	ll	lm	ll	lm	lm	ll	ll	ll	lm	ll	lm	lm	lm	ll	lm	lm	lm	lm	lm	lm	ll	lm	ll	lm	ll	lm	ll	ll	ll	ll	ll	ll	ll	lm	ll
SNP39143	<lmxll>	{1-}	lm	ll	lm	ll	ll	ll	lm	lm	ll	ll	ll	lm	lm	ll	lm	ll	ll	lm	ll	ll	ll	ll	--	ll	lm	ll	ll	ll	lm	lm	lm	ll	lm	lm	ll	ll	ll	lm	lm	ll	lm	lm	ll	lm	lm	--	ll
SNP39154	<lmxll>	{1-}	lm	lm	lm	lm	lm	ll	lm	ll	lm	lm	ll	lm	lm	lm	lm	ll	ll	ll	lm	lm	ll	lm	lm	ll	lm	ll	ll	lm	lm	lm	lm	lm	ll	ll	ll	lm	ll	ll	lm	ll	lm	lm	lm	lm	lm	lm	ll
SNP3928	<lmxll>	{1-}	ll	lm	lm	lm	ll	ll	lm	ll	ll	lm	ll	ll	--	ll	ll	lm	--	ll	--	ll	ll	--	ll	ll	lm	ll	--	ll	lm	ll	lm	ll	ll	--	ll	lm	ll	ll	ll	ll	ll	lm	--	ll	lm	ll	ll
SNP39373	<lmxll>	{1-}	lm	lm	lm	lm	lm	ll	lm	ll	lm	lm	ll	lm	lm	lm	lm	ll	ll	ll	lm	lm	lm	lm	lm	ll	lm	ll	ll	ll	lm	lm	lm	lm	ll	ll	ll	lm	ll	ll	lm	lm	lm	lm	lm	ll	lm	lm	ll
SNP39469	<lmxll>	{1-}	lm	lm	lm	ll	ll	ll	lm	lm	ll	ll	ll	lm	ll	lm	lm	ll	ll	ll	ll	lm	lm	ll	ll	ll	lm	ll	ll	ll	lm	lm	lm	lm	lm	lm	ll	ll	ll	lm	ll	ll	lm	ll	ll	lm	ll	lm	ll
SNP39513	<lmxll>	{1-}	lm	lm	ll	ll	ll	lm	lm	lm	lm	ll	lm	lm	ll	lm	ll	lm	lm	ll	lm	ll	ll	ll	lm	lm	lm	ll	lm	lm	lm	lm	lm	lm	ll	lm	ll	lm	ll	lm	ll	ll	ll	ll	ll	lm	ll	lm	ll
SNP39649	<lmxll>	{1-}	lm	lm	lm	ll	ll	ll	lm	lm	ll	ll	lm	lm	ll	lm	lm	ll	ll	ll	ll	ll	lm	ll	ll	ll	lm	ll	ll	ll	lm	lm	lm	lm	lm	lm	ll	ll	ll	lm	ll	ll	lm	ll	ll	lm	ll	lm	ll
SNP39720	<lmxll>	{0-}	lm	lm	ll	ll	ll	ll	lm	lm	ll	lm	lm	lm	lm	ll	ll	lm	lm	lm	lm	ll	ll	lm	lm	lm	ll	ll	ll	ll	lm	lm	ll	ll	ll	ll	ll	lm	lm	ll	lm	ll	lm	lm	lm	ll	lm	lm	lm
SNP39763	<lmxll>	{0-}	lm	ll	lm	lm	lm	lm	ll	ll	ll	lm	ll	lm	lm	lm	lm	ll	ll	lm	lm	lm	ll	lm	ll	ll	ll	ll	lm	lm	ll	lm	lm	lm	ll	lm	lm	ll	lm	ll	ll	lm	lm	ll	lm	lm	ll	lm	lm
SNP39830	<lmxll>	{0-}	lm	lm	ll	ll	ll	ll	lm	lm	ll	lm	lm	lm	lm	ll	ll	lm	lm	lm	ll	ll	ll	lm	lm	lm	ll	ll	ll	ll	lm	lm	ll	ll	ll	ll	ll	lm	lm	ll	lm	ll	lm	lm	lm	ll	lm	lm	lm
SNP39901	<lmxll>	{0-}	ll	ll	ll	lm	lm	lm	lm	ll	ll	lm	lm	lm	lm	ll	ll	lm	ll	ll	ll	ll	ll	lm	lm	lm	lm	ll	ll	ll	lm	ll	ll	lm	ll	lm	ll	lm	ll	ll	ll	lm	ll	ll	ll	lm	ll	ll	lm
SNP39933	<lmxll>	{1-}	lm	lm	lm	lm	lm	lm	lm	ll	lm	lm	ll	ll	lm	lm	lm	ll	ll	ll	lm	lm	lm	lm	lm	lm	lm	ll	ll	lm	lm	lm	lm	lm	ll	lm	lm	lm	lm	ll	lm	ll	lm	ll	lm	lm	lm	lm	ll
SNP39964	<lmxll>	{0-}	lm	lm	ll	lm	lm	lm	lm	ll	lm	lm	lm	lm	ll	lm	ll	ll	ll	lm	lm	ll	lm	ll	lm	ll	lm	ll	lm	ll	ll	lm	lm	lm	ll	ll	lm	lm	lm	ll	lm	lm	ll	lm	ll	lm	lm	ll	lm
SNP40340	<lmxll>	{0-}	ll	lm	ll	lm	lm	lm	ll	ll	lm	lm	lm	ll	ll	lm	ll	lm	ll	ll	lm	ll	ll	lm	ll	ll	ll	ll	lm	lm	ll	lm	ll	lm	ll	lm	lm	lm	lm	lm	ll	lm	ll	ll	ll	lm	ll	ll	lm
SNP40683	<lmxll>	{0-}	lm	ll	ll	ll	ll	ll	ll	lm	ll	lm	lm	ll	lm	lm	lm	ll	lm	lm	lm	lm	lm	ll	ll	ll	ll	lm	lm	lm	lm	ll	ll	ll	lm	ll	lm	ll	ll	lm	ll	ll	ll	lm	lm	ll	lm	lm	lm
SNP40772	<lmxll>	{0-}	lm	lm	lm	lm	lm	lm	lm	ll	ll	lm	ll	lm	lm	lm	ll	lm	ll	lm	lm	ll	ll	ll	ll	lm	ll	ll	lm	lm	ll	lm	lm	lm	ll	ll	lm	ll	ll	lm	ll	lm	lm	lm	ll	lm	ll	ll	lm
SNP40787	<lmxll>	{1-}	lm	lm	lm	ll	ll	ll	lm	lm	ll	ll	ll	lm	ll	lm	lm	ll	ll	ll	ll	lm	lm	ll	ll	ll	lm	ll	ll	ll	lm	lm	lm	lm	lm	lm	ll	ll	ll	lm	lm	ll	lm	ll	ll	ll	ll	lm	ll
SNP40803	<lmxll>	{0-}	lm	lm	lm	lm	lm	lm	ll	lm	ll	lm	lm	ll	lm	lm	ll	lm	ll	lm	ll	ll	lm	lm	lm	ll	lm	ll	lm	lm	lm	lm	ll	ll	ll	lm	ll	lm	ll	ll	ll	ll	lm	ll	lm	lm	lm	ll	lm
SNP40865	<lmxll>	{1-}	ll	lm	lm	lm	lm	ll	lm	ll	lm	lm	ll	lm	lm	lm	lm	ll	ll	ll	lm	lm	ll	lm	lm	ll	ll	ll	ll	lm	lm	lm	lm	lm	ll	ll	ll	lm	ll	ll	lm	ll	lm	ll	ll	lm	ll	lm	ll
SNP41000	<lmxll>	{0-}	lm	ll	ll	ll	ll	ll	ll	lm	ll	lm	lm	ll	lm	lm	lm	ll	lm	lm	lm	lm	lm	ll	ll	ll	ll	lm	lm	lm	lm	ll	ll	ll	lm	ll	lm	ll	ll	lm	ll	ll	ll	lm	lm	ll	lm	lm	lm
SNP41044	<lmxll>	{1-}	ll	lm	lm	lm	lm	ll	lm	ll	lm	lm	ll	lm	lm	lm	lm	ll	ll	ll	lm	lm	ll	lm	lm	ll	ll	ll	ll	lm	lm	lm	lm	lm	ll	ll	ll	lm	ll	ll	lm	ll	lm	ll	ll	lm	ll	lm	ll
SNP41068	<lmxll>	{1-}	lm	lm	ll	ll	ll	ll	lm	lm	lm	ll	lm	ll	ll	lm	ll	lm	lm	ll	lm	ll	ll	ll	ll	ll	lm	lm	lm	ll	lm	lm	ll	lm	lm	lm	ll	lm	ll	lm	lm	ll	ll	ll	ll	lm	lm	ll	ll
SNP41071	<lmxll>	{1-}	lm	ll	lm	lm	lm	lm	ll	lm	ll	ll	ll	ll	lm	ll	ll	ll	ll	ll	lm	ll	ll	ll	lm	lm	lm	lm	lm	lm	lm	lm	ll	lm	lm	lm	lm	lm	lm	ll	ll	lm	lm	lm	lm	lm	lm	lm	ll
SNP41073	<lmxll>	{0-}	lm	ll	lm	lm	lm	lm	ll	ll	ll	lm	ll	lm	lm	ll	ll	ll	lm	lm	lm	lm	ll	lm	ll	ll	ll	ll	lm	lm	ll	lm	lm	lm	ll	ll	lm	ll	lm	ll	ll	lm	lm	ll	lm	lm	ll	lm	lm
SNP41124	<lmxll>	{1-}	lm	lm	ll	ll	ll	ll	lm	lm	lm	ll	lm	ll	ll	lm	ll	ll	lm	ll	lm	ll	lm	ll	ll	ll	lm	lm	lm	ll	lm	lm	ll	lm	lm	lm	ll	lm	ll	lm	lm	ll	ll	ll	ll	lm	lm	ll	ll
SNP4118	<lmxll>	{0-}	lm	lm	ll	ll	ll	ll	lm	lm	ll	lm	lm	lm	lm	ll	ll	lm	lm	lm	lm	ll	ll	lm	lm	lm	ll	ll	ll	ll	lm	lm	ll	ll	ll	ll	ll	lm	lm	ll	lm	ll	lm	lm	lm	ll	lm	lm	lm
SNP41217	<lmxll>	{0-}	ll	lm	lm	lm	lm	ll	ll	lm	ll	lm	lm	ll	ll	lm	ll	lm	ll	lm	ll	ll	lm	lm	lm	ll	lm	ll	lm	lm	lm	lm	lm	ll	ll	lm	ll	lm	ll	lm	ll	ll	lm	ll	ll	lm	ll	ll	lm
SNP41284	<lmxll>	{0-}	lm	lm	ll	ll	ll	ll	lm	lm	ll	lm	lm	lm	lm	ll	ll	lm	lm	lm	lm	ll	ll	lm	lm	lm	ll	ll	ll	ll	lm	lm	ll	ll	ll	ll	ll	lm	lm	ll	lm	ll	lm	lm	lm	ll	lm	lm	lm
SNP41386	<lmxll>	{0-}	lm	ll	ll	ll	ll	lm	ll	ll	ll	ll	ll	ll	ll	ll	ll	ll	ll	ll	lm	ll	lm	lm	ll	lm	lm	lm	ll	lm	ll	ll	ll	lm	ll	ll	ll	lm	lm	lm	ll	ll	ll	lm	ll	ll	ll	ll	ll
SNP41422	<lmxll>	{0-}	lm	lm	ll	ll	ll	ll	ll	ll	ll	ll	ll	ll	ll	ll	ll	ll	ll	ll	lm	ll	lm	lm	lm	ll	lm	lm	lm	ll	ll	ll	ll	lm	lm	lm	lm	lm	lm	lm	lm	lm	ll	lm	ll	ll	ll	ll	ll
SNP4146	<lmxll>	{0-}	lm	lm	ll	lm	lm	ll	lm	ll	ll	ll	lm	lm	lm	ll	ll	lm	lm	lm	lm	ll	ll	ll	ll	lm	ll	lm	ll	ll	ll	lm	ll	ll	lm	lm	lm	lm	ll	ll	ll	lm	ll	ll	lm	lm	ll	ll	lm
SNP41474	<lmxll>	{0-}	lm	lm	lm	lm	lm	lm	lm	ll	ll	lm	ll	lm	lm	lm	lm	lm	ll	lm	lm	ll	ll	lm	ll	ll	ll	ll	lm	lm	ll	lm	lm	lm	ll	ll	lm	ll	ll	lm	ll	lm	lm	lm	ll	lm	ll	ll	lm
SNP41488	<lmxll>	{0-}	ll	ll	ll	lm	lm	ll	ll	lm	lm	lm	lm	lm	lm	ll	lm	ll	ll	ll	ll	lm	ll	ll	lm	lm	ll	ll	lm	ll	ll	lm	ll	ll	ll	ll	lm	lm	ll	lm	ll	ll	ll	ll	ll	ll	ll	ll	ll
SNP41529	<lmxll>	{0-}	ll	ll	ll	lm	lm	lm	ll	ll	lm	lm	lm	ll	ll	ll	ll	lm	ll	ll	lm	ll	ll	lm	ll	ll	ll	ll	lm	lm	ll	lm	ll	lm	ll	lm	lm	lm	lm	lm	ll	lm	ll	ll	ll	lm	ll	ll	lm
SNP41541	<lmxll>	{1-}	lm	lm	lm	ll	ll	lm	lm	ll	ll	ll	ll	ll	ll	lm	lm	lm	ll	lm	lm	lm	lm	lm	lm	lm	lm	lm	ll	lm	lm	lm	ll	ll	lm	ll	ll	ll	lm	lm	ll	lm	lm	lm	lm	lm	lm	lm	lm
SNP41551	<lmxll>	{1-}	lm	lm	lm	lm	lm	ll	lm	ll	ll	lm	ll	lm	ll	lm	lm	ll	ll	ll	lm	lm	lm	lm	lm	lm	ll	ll	ll	lm	lm	lm	lm	lm	ll	ll	ll	lm	ll	ll	lm	ll	lm	ll	ll	lm	lm	lm	ll
SNP41610	<lmxll>	{0-}	ll	ll	lm	lm	lm	lm	ll	ll	ll	lm	ll	lm	lm	ll	lm	ll	lm	lm	lm	lm	ll	lm	ll	ll	ll	ll	lm	lm	ll	lm	lm	lm	ll	lm	lm	ll	lm	lm	ll	lm	lm	ll	ll	lm	ll	lm	lm
SNP41653	<lmxll>	{0-}	lm	lm	ll	ll	ll	ll	ll	ll	ll	ll	ll	ll	ll	ll	ll	ll	ll	ll	lm	ll	lm	lm	lm	ll	lm	lm	lm	ll	lm	ll	ll	lm	lm	lm	lm	lm	lm	lm	ll	lm	ll	lm	ll	ll	ll	ll	ll
SNP41749	<lmxll>	{1-}	lm	lm	lm	lm	lm	ll	lm	ll	lm	lm	ll	lm	lm	lm	ll	ll	ll	ll	lm	lm	lm	lm	lm	ll	ll	ll	ll	lm	lm	lm	lm	ll	ll	ll	ll	lm	ll	ll	lm	ll	lm	lm	lm	lm	lm	lm	ll
SNP41770	<lmxll>	{0-}	lm	lm	ll	ll	ll	lm	lm	ll	ll	lm	ll	ll	lm	lm	ll	ll	ll	ll	lm	ll	ll	lm	lm	ll	ll	ll	ll	ll	lm	lm	ll	ll	ll	lm	lm	lm	lm	ll	ll	lm	lm	lm	lm	lm	lm	lm	lm
SNP41782	<lmxll>	{1-}	lm	lm	lm	lm	lm	ll	lm	ll	lm	lm	ll	lm	lm	lm	lm	ll	ll	ll	lm	lm	lm	lm	lm	ll	lm	ll	ll	lm	lm	lm	lm	lm	ll	ll	ll	lm	ll	ll	lm	ll	lm	lm	lm	lm	lm	lm	ll
SNP41827	<lmxll>	{0-}	lm	ll	lm	lm	lm	ll	lm	lm	lm	lm	ll	lm	lm	lm	ll	lm	lm	ll	lm	lm	lm	ll	lm	lm	ll	lm	lm	lm	lm	ll	ll	ll	lm	lm	lm	ll	ll	lm	ll	ll	ll	ll	lm	lm	lm	lm	lm
SNP4188	<lmxll>	{0-}	lm	lm	ll	ll	ll	ll	ll	ll	ll	ll	ll	ll	ll	ll	ll	ll	ll	ll	lm	ll	lm	lm	lm	lm	lm	ll	lm	ll	ll	ll	ll	lm	lm	lm	lm	lm	lm	lm	ll	ll	ll	lm	ll	ll	ll	ll	ll
SNP41891	<lmxll>	{0-}	lm	lm	lm	lm	lm	lm	ll	lm	ll	lm	lm	ll	lm	lm	ll	lm	ll	lm	ll	ll	lm	lm	lm	ll	ll	ll	lm	lm	lm	lm	ll	lm	ll	lm	ll	lm	ll	ll	ll	ll	lm	ll	lm	ll	lm	ll	lm
SNP41897	<lmxll>	{0-}	ll	ll	lm	lm	lm	ll	ll	ll	ll	lm	ll	ll	lm	ll	lm	ll	lm	lm	lm	lm	ll	lm	lm	lm	ll	ll	ll	ll	ll	lm	ll	lm	ll	lm	lm	ll	lm	lm	ll	lm	lm	ll	ll	lm	ll	lm	lm
SNP41991	<lmxll>	{0-}	lm	lm	ll	lm	lm	lm	lm	ll	ll	lm	lm	ll	lm	ll	ll	lm	ll	ll	ll	ll	ll	lm	ll	ll	lm	lm	lm	lm	lm	lm	lm	ll	lm	lm	ll	ll	ll	lm	ll	lm	ll	ll	lm	lm	ll	lm	lm
SNP42009	<lmxll>	{0-}	lm	lm	lm	lm	ll	ll	lm	ll	ll	lm	lm	ll	ll	ll	ll	lm	ll	ll	ll	ll	ll	lm	ll	ll	lm	ll	lm	ll	lm	lm	lm	lm	lm	ll	ll	ll	ll	ll	ll	lm	ll	lm	lm	lm	ll	lm	lm
SNP42053	<lmxll>	{0-}	ll	lm	lm	lm	lm	ll	ll	lm	ll	lm	lm	ll	ll	lm	ll	lm	ll	lm	ll	ll	lm	lm	lm	ll	lm	ll	lm	lm	lm	lm	ll	ll	ll	lm	ll	lm	ll	ll	ll	ll	lm	ll	ll	lm	ll	ll	lm
SNP42067	<lmxll>	{0-}	lm	ll	ll	lm	lm	ll	lm	ll	ll	ll	lm	lm	lm	ll	lm	lm	lm	lm	lm	ll	ll	ll	ll	lm	ll	lm	ll	ll	ll	lm	ll	ll	lm	lm	lm	lm	ll	ll	ll	lm	ll	ll	lm	lm	ll	ll	lm
SNP42200	<lmxll>	{0-}	lm	lm	ll	ll	ll	ll	lm	ll	lm	lm	lm	lm	ll	lm	lm	lm	ll	lm	ll	lm	ll	lm	lm	lm	ll	ll	ll	ll	ll	lm	lm	ll	ll	lm	lm	ll	ll	lm	lm	ll	ll	lm	lm	ll	lm	ll	lm
SNP42318	<lmxll>	{1-}	lm	lm	ll	ll	ll	ll	lm	lm	lm	ll	lm	ll	ll	lm	ll	lm	lm	ll	lm	ll	ll	ll	ll	ll	lm	lm	lm	ll	lm	lm	ll	lm	lm	lm	ll	lm	ll	lm	lm	ll	ll	ll	lm	lm	lm	ll	ll
SNP42328	<lmxll>	{1-}	lm	lm	ll	ll	ll	ll	lm	lm	lm	ll	lm	ll	ll	lm	ll	lm	lm	ll	lm	ll	lm	ll	ll	ll	lm	lm	lm	ll	lm	lm	ll	lm	lm	ll	ll	lm	ll	lm	lm	ll	ll	ll	lm	ll	lm	ll	ll
SNP42413	<lmxll>	{0-}	lm	lm	lm	ll	ll	lm	ll	ll	ll	ll	lm	ll	lm	ll	ll	lm	lm	lm	ll	ll	ll	lm	lm	lm	ll	ll	lm	ll	lm	lm	ll	lm	ll	lm	lm	lm	ll	ll	lm	ll	lm	ll	ll	ll	ll	ll	ll
SNP42532	<lmxll>	{1-}	lm	lm	ll	ll	ll	lm	lm	lm	lm	ll	lm	lm	ll	lm	ll	lm	lm	ll	ll	ll	lm	ll	lm	lm	lm	ll	lm	lm	lm	lm	lm	lm	lm	lm	ll	lm	ll	lm	lm	ll	ll	ll	ll	lm	lm	lm	ll
SNP42539	<lmxll>	{1-}	lm	lm	lm	lm	lm	lm	lm	ll	ll	lm	ll	lm	ll	ll	ll	lm	lm	ll	lm	ll	ll	lm	ll	ll	lm	ll	ll	lm	lm	lm	lm	lm	ll	ll	ll	lm	ll	lm	lm	lm	ll	lm	lm	lm	lm	ll	ll
SNP42620	<lmxll>	{1-}	lm	lm	ll	ll	ll	lm	lm	lm	lm	ll	lm	lm	ll	lm	ll	lm	lm	ll	ll	ll	lm	ll	ll	lm	lm	ll	lm	lm	lm	lm	lm	lm	ll	lm	lm	lm	lm	lm	ll	ll	--	ll	ll	lm	ll	lm	ll
SNP42625	<lmxll>	{0-}	lm	lm	lm	lm	lm	ll	ll	lm	ll	lm	lm	lm	ll	lm	ll	lm	ll	lm	lm	ll	lm	lm	lm	ll	lm	ll	lm	lm	lm	lm	lm	ll	ll	lm	ll	lm	ll	lm	ll	ll	ll	ll	lm	ll	lm	ll	lm
SNP42651	<lmxll>	{0-}	lm	ll	ll	ll	ll	ll	ll	lm	ll	lm	lm	ll	lm	lm	lm	ll	lm	lm	lm	lm	lm	ll	ll	--	ll	lm	lm	lm	lm	ll	ll	ll	lm	lm	lm	ll	ll	ll	ll	ll	ll	lm	lm	ll	lm	lm	lm
SNP4272	<lmxll>	{0-}	lm	lm	lm	lm	lm	ll	ll	lm	ll	lm	lm	lm	ll	lm	ll	lm	ll	lm	ll	ll	lm	lm	lm	ll	lm	ll	lm	lm	lm	lm	lm	lm	ll	lm	lm	lm	ll	lm	lm	ll	ll	ll	lm	ll	ll	ll	lm
SNP42758	<lmxll>	{1-}	lm	lm	lm	ll	ll	lm	lm	ll	ll	ll	ll	ll	ll	lm	ll	lm	ll	lm	lm	ll	lm	lm	ll	lm	lm	lm	ll	ll	lm	lm	lm	ll	lm	ll	ll	ll	lm	lm	lm	lm	lm	lm	lm	lm	lm	lm	lm
SNP42771	<lmxll>	{1-}	lm	lm	lm	ll	ll	lm	lm	ll	ll	ll	ll	ll	ll	lm	lm	lm	ll	lm	lm	lm	ll	lm	lm	lm	lm	lm	ll	lm	lm	lm	ll	ll	lm	ll	ll	ll	lm	lm	ll	lm	lm	lm	lm	lm	lm	lm	lm
SNP42846	<lmxll>	{0-}	lm	lm	lm	ll	ll	lm	ll	ll	ll	ll	lm	ll	lm	lm	ll	ll	ll	ll	lm	ll	ll	lm	lm	ll	ll	ll	lm	lm	lm	lm	ll	lm	ll	lm	lm	lm	ll	ll	lm	ll	lm	lm	ll	ll	ll	lm	ll
SNP42883	<lmxll>	{0-}	ll	lm	ll	ll	ll	ll	lm	lm	ll	lm	lm	lm	ll	ll	ll	lm	lm	lm	ll	ll	ll	lm	lm	lm	ll	ll	ll	ll	lm	lm	ll	ll	ll	ll	ll	lm	lm	ll	lm	ll	lm	ll	ll	ll	ll	ll	lm
SNP42943	<lmxll>	{1-}	lm	lm	ll	ll	ll	lm	lm	lm	lm	ll	lm	lm	ll	lm	ll	lm	lm	ll	ll	ll	lm	ll	lm	lm	lm	lm	lm	lm	lm	lm	lm	lm	lm	ll	ll	lm	ll	lm	lm	ll	ll	ll	ll	ll	lm	ll	ll
SNP42947	<lmxll>	{0-}	ll	ll	lm	lm	lm	ll	ll	ll	ll	lm	ll	ll	lm	ll	lm	ll	lm	lm	lm	lm	ll	lm	lm	lm	ll	ll	ll	ll	ll	lm	ll	lm	lm	ll	lm	ll	lm	lm	lm	lm	lm	ll	ll	lm	ll	ll	lm
SNP43016	<lmxll>	{1-}	lm	lm	lm	ll	ll	lm	lm	ll	ll	ll	lm	ll	ll	lm	ll	lm	ll	ll	lm	ll	lm	ll	ll	lm	lm	ll	ll	ll	lm	lm	lm	ll	lm	ll	ll	ll	lm	ll	lm	lm	lm	ll	lm	lm	lm	lm	lm
SNP43072	<lmxll>	{0-}	lm	lm	ll	lm	lm	lm	lm	ll	ll	lm	lm	ll	lm	ll	ll	lm	ll	ll	ll	ll	ll	lm	ll	ll	lm	lm	lm	lm	lm	lm	lm	ll	lm	lm	ll	ll	ll	lm	ll	lm	ll	ll	lm	lm	ll	lm	lm
SNP43079	<lmxll>	{1-}	lm	lm	ll	ll	ll	ll	lm	lm	lm	ll	lm	ll	ll	lm	ll	lm	ll	ll	ll	ll	lm	ll	ll	ll	lm	lm	lm	lm	lm	lm	ll	lm	lm	lm	ll	lm	ll	ll	ll	ll	ll	ll	ll	ll	lm	ll	ll
SNP43183	<lmxll>	{0-}	lm	ll	lm	lm	lm	ll	lm	lm	lm	lm	ll	lm	lm	lm	ll	lm	lm	ll	lm	lm	lm	ll	lm	lm	ll	lm	lm	lm	lm	ll	ll	ll	lm	lm	ll	ll	ll	lm	lm	ll	ll	ll	lm	lm	lm	lm	ll
SNP4324	<lmxll>	{0-}	ll	lm	ll	lm	lm	ll	lm	ll	ll	lm	lm	ll	lm	ll	ll	lm	ll	ll	ll	ll	ll	lm	ll	ll	lm	ll	lm	lm	lm	lm	lm	ll	lm	lm	ll	ll	ll	lm	ll	ll	ll	ll	ll	lm	ll	lm	lm
SNP43259	<lmxll>	{0-}	lm	ll	ll	lm	lm	lm	lm	ll	ll	lm	lm	lm	lm	ll	ll	lm	ll	ll	lm	ll	ll	lm	lm	lm	lm	lm	ll	lm	ll	ll	ll	lm	ll	lm	ll	lm	ll	ll	ll	lm	ll	lm	ll	lm	lm	lm	lm
SNP43264	<lmxll>	{1-}	lm	lm	lm	ll	ll	ll	lm	lm	ll	ll	ll	lm	ll	lm	lm	ll	ll	ll	ll	lm	lm	ll	ll	ll	lm	ll	ll	ll	lm	lm	lm	lm	lm	lm	ll	ll	ll	lm	lm	ll	lm	ll	ll	lm	lm	lm	lm
SNP43289	<lmxll>	{1-}	lm	lm	ll	ll	ll	ll	lm	lm	lm	ll	lm	ll	ll	lm	ll	lm	lm	ll	ll	ll	ll	ll	ll	ll	lm	lm	lm	ll	lm	lm	ll	lm	lm	ll	ll	lm	ll	lm	lm	ll	ll	ll	ll	lm	lm	ll	ll
SNP43307	<lmxll>	{1-}	ll	ll	lm	lm	lm	lm	ll	lm	ll	ll	ll	ll	lm	ll	ll	ll	ll	ll	lm	ll	lm	ll	lm	lm	lm	ll	lm	lm	lm	lm	ll	lm	lm	ll	lm	lm	lm	lm	ll	lm	lm	ll	ll	lm	ll	lm	ll
SNP43457	<lmxll>	{1-}	ll	ll	lm	lm	lm	lm	ll	lm	lm	ll	ll	ll	lm	ll	ll	ll	ll	ll	lm	ll	lm	ll	lm	lm	lm	ll	lm	lm	lm	lm	ll	lm	lm	ll	ll	lm	lm	lm	ll	lm	lm	ll	ll	lm	ll	lm	ll
SNP4348	<lmxll>	{0-}	ll	lm	lm	lm	lm	ll	ll	lm	ll	lm	lm	ll	ll	lm	ll	ll	ll	lm	ll	ll	lm	lm	ll	lm	lm	ll	lm	lm	lm	lm	lm	lm	ll	lm	ll	lm	ll	lm	lm	ll	lm	ll	ll	lm	ll	ll	lm
SNP43521	<lmxll>	{0-}	lm	lm	ll	ll	ll	ll	ll	ll	ll	ll	ll	ll	ll	ll	ll	ll	ll	ll	lm	ll	lm	lm	lm	ll	lm	lm	lm	ll	ll	ll	ll	lm	lm	lm	lm	lm	lm	lm	ll	ll	ll	lm	lm	ll	ll	ll	ll
SNP43541	<lmxll>	{0-}	lm	ll	lm	lm	lm	ll	lm	lm	lm	lm	ll	lm	lm	lm	ll	lm	lm	ll	lm	lm	lm	ll	lm	lm	ll	lm	lm	lm	lm	ll	ll	ll	lm	ll	lm	ll	ll	lm	ll	ll	ll	ll	ll	lm	ll	lm	ll
SNP43666	<lmxll>	{1-}	lm	lm	ll	ll	ll	ll	lm	lm	lm	ll	lm	ll	ll	lm	ll	lm	lm	ll	lm	ll	lm	ll	ll	ll	lm	lm	lm	lm	lm	lm	ll	lm	lm	ll	ll	lm	ll	lm	lm	ll	ll	ll	ll	ll	lm	ll	ll
SNP43682	<lmxll>	{0-}	ll	lm	lm	lm	lm	lm	ll	lm	lm	lm	lm	lm	ll	lm	ll	ll	lm	lm	ll	ll	lm	ll	lm	ll	lm	ll	lm	ll	ll	lm	lm	ll	ll	ll	lm	lm	lm	ll	lm	lm	ll	lm	ll	lm	ll	ll	lm
SNP43731	<lmxll>	{1-}	lm	lm	ll	ll	ll	ll	lm	lm	lm	ll	lm	ll	ll	lm	ll	lm	lm	ll	ll	ll	lm	ll	ll	ll	lm	lm	lm	lm	lm	lm	ll	lm	lm	lm	ll	lm	ll	lm	lm	ll	ll	ll	ll	ll	lm	ll	ll
SNP43817	<lmxll>	{0-}	lm	lm	ll	ll	lm	ll	lm	lm	ll	lm	lm	ll	lm	ll	ll	lm	ll	lm	ll	ll	ll	lm	ll	ll	ll	ll	ll	ll	lm	lm	ll	lm	ll	ll	ll	lm	lm	lm	ll	ll	lm	ll	lm	ll	ll	lm	lm
SNP4392	<lmxll>	{0-}	ll	ll	lm	lm	lm	lm	ll	ll	ll	lm	ll	lm	lm	ll	lm	ll	lm	lm	lm	lm	ll	lm	ll	ll	ll	ll	ll	lm	ll	lm	lm	lm	ll	lm	lm	ll	lm	lm	ll	lm	lm	ll	ll	lm	ll	lm	lm
SNP44040	<lmxll>	{0-}	lm	lm	ll	ll	ll	ll	lm	lm	ll	lm	lm	lm	lm	ll	ll	lm	lm	lm	lm	ll	ll	lm	lm	lm	ll	ll	ll	ll	lm	lm	ll	ll	ll	ll	ll	lm	lm	ll	lm	ll	lm	lm	ll	ll	lm	lm	lm
SNP44100	<lmxll>	{1-}	lm	lm	ll	ll	ll	ll	lm	lm	lm	ll	lm	ll	ll	lm	ll	lm	lm	ll	ll	ll	lm	ll	ll	ll	lm	lm	ll	ll	lm	lm	ll	lm	lm	ll	ll	lm	ll	lm	lm	ll	ll	ll	lm	lm	lm	ll	ll
SNP44177	<lmxll>	{0-}	lm	ll	ll	ll	ll	ll	ll	lm	ll	lm	lm	ll	lm	lm	lm	ll	lm	lm	lm	lm	lm	ll	ll	ll	ll	lm	lm	lm	ll	ll	ll	lm	lm	ll	lm	ll	ll	lm	ll	ll	ll	lm	lm	ll	lm	lm	lm
SNP4420	<lmxll>	{0-}	ll	ll	lm	lm	lm	lm	ll	ll	ll	lm	ll	lm	ll	ll	lm	ll	lm	lm	lm	ll	ll	lm	ll	ll	ll	ll	lm	lm	ll	lm	lm	lm	ll	lm	lm	ll	lm	ll	ll	lm	ll	ll	ll	lm	ll	lm	lm
SNP44303	<lmxll>	{1-}	ll	lm	lm	lm	lm	lm	lm	ll	lm	lm	ll	ll	ll	lm	lm	ll	ll	ll	lm	lm	--	lm	lm	lm	lm	ll	ll	lm	lm	lm	lm	ll	ll	ll	ll	lm	lm	ll	lm	ll	lm	ll	ll	lm	ll	lm	ll
SNP44318	<lmxll>	{1-}	lm	lm	lm	lm	lm	lm	lm	ll	ll	ll	lm	ll	lm	lm	ll	ll	ll	ll	lm	ll	lm	ll	ll	lm	lm	lm	ll	ll	lm	lm	lm	ll	lm	ll	ll	ll	lm	ll	lm	lm	lm	lm	lm	lm	ll	lm	lm
SNP44338	<lmxll>	{0-}	lm	lm	lm	lm	lm	lm	ll	lm	ll	lm	lm	ll	lm	lm	ll	lm	ll	lm	lm	ll	lm	lm	ll	ll	ll	ll	lm	lm	lm	lm	ll	ll	ll	lm	ll	lm	ll	ll	ll	ll	lm	lm	lm	lm	ll	ll	ll
SNP44343	<lmxll>	{0-}	lm	ll	lm	lm	lm	ll	ll	lm	ll	lm	lm	ll	ll	ll	lm	ll	lm	lm	lm	lm	ll	ll	ll	ll	ll	ll	lm	ll	ll	lm	lm	ll	ll	ll	lm	ll	ll	ll	lm	ll	lm	lm	lm	lm	ll	ll	lm
SNP44464	<lmxll>	{0-}	lm	ll	lm	lm	lm	ll	lm	lm	lm	lm	ll	lm	lm	lm	lm	lm	lm	ll	lm	lm	lm	ll	lm	lm	ll	lm	lm	lm	lm	ll	ll	ll	lm	lm	lm	ll	ll	lm	ll	ll	ll	ll	lm	lm	ll	lm	lm
SNP4452	<lmxll>	{0-}	lm	ll	lm	lm	lm	lm	ll	lm	lm	ll	ll	ll	lm	ll	--	ll	ll	lm	lm	lm	--	lm	ll	ll	ll	ll	ll	ll	ll	ll	ll	lm	ll	lm	ll	lm	lm	lm	lm	lm	ll	ll	lm	lm	ll	lm	lm
SNP44527	<lmxll>	{1-}	lm	lm	lm	ll	ll	lm	lm	ll	ll	ll	ll	ll	ll	lm	ll	lm	ll	ll	lm	ll	lm	lm	lm	lm	lm	lm	ll	lm	lm	lm	ll	ll	lm	ll	ll	ll	lm	lm	ll	lm	ll	lm	ll	lm	lm	lm	lm
SNP44565	<lmxll>	{1-}	lm	lm	lm	ll	ll	ll	lm	lm	ll	ll	ll	lm	ll	lm	lm	ll	ll	lm	ll	lm	lm	ll	ll	ll	lm	ll	ll	lm	lm	lm	lm	lm	lm	lm	ll	ll	ll	lm	lm	ll	lm	lm	ll	ll	lm	lm	ll
SNP4458	<lmxll>	{0-}	ll	ll	lm	lm	lm	ll	--	ll	ll	lm	ll	ll	ll	ll	ll	ll	ll	lm	lm	ll	--	ll	ll	ll	ll	ll	lm	lm	ll	lm	lm	--	lm	ll	ll	ll	ll	ll	ll	lm	lm	ll	ll	lm	ll	ll	ll
SNP44580	<lmxll>	{1-}	lm	lm	ll	ll	ll	ll	lm	lm	lm	ll	lm	ll	ll	lm	ll	lm	lm	ll	lm	ll	lm	ll	ll	ll	lm	lm	lm	ll	lm	lm	ll	lm	lm	ll	ll	lm	ll	lm	lm	ll	ll	ll	lm	lm	lm	ll	ll
SNP44711	<lmxll>	{0-}	ll	ll	ll	lm	lm	ll	ll	lm	lm	lm	lm	lm	lm	ll	lm	ll	ll	ll	ll	lm	ll	ll	lm	lm	ll	ll	lm	lm	ll	lm	ll	ll	ll	ll	lm	lm	ll	lm	ll	ll	ll	ll	ll	ll	ll	ll	ll
SNP44904	<lmxll>	{1-}	lm	lm	lm	lm	lm	lm	ll	ll	--	ll	ll	ll	lm	ll	ll	lm	--	ll	ll	--	ll	ll	lm	lm	lm	lm	ll	lm	ll	ll	ll	lm	ll	ll	lm	ll	lm	ll	ll	lm	ll	ll	lm	ll	lm	lm	lm
SNP44913	<lmxll>	{1-}	lm	lm	lm	ll	ll	lm	lm	ll	ll	ll	lm	ll	ll	lm	ll	lm	ll	lm	lm	ll	lm	ll	ll	lm	lm	lm	ll	ll	lm	lm	lm	ll	lm	ll	ll	ll	lm	ll	lm	lm	lm	ll	lm	lm	lm	lm	lm
SNP44942	<lmxll>	{0-}	lm	ll	ll	ll	ll	ll	ll	lm	ll	lm	ll	ll	lm	lm	lm	ll	lm	ll	lm	lm	lm	ll	ll	lm	ll	lm	ll	lm	lm	ll	ll	ll	lm	ll	lm	ll	ll	lm	ll	ll	ll	lm	lm	ll	lm	lm	lm
SNP45094	<lmxll>	{0-}	lm	lm	lm	lm	lm	lm	ll	lm	ll	lm	lm	ll	lm	lm	ll	lm	ll	lm	ll	ll	lm	lm	lm	ll	lm	ll	lm	lm	lm	lm	ll	lm	ll	lm	ll	lm	ll	ll	ll	ll	lm	ll	lm	lm	lm	ll	lm
SNP45147	<lmxll>	{0-}	lm	lm	ll	ll	ll	ll	lm	lm	ll	lm	lm	lm	lm	ll	ll	lm	lm	lm	lm	ll	ll	lm	lm	lm	ll	ll	ll	ll	lm	lm	ll	ll	ll	ll	ll	lm	lm	ll	lm	ll	lm	lm	lm	ll	lm	lm	lm
SNP45148	<lmxll>	{1-}	lm	lm	ll	ll	ll	ll	lm	lm	lm	ll	lm	ll	ll	lm	ll	lm	lm	ll	lm	ll	lm	ll	ll	ll	lm	lm	lm	lm	lm	lm	ll	lm	lm	ll	ll	lm	ll	lm	lm	ll	ll	ll	ll	lm	lm	ll	ll
SNP45336	<lmxll>	{1-}	lm	lm	ll	ll	ll	ll	lm	lm	lm	ll	lm	ll	ll	lm	ll	lm	lm	ll	ll	ll	lm	ll	ll	ll	lm	lm	ll	ll	lm	lm	ll	lm	lm	lm	ll	lm	ll	lm	lm	lm	ll	lm	lm	lm	lm	ll	ll
SNP45380	<lmxll>	{0-}	lm	lm	ll	ll	ll	ll	lm	ll	lm	lm	lm	lm	ll	lm	lm	lm	ll	lm	ll	lm	ll	lm	lm	lm	ll	ll	ll	ll	ll	lm	lm	lm	ll	ll	lm	ll	ll	lm	lm	ll	ll	lm	lm	ll	lm	ll	lm
SNP45395	<lmxll>	{0-}	lm	lm	ll	lm	lm	lm	lm	ll	ll	ll	ll	ll	lm	lm	ll	ll	ll	ll	ll	ll	ll	lm	lm	ll	ll	ll	ll	ll	lm	lm	ll	ll	ll	lm	lm	lm	lm	ll	ll	lm	lm	lm	lm	lm	lm	ll	lm
SNP45406	<lmxll>	{1-}	lm	lm	ll	ll	ll	lm	lm	lm	lm	ll	lm	lm	ll	lm	ll	lm	lm	ll	lm	ll	ll	ll	ll	ll	lm	lm	lm	lm	lm	lm	ll	lm	lm	ll	ll	lm	ll	lm	lm	ll	ll	ll	ll	ll	lm	ll	ll
SNP4552	<lmxll>	{0-}	lm	ll	ll	ll	ll	ll	ll	lm	ll	lm	lm	ll	lm	lm	lm	ll	lm	lm	lm	lm	ll	ll	ll	ll	ll	lm	lm	lm	lm	ll	ll	ll	lm	lm	lm	ll	ll	lm	ll	ll	ll	lm	lm	ll	lm	lm	lm
SNP45689	<lmxll>	{0-}	lm	ll	ll	lm	lm	ll	lm	ll	ll	ll	ll	lm	lm	ll	lm	lm	ll	lm	lm	ll	ll	ll	ll	lm	ll	lm	ll	ll	ll	lm	ll	ll	lm	lm	lm	lm	ll	ll	ll	lm	ll	ll	lm	lm	ll	ll	lm
SNP45703	<lmxll>	{1-}	lm	lm	ll	ll	ll	ll	lm	lm	lm	ll	lm	ll	ll	lm	ll	lm	lm	ll	lm	ll	lm	ll	lm	ll	lm	lm	ll	ll	lm	lm	ll	lm	lm	lm	ll	lm	ll	lm	lm	ll	ll	ll	lm	ll	lm	ll	ll
SNP45719	<lmxll>	{1-}	lm	lm	lm	lm	lm	lm	lm	ll	lm	lm	ll	ll	lm	lm	lm	ll	ll	ll	lm	lm	lm	lm	lm	ll	lm	ll	ll	lm	lm	lm	lm	lm	ll	ll	ll	lm	ll	ll	lm	ll	lm	lm	lm	lm	lm	lm	ll
SNP45777	<lmxll>	{0-}	lm	ll	lm	lm	ll	lm	ll	lm	lm	ll	ll	ll	ll	ll	lm	ll	ll	lm	lm	ll	ll	lm	ll	ll	ll	ll	ll	ll	ll	ll	ll	lm	ll	lm	ll	lm	lm	lm	lm	lm	ll	ll	lm	lm	ll	lm	lm
SNP45821	<lmxll>	{0-}	lm	lm	lm	ll	ll	ll	ll	ll	ll	ll	lm	ll	lm	lm	ll	lm	lm	lm	ll	ll	lm	lm	lm	lm	ll	ll	lm	lm	lm	lm	ll	lm	ll	ll	lm	lm	ll	ll	ll	ll	lm	lm	ll	ll	ll	ll	ll
SNP45862	<lmxll>	{1-}	lm	ll	lm	ll	ll	ll	lm	ll	ll	ll	ll	ll	lm	ll	lm	lm	lm	ll	lm	lm	ll	lm	lm	ll	ll	lm	ll	lm	lm	lm	ll	ll	lm	ll	ll	ll	ll	ll	ll	ll	lm	lm	ll	ll	lm	lm	ll
SNP45879	<lmxll>	{0-}	lm	ll	ll	ll	ll	ll	ll	lm	ll	lm	lm	ll	lm	lm	lm	ll	lm	lm	lm	lm	ll	ll	ll	ll	ll	lm	lm	lm	lm	ll	ll	ll	lm	ll	lm	ll	ll	lm	ll	ll	ll	lm	lm	lm	lm	lm	lm
SNP45912	<lmxll>	{1-}	lm	lm	lm	lm	lm	ll	lm	ll	lm	lm	ll	lm	ll	ll	lm	ll	ll	ll	lm	lm	lm	lm	lm	ll	lm	ll	ll	lm	lm	lm	lm	lm	ll	ll	ll	lm	ll	ll	lm	ll	lm	lm	lm	lm	lm	lm	ll
SNP45940	<lmxll>	{0-}	ll	lm	ll	ll	ll	ll	lm	lm	ll	lm	lm	lm	lm	ll	ll	lm	lm	lm	ll	ll	ll	lm	lm	lm	ll	ll	ll	ll	lm	lm	ll	ll	ll	ll	ll	lm	lm	ll	lm	ll	lm	ll	ll	ll	ll	lm	lm
SNP45956	<lmxll>	{1-}	lm	lm	ll	ll	ll	ll	lm	lm	lm	ll	lm	ll	ll	lm	ll	ll	lm	ll	ll	ll	lm	ll	ll	ll	lm	lm	lm	lm	lm	lm	ll	lm	lm	lm	ll	lm	ll	lm	lm	ll	ll	ll	ll	ll	lm	ll	ll
SNP45971	<lmxll>	{0-}	lm	lm	ll	lm	lm	lm	ll	ll	lm	ll	lm	ll	ll	lm	lm	lm	ll	ll	lm	ll	ll	lm	ll	ll	ll	lm	lm	lm	ll	lm	ll	lm	ll	lm	lm	lm	ll	lm	ll	lm	ll	lm	lm	lm	lm	ll	lm
SNP46086	<lmxll>	{0-}	ll	ll	lm	lm	lm	lm	ll	lm	lm	ll	ll	ll	lm	ll	lm	ll	ll	lm	lm	lm	ll	lm	ll	ll	ll	ll	ll	ll	ll	ll	ll	lm	ll	lm	ll	lm	lm	lm	lm	lm	ll	ll	ll	lm	ll	lm	lm
SNP4629	<lmxll>	{0-}	lm	lm	ll	ll	ll	ll	ll	ll	ll	ll	ll	ll	ll	ll	ll	ll	ll	ll	lm	ll	lm	lm	lm	lm	lm	lm	lm	ll	ll	ll	ll	lm	lm	lm	lm	lm	lm	lm	ll	ll	ll	lm	ll	ll	ll	ll	ll
SNP46409	<lmxll>	{0-}	ll	ll	ll	lm	lm	ll	ll	lm	lm	lm	lm	lm	lm	ll	lm	ll	ll	ll	lm	lm	ll	ll	lm	lm	ll	ll	lm	ll	ll	lm	ll	ll	ll	ll	lm	lm	ll	lm	ll	ll	ll	ll	ll	ll	ll	ll	ll
SNP46542	<lmxll>	{1-}	ll	lm	lm	lm	lm	ll	lm	ll	lm	lm	ll	lm	lm	lm	lm	ll	ll	ll	lm	lm	lm	lm	lm	ll	ll	ll	ll	lm	lm	lm	lm	lm	ll	ll	ll	lm	ll	ll	lm	ll	lm	ll	ll	ll	ll	lm	ll
SNP46579	<lmxll>	{0-}	lm	lm	ll	ll	ll	ll	lm	lm	ll	lm	lm	lm	lm	ll	ll	lm	lm	lm	lm	ll	ll	lm	lm	ll	ll	ll	ll	ll	lm	lm	ll	ll	ll	ll	ll	lm	lm	ll	ll	ll	lm	ll	lm	ll	ll	--	lm
SNP46629	<lmxll>	{0-}	ll	lm	ll	ll	ll	ll	ll	lm	lm	ll	lm	ll	lm	lm	lm	ll	lm	lm	lm	lm	lm	ll	ll	lm	ll	ll	lm	ll	ll	lm	ll	lm	lm	lm	ll	ll	lm	ll	ll	ll	lm	ll	ll	ll	ll	lm	lm
SNP46688	<lmxll>	{0-}	lm	ll	ll	lm	lm	ll	lm	ll	ll	ll	lm	lm	lm	ll	lm	lm	lm	lm	lm	ll	ll	ll	ll	lm	ll	lm	ll	ll	ll	lm	ll	ll	lm	lm	lm	lm	ll	ll	ll	lm	ll	ll	lm	lm	ll	ll	lm
SNP46690	<lmxll>	{0-}	lm	lm	lm	lm	lm	lm	ll	lm	ll	lm	lm	ll	ll	lm	ll	ll	ll	lm	ll	ll	--	lm	lm	ll	lm	ll	lm	lm	lm	lm	ll	ll	ll	ll	ll	lm	ll	ll	ll	ll	ll	ll	lm	lm	lm	ll	lm
SNP46702	<lmxll>	{1-}	lm	lm	lm	ll	ll	ll	lm	lm	ll	ll	ll	lm	ll	lm	lm	ll	ll	ll	ll	lm	lm	ll	ll	ll	lm	ll	ll	ll	lm	lm	lm	lm	lm	lm	ll	ll	ll	lm	lm	ll	lm	ll	ll	lm	ll	lm	ll
SNP46703	<lmxll>	{1-}	ll	lm	lm	lm	lm	ll	lm	ll	ll	lm	ll	lm	lm	lm	lm	ll	ll	ll	lm	lm	lm	lm	lm	lm	ll	ll	ll	lm	lm	lm	lm	lm	ll	ll	ll	lm	ll	ll	lm	ll	lm	ll	ll	lm	ll	lm	ll
SNP46771	<lmxll>	{0-}	ll	ll	lm	lm	lm	ll	ll	ll	ll	lm	ll	ll	lm	ll	lm	ll	lm	lm	lm	lm	ll	lm	ll	lm	ll	ll	ll	ll	ll	lm	ll	lm	ll	lm	lm	ll	lm	lm	ll	lm	lm	ll	ll	lm	ll	ll	lm
SNP46801	<lmxll>	{1-}	lm	lm	lm	ll	ll	lm	lm	ll	ll	ll	ll	ll	ll	lm	ll	ll	ll	lm	lm	ll	ll	lm	lm	ll	lm	ll	ll	lm	lm	lm	ll	ll	lm	ll	ll	ll	lm	lm	ll	lm	lm	lm	ll	lm	lm	lm	lm
SNP46851	<lmxll>	{0-}	lm	ll	lm	lm	lm	lm	ll	ll	ll	lm	ll	lm	lm	lm	lm	ll	lm	lm	lm	lm	ll	lm	ll	ll	ll	ll	lm	lm	ll	lm	lm	lm	ll	ll	lm	ll	lm	ll	ll	lm	lm	ll	lm	lm	ll	lm	lm
SNP46956	<lmxll>	{1-}	lm	lm	lm	ll	ll	ll	lm	lm	ll	ll	ll	lm	ll	lm	lm	ll	lm	lm	ll	lm	lm	ll	ll	ll	lm	ll	ll	ll	lm	lm	lm	lm	lm	lm	ll	ll	ll	lm	lm	ll	lm	lm	ll	lm	lm	lm	ll
SNP46966	<lmxll>	{0-}	ll	ll	lm	lm	lm	ll	ll	ll	ll	lm	lm	ll	ll	ll	ll	ll	--	lm	ll	--	ll	ll	ll	ll	ll	ll	ll	lm	ll	lm	lm	ll	ll	ll	ll	ll	ll	ll	ll	lm	lm	lm	ll	ll	lm	ll	lm
SNP47012	<lmxll>	{1-}	lm	lm	lm	ll	ll	ll	lm	lm	ll	ll	ll	lm	lm	lm	lm	ll	ll	lm	ll	lm	lm	ll	ll	ll	lm	ll	ll	ll	lm	lm	lm	lm	lm	lm	ll	ll	ll	lm	lm	ll	lm	lm	ll	lm	lm	ll	ll
SNP47014	<lmxll>	{0-}	lm	lm	lm	lm	lm	lm	lm	ll	ll	lm	ll	lm	lm	lm	ll	lm	ll	lm	lm	ll	ll	lm	ll	ll	ll	ll	lm	lm	ll	lm	lm	lm	ll	ll	lm	ll	ll	lm	ll	lm	lm	lm	ll	lm	ll	ll	lm
SNP47018	<lmxll>	{1-}	lm	ll	ll	lm	lm	ll	lm	lm	lm	lm	ll	lm	lm	ll	lm	lm	ll	lm	lm	lm	lm	ll	lm	lm	lm	lm	ll	lm	ll	lm	lm	ll	lm	lm	ll	lm	lm	ll	ll	lm	ll	lm	ll	lm	ll	ll	lm
SNP47023	<lmxll>	{0-}	ll	ll	lm	lm	lm	lm	ll	ll	ll	lm	ll	lm	lm	ll	lm	ll	lm	lm	lm	lm	ll	lm	ll	ll	ll	ll	ll	ll	ll	lm	lm	lm	ll	lm	lm	ll	lm	lm	lm	lm	lm	ll	ll	lm	ll	lm	lm
SNP47032	<lmxll>	{0-}	lm	lm	ll	ll	ll	lm	ll	ll	ll	ll	ll	ll	ll	ll	ll	ll	ll	ll	lm	ll	lm	lm	ll	lm	lm	ll	lm	lm	ll	ll	ll	lm	ll	ll	ll	lm	lm	lm	ll	ll	ll	lm	ll	lm	ll	ll	ll
SNP47138	<lmxll>	{0-}	lm	lm	lm	lm	lm	lm	ll	lm	ll	lm	lm	ll	lm	lm	ll	lm	ll	lm	ll	ll	lm	lm	lm	ll	lm	ll	lm	lm	lm	lm	ll	ll	ll	lm	ll	lm	ll	ll	ll	ll	lm	ll	lm	lm	lm	ll	lm
SNP4721	<lmxll>	{0-}	ll	lm	lm	ll	ll	lm	ll	ll	ll	ll	lm	ll	lm	ll	ll	lm	lm	lm	lm	ll	lm	lm	lm	lm	ll	ll	lm	lm	lm	lm	ll	lm	ll	lm	lm	lm	ll	ll	ll	ll	lm	ll	--	lm	ll	ll	ll
SNP47215	<lmxll>	{0-}	lm	lm	lm	lm	lm	lm	ll	lm	ll	lm	lm	ll	lm	lm	ll	lm	ll	lm	lm	ll	lm	lm	lm	ll	ll	ll	lm	lm	lm	lm	ll	ll	ll	lm	ll	lm	ll	ll	ll	ll	lm	ll	lm	ll	lm	ll	lm
SNP47255	<lmxll>	{1-}	lm	lm	lm	ll	ll	ll	lm	lm	ll	ll	ll	lm	ll	lm	lm	ll	ll	lm	ll	lm	lm	ll	ll	ll	lm	ll	ll	ll	lm	lm	lm	lm	lm	lm	ll	lm	ll	lm	lm	ll	lm	lm	ll	lm	lm	lm	ll
SNP47257	<lmxll>	{1-}	lm	lm	lm	lm	lm	lm	lm	ll	ll	ll	lm	ll	lm	lm	ll	ll	ll	ll	lm	ll	ll	ll	ll	lm	lm	lm	ll	ll	lm	lm	lm	ll	lm	ll	ll	ll	lm	ll	lm	lm	ll	ll	lm	ll	ll	lm	lm
SNP47309	<lmxll>	{0-}	lm	lm	ll	lm	lm	lm	lm	ll	ll	ll	ll	ll	lm	lm	ll	ll	ll	ll	lm	ll	ll	ll	lm	lm	ll	ll	ll	ll	ll	lm	ll	ll	ll	lm	lm	lm	lm	ll	ll	lm	lm	lm	lm	lm	lm	ll	lm
SNP47355	<lmxll>	{0-}	lm	lm	ll	ll	ll	ll	lm	lm	ll	lm	lm	lm	lm	ll	ll	lm	lm	lm	ll	ll	ll	lm	lm	lm	ll	ll	ll	ll	lm	lm	lm	ll	ll	ll	ll	lm	lm	ll	lm	ll	lm	lm	lm	ll	lm	lm	lm
SNP47356	<lmxll>	{1-}	lm	lm	lm	lm	lm	ll	lm	ll	lm	lm	ll	lm	lm	lm	ll	ll	ll	ll	lm	lm	lm	lm	lm	ll	ll	ll	ll	lm	lm	lm	lm	lm	ll	ll	ll	lm	ll	ll	lm	ll	lm	lm	lm	lm	lm	lm	ll
SNP47382	<lmxll>	{0-}	lm	lm	lm	ll	ll	lm	ll	ll	ll	ll	lm	ll	lm	ll	ll	lm	ll	lm	ll	ll	lm	lm	lm	ll	ll	lm	lm	lm	lm	lm	ll	lm	ll	lm	lm	lm	ll	ll	lm	ll	lm	lm	ll	lm	ll	lm	ll
SNP47505	<lmxll>	{1-}	lm	ll	ll	lm	lm	ll	lm	lm	lm	lm	lm	lm	lm	ll	lm	lm	ll	lm	lm	lm	lm	ll	lm	lm	lm	lm	ll	lm	ll	lm	lm	ll	lm	lm	ll	lm	lm	ll	ll	lm	ll	lm	ll	lm	ll	ll	lm
SNP47661	<lmxll>	{0-}	lm	lm	lm	ll	ll	lm	ll	ll	ll	ll	lm	ll	lm	lm	ll	lm	ll	ll	lm	ll	lm	lm	lm	ll	ll	ll	lm	lm	lm	lm	ll	lm	ll	lm	lm	lm	ll	ll	lm	ll	lm	lm	ll	lm	ll	lm	ll
SNP47729	<lmxll>	{0-}	lm	lm	ll	ll	ll	ll	ll	ll	ll	ll	ll	ll	ll	ll	ll	ll	ll	ll	lm	ll	lm	lm	ll	lm	lm	ll	lm	lm	ll	ll	ll	lm	lm	ll	ll	lm	lm	lm	ll	ll	ll	lm	ll	ll	ll	ll	ll
SNP4791	<lmxll>	{0-}	lm	ll	lm	lm	lm	lm	ll	ll	ll	lm	ll	lm	lm	ll	lm	ll	lm	lm	lm	lm	ll	lm	ll	ll	ll	ll	lm	lm	ll	lm	lm	lm	ll	ll	lm	ll	lm	ll	ll	lm	lm	ll	lm	lm	ll	lm	lm
SNP47931	<lmxll>	{0-}	lm	lm	lm	ll	ll	ll	ll	ll	ll	ll	ll	lm	ll	ll	ll	ll	ll	ll	lm	ll	lm	lm	lm	lm	lm	lm	lm	ll	ll	lm	ll	lm	lm	lm	lm	lm	lm	lm	ll	ll	ll	lm	lm	ll	lm	ll	ll
SNP47959	<lmxll>	{0-}	lm	lm	lm	ll	ll	lm	ll	lm	ll	lm	lm	ll	lm	lm	ll	lm	ll	lm	lm	ll	lm	lm	ll	ll	ll	ll	lm	lm	lm	lm	ll	ll	ll	lm	ll	lm	ll	ll	ll	ll	lm	lm	lm	lm	ll	ll	ll
SNP47972	<lmxll>	{0-}	ll	lm	lm	ll	ll	lm	ll	ll	ll	ll	lm	ll	lm	lm	ll	lm	lm	lm	lm	ll	lm	lm	lm	lm	ll	ll	lm	lm	lm	lm	ll	lm	ll	lm	lm	lm	ll	lm	ll	ll	lm	ll	ll	lm	ll	ll	ll
SNP47984	<lmxll>	{1-}	lm	lm	lm	lm	lm	lm	lm	ll	lm	lm	ll	ll	lm	lm	lm	ll	ll	ll	lm	lm	lm	lm	lm	ll	lm	ll	ll	lm	lm	lm	lm	lm	ll	ll	ll	lm	ll	ll	lm	ll	lm	lm	lm	lm	lm	lm	ll
SNP48036	<lmxll>	{1-}	lm	lm	lm	lm	lm	lm	lm	ll	ll	lm	ll	lm	ll	ll	ll	lm	lm	ll	ll	ll	--	lm	ll	ll	lm	ll	ll	lm	lm	lm	lm	lm	ll	ll	lm	lm	ll	ll	lm	lm	ll	lm	lm	ll	lm	ll	ll
SNP48096	<lmxll>	{0-}	ll	lm	lm	lm	lm	ll	ll	lm	ll	lm	lm	lm	ll	lm	ll	lm	ll	lm	lm	ll	lm	lm	lm	ll	lm	ll	lm	lm	lm	lm	lm	ll	ll	lm	ll	lm	ll	lm	ll	ll	ll	ll	ll	ll	ll	ll	lm
SNP481	<lmxll>	{0-}	lm	ll	ll	ll	ll	lm	ll	ll	lm	ll	ll	ll	ll	ll	ll	ll	ll	ll	lm	ll	lm	lm	ll	lm	lm	ll	ll	lm	ll	ll	ll	ll	ll	ll	ll	lm	lm	lm	lm	ll	ll	lm	ll	ll	ll	ll	ll
SNP48150	<lmxll>	{0-}	ll	lm	ll	lm	lm	lm	lm	ll	ll	lm	lm	ll	ll	ll	ll	lm	ll	ll	ll	ll	ll	lm	ll	ll	lm	ll	lm	lm	lm	lm	lm	ll	lm	ll	ll	ll	ll	lm	ll	lm	ll	ll	ll	lm	ll	lm	lm
SNP48216	<lmxll>	{0-}	lm	lm	ll	ll	ll	lm	ll	ll	ll	ll	ll	ll	ll	ll	ll	ll	ll	ll	lm	ll	lm	lm	ll	lm	lm	ll	lm	lm	ll	ll	ll	lm	ll	ll	ll	lm	lm	lm	ll	ll	ll	lm	ll	ll	ll	ll	ll
SNP48226	<lmxll>	{0-}	lm	ll	lm	lm	lm	ll	ll	lm	lm	lm	ll	lm	lm	lm	lm	ll	lm	ll	lm	lm	lm	ll	ll	lm	ll	lm	lm	lm	lm	ll	lm	ll	lm	lm	lm	ll	ll	lm	ll	ll	ll	lm	lm	ll	lm	lm	lm
SNP48260	<lmxll>	{0-}	lm	lm	lm	lm	lm	lm	lm	ll	ll	lm	ll	lm	lm	lm	ll	lm	ll	lm	lm	ll	ll	ll	ll	ll	ll	ll	lm	lm	ll	lm	lm	lm	ll	ll	lm	ll	ll	lm	ll	lm	lm	lm	ll	lm	ll	ll	lm
SNP4840	<lmxll>	{1-}	lm	ll	ll	lm	lm	ll	lm	lm	lm	lm	ll	lm	lm	ll	lm	lm	ll	lm	lm	lm	lm	ll	lm	lm	lm	lm	ll	ll	ll	lm	lm	ll	lm	lm	ll	lm	lm	ll	ll	lm	ll	lm	ll	lm	ll	ll	lm
SNP48444	<lmxll>	{1-}	lm	lm	ll	ll	ll	ll	lm	lm	lm	ll	lm	ll	ll	lm	ll	lm	lm	ll	lm	ll	ll	ll	ll	ll	lm	lm	lm	ll	lm	lm	ll	lm	lm	ll	ll	lm	ll	lm	lm	ll	ll	ll	ll	ll	lm	ll	ll
SNP48480	<lmxll>	{1-}	lm	lm	lm	lm	lm	lm	lm	ll	ll	ll	lm	ll	lm	lm	ll	ll	ll	ll	lm	lm	lm	ll	ll	lm	lm	lm	ll	ll	lm	lm	lm	ll	lm	ll	ll	ll	lm	ll	lm	lm	lm	ll	lm	lm	lm	lm	lm
SNP48499	<lmxll>	{0-}	lm	lm	ll	ll	ll	lm	ll	ll	ll	ll	ll	ll	ll	ll	ll	ll	ll	ll	lm	ll	lm	lm	ll	lm	lm	ll	lm	lm	ll	ll	ll	lm	ll	ll	ll	lm	lm	lm	ll	ll	ll	lm	ll	ll	ll	ll	ll
SNP48518	<lmxll>	{0-}	lm	lm	lm	ll	ll	ll	lm	ll	ll	ll	ll	ll	ll	ll	ll	ll	ll	ll	lm	ll	ll	lm	lm	ll	lm	lm	lm	ll	ll	ll	ll	lm	lm	lm	lm	lm	lm	lm	ll	ll	ll	lm	lm	ll	ll	ll	ll
SNP4852	<lmxll>	{1-}	lm	lm	lm	ll	ll	ll	lm	lm	ll	ll	ll	lm	ll	lm	lm	ll	ll	lm	ll	lm	lm	ll	ll	ll	lm	ll	ll	ll	lm	lm	lm	lm	lm	lm	ll	ll	ll	lm	lm	ll	lm	lm	ll	lm	lm	lm	ll
SNP48593	<lmxll>	{0-}	lm	ll	lm	lm	lm	lm	ll	lm	lm	lm	ll	ll	lm	ll	lm	ll	ll	lm	lm	lm	ll	lm	ll	ll	ll	ll	lm	ll	ll	ll	ll	lm	ll	ll	ll	lm	lm	lm	lm	lm	ll	ll	lm	lm	ll	ll	lm
SNP48621	<lmxll>	{1-}	lm	ll	lm	ll	ll	ll	lm	lm	ll	ll	ll	lm	lm	lm	lm	ll	ll	lm	ll	lm	lm	ll	ll	ll	lm	ll	ll	ll	lm	lm	lm	lm	lm	lm	ll	ll	ll	lm	lm	ll	lm	lm	ll	lm	lm	lm	ll
SNP48738	<lmxll>	{1-}	lm	lm	lm	ll	ll	ll	lm	lm	ll	ll	ll	lm	ll	lm	ll	ll	ll	ll	ll	lm	lm	ll	ll	ll	lm	ll	ll	ll	lm	lm	lm	lm	lm	lm	ll	ll	ll	lm	lm	ll	lm	ll	ll	lm	ll	lm	ll
SNP48780	<lmxll>	{0-}	ll	ll	lm	lm	lm	lm	ll	lm	lm	ll	ll	ll	lm	ll	lm	ll	ll	lm	lm	lm	ll	lm	lm	ll	ll	ll	lm	ll	ll	ll	ll	lm	ll	lm	ll	lm	lm	lm	lm	lm	ll	ll	ll	lm	ll	ll	lm
SNP4880	<lmxll>	{1-}	lm	lm	lm	lm	lm	lm	lm	ll	lm	lm	ll	ll	lm	lm	lm	ll	ll	ll	lm	lm	lm	lm	lm	ll	lm	ll	ll	lm	lm	lm	lm	lm	ll	ll	ll	lm	lm	ll	lm	ll	lm	lm	lm	lm	lm	lm	ll
SNP48802	<lmxll>	{0-}	lm	lm	ll	lm	lm	lm	lm	ll	ll	ll	ll	ll	lm	lm	ll	ll	ll	ll	ll	ll	ll	lm	lm	ll	ll	ll	ll	ll	lm	lm	ll	ll	ll	lm	lm	lm	lm	ll	ll	lm	lm	lm	lm	lm	lm	ll	lm
SNP4883	<lmxll>	{0-}	ll	ll	ll	lm	lm	lm	lm	ll	ll	lm	lm	lm	lm	ll	ll	lm	ll	ll	ll	ll	ll	lm	lm	lm	lm	ll	lm	ll	ll	lm	lm	lm	ll	lm	ll	ll	ll	lm	ll	lm	ll	ll	ll	lm	ll	ll	lm
SNP48843	<lmxll>	{0-}	ll	lm	ll	ll	ll	ll	lm	lm	ll	lm	lm	lm	lm	ll	ll	lm	lm	lm	lm	ll	ll	lm	lm	lm	ll	lm	ll	ll	lm	lm	ll	lm	ll	ll	ll	lm	lm	lm	lm	ll	lm	ll	ll	ll	ll	lm	lm
SNP4891	<lmxll>	{0-}	ll	ll	lm	lm	lm	lm	ll	lm	lm	ll	ll	ll	lm	ll	lm	ll	ll	lm	lm	lm	ll	lm	ll	ll	ll	ll	lm	ll	ll	ll	ll	lm	ll	lm	ll	lm	lm	lm	lm	lm	ll	ll	ll	lm	ll	lm	lm
SNP48944	<lmxll>	{0-}	lm	ll	ll	lm	lm	ll	lm	ll	ll	ll	lm	lm	lm	ll	lm	lm	lm	lm	lm	ll	ll	ll	ll	lm	ll	lm	ll	ll	ll	lm	ll	ll	lm	lm	lm	lm	ll	ll	ll	lm	ll	ll	lm	lm	ll	ll	lm
SNP48958	<lmxll>	{0-}	lm	lm	ll	ll	ll	ll	lm	ll	lm	lm	lm	lm	ll	lm	ll	lm	ll	lm	ll	lm	ll	lm	lm	ll	ll	ll	ll	ll	ll	lm	lm	ll	ll	ll	lm	ll	ll	lm	lm	ll	ll	lm	lm	ll	lm	ll	lm
SNP48990	<lmxll>	{0-}	lm	ll	ll	lm	lm	lm	lm	lm	ll	ll	ll	lm	lm	lm	ll	lm	ll	ll	lm	ll	ll	lm	lm	ll	lm	lm	ll	lm	ll	lm	ll	lm	ll	lm	ll	lm	ll	ll	ll	lm	ll	lm	lm	lm	lm	ll	lm
SNP49159	<lmxll>	{0-}	lm	ll	ll	lm	lm	lm	ll	lm	lm	lm	ll	ll	lm	ll	lm	ll	ll	lm	lm	lm	ll	lm	ll	ll	ll	ll	lm	ll	ll	ll	ll	lm	ll	ll	lm	lm	lm	lm	lm	lm	ll	ll	lm	lm	ll	ll	lm
SNP49165	<lmxll>	{0-}	lm	lm	lm	lm	lm	lm	lm	ll	ll	lm	ll	lm	lm	lm	ll	lm	ll	lm	lm	ll	ll	ll	ll	lm	ll	ll	lm	lm	ll	lm	lm	lm	ll	ll	lm	ll	ll	lm	ll	lm	ll	lm	ll	lm	ll	ll	ll
SNP49288	<lmxll>	{1-}	lm	lm	lm	lm	lm	lm	lm	ll	ll	lm	ll	lm	ll	ll	ll	lm	lm	ll	ll	ll	ll	lm	ll	ll	lm	ll	ll	lm	lm	lm	lm	lm	ll	ll	ll	lm	ll	ll	lm	lm	ll	lm	lm	lm	lm	ll	ll
SNP49338	<lmxll>	{0-}	ll	lm	ll	lm	lm	lm	ll	lm	lm	lm	lm	ll	ll	lm	ll	lm	ll	ll	lm	ll	ll	lm	ll	ll	ll	ll	lm	lm	ll	lm	ll	lm	ll	lm	lm	lm	lm	lm	ll	lm	ll	ll	ll	lm	ll	ll	lm
SNP49390	<lmxll>	{1-}	lm	lm	lm	ll	ll	ll	lm	lm	ll	ll	lm	lm	ll	lm	lm	ll	ll	ll	ll	ll	lm	ll	ll	ll	lm	lm	ll	lm	lm	lm	lm	lm	lm	lm	ll	ll	ll	lm	ll	ll	ll	ll	ll	ll	ll	ll	ll
SNP49396	<lmxll>	{0-}	lm	lm	ll	lm	lm	lm	lm	ll	ll	lm	lm	ll	lm	ll	ll	lm	ll	ll	ll	ll	ll	lm	ll	ll	lm	lm	lm	lm	lm	lm	lm	ll	lm	lm	ll	ll	ll	lm	ll	lm	ll	ll	lm	lm	ll	lm	lm
SNP4947	<lmxll>	{0-}	lm	ll	ll	ll	ll	lm	lm	ll	ll	ll	ll	ll	ll	ll	lm	ll	ll	ll	lm	ll	ll	lm	lm	lm	ll	lm	ll	ll	ll	lm	ll	ll	ll	lm	ll	lm	ll	ll	ll	lm	ll	lm	lm	lm	lm	ll	lm
SNP49470	<lmxll>	{0-}	lm	lm	ll	ll	ll	lm	lm	ll	ll	lm	ll	ll	lm	ll	ll	ll	ll	ll	lm	ll	ll	lm	lm	ll	ll	lm	ll	ll	lm	lm	ll	ll	ll	lm	lm	lm	lm	ll	ll	lm	lm	lm	lm	lm	lm	lm	lm
SNP49631	<lmxll>	{0-}	lm	ll	lm	lm	lm	ll	ll	lm	ll	lm	ll	lm	lm	lm	lm	ll	lm	ll	lm	lm	lm	ll	ll	lm	ll	lm	lm	lm	lm	ll	ll	ll	lm	lm	lm	ll	ll	lm	ll	ll	ll	lm	ll	lm	lm	lm	lm
SNP49663	<lmxll>	{1-}	lm	lm	lm	ll	ll	lm	lm	ll	ll	ll	lm	ll	lm	lm	ll	ll	ll	ll	lm	--	lm	ll	ll	lm	lm	lm	ll	ll	lm	lm	lm	ll	lm	ll	ll	ll	lm	ll	lm	lm	ll	ll	lm	lm	lm	lm	lm
SNP49789	<lmxll>	{0-}	lm	lm	ll	lm	lm	ll	lm	ll	ll	lm	lm	ll	lm	ll	lm	lm	ll	ll	ll	ll	ll	lm	ll	lm	lm	lm	lm	lm	lm	lm	lm	ll	lm	lm	ll	ll	ll	lm	ll	lm	ll	ll	lm	lm	ll	lm	lm
SNP49840	<lmxll>	{0-}	ll	ll	ll	ll	ll	ll	ll	lm	ll	lm	lm	ll	lm	ll	ll	ll	ll	lm	lm	--	--	ll	ll	ll	ll	ll	lm	--	lm	ll	ll	ll	lm	ll	lm	ll	ll	lm	ll	ll	ll	ll	ll	ll	ll	lm	lm
SNP49855	<lmxll>	{0-}	lm	lm	lm	lm	lm	ll	ll	lm	ll	lm	lm	ll	ll	lm	ll	ll	ll	lm	ll	ll	ll	lm	lm	ll	lm	ll	lm	lm	lm	lm	lm	ll	ll	ll	ll	lm	ll	ll	ll	ll	lm	ll	lm	lm	lm	ll	lm
SNP49872	<lmxll>	{0-}	ll	ll	ll	lm	lm	lm	lm	ll	ll	lm	lm	lm	lm	ll	ll	lm	ll	ll	ll	ll	ll	lm	lm	ll	lm	ll	lm	ll	ll	lm	lm	ll	ll	lm	ll	ll	ll	ll	ll	lm	ll	ll	ll	lm	ll	lm	lm
SNP49929	<lmxll>	{0-}	lm	ll	ll	ll	ll	ll	ll	lm	ll	lm	lm	ll	lm	lm	lm	ll	lm	lm	lm	lm	lm	ll	ll	ll	ll	lm	lm	lm	lm	ll	ll	ll	lm	ll	lm	ll	ll	lm	ll	ll	ll	lm	lm	ll	lm	lm	lm
SNP49970	<lmxll>	{0-}	lm	lm	lm	lm	lm	lm	ll	lm	ll	lm	lm	ll	lm	lm	ll	lm	ll	lm	lm	ll	lm	lm	lm	ll	ll	ll	lm	lm	lm	lm	ll	ll	ll	lm	ll	lm	ll	ll	ll	ll	lm	ll	ll	ll	lm	ll	lm
SNP49973	<lmxll>	{0-}	lm	ll	ll	lm	lm	lm	lm	ll	ll	lm	lm	lm	lm	ll	ll	lm	ll	ll	ll	ll	ll	lm	lm	lm	lm	lm	ll	lm	ll	ll	ll	lm	ll	lm	ll	lm	ll	ll	ll	lm	ll	lm	lm	lm	lm	ll	lm
SNP50	<lmxll>	{0-}	ll	lm	lm	lm	lm	lm	ll	lm	ll	lm	lm	ll	lm	lm	ll	lm	ll	lm	lm	ll	lm	lm	lm	ll	lm	ll	lm	lm	lm	lm	ll	ll	ll	lm	ll	lm	ll	ll	ll	ll	lm	ll	ll	lm	ll	ll	lm
SNP50000	<lmxll>	{0-}	ll	ll	ll	lm	lm	lm	lm	ll	ll	lm	lm	lm	lm	ll	ll	lm	ll	ll	ll	ll	ll	lm	lm	ll	lm	ll	lm	ll	ll	lm	lm	ll	ll	lm	ll	ll	ll	ll	ll	lm	ll	ll	ll	lm	ll	ll	lm
SNP50138	<lmxll>	{0-}	lm	ll	ll	ll	ll	ll	ll	lm	ll	lm	lm	ll	lm	lm	lm	ll	lm	lm	lm	lm	lm	ll	ll	ll	ll	lm	lm	lm	lm	ll	ll	ll	lm	lm	lm	ll	ll	lm	ll	ll	ll	lm	lm	ll	lm	lm	lm
SNP5027	<lmxll>	{1-}	lm	lm	lm	lm	lm	lm	lm	ll	ll	ll	lm	ll	lm	lm	ll	ll	ll	ll	lm	ll	ll	ll	ll	lm	lm	lm	ll	ll	lm	lm	lm	ll	lm	ll	ll	ll	lm	ll	lm	lm	lm	lm	lm	lm	ll	lm	lm
SNP50282	<lmxll>	{1-}	lm	lm	ll	ll	ll	lm	lm	lm	lm	ll	lm	lm	ll	lm	ll	lm	lm	ll	lm	ll	lm	ll	lm	lm	lm	ll	lm	lm	lm	lm	lm	lm	ll	ll	ll	lm	ll	lm	ll	ll	ll	ll	ll	ll	ll	lm	ll
SNP50314	<lmxll>	{0-}	ll	lm	lm	lm	lm	ll	ll	lm	ll	lm	lm	lm	ll	lm	ll	lm	ll	lm	lm	ll	lm	lm	lm	ll	lm	ll	lm	lm	lm	lm	lm	ll	ll	lm	ll	lm	ll	lm	ll	ll	ll	ll	ll	ll	ll	ll	lm
SNP50340	<lmxll>	{0-}	ll	lm	lm	lm	lm	lm	lm	ll	ll	lm	ll	lm	lm	lm	ll	lm	ll	lm	lm	ll	ll	ll	lm	lm	ll	ll	lm	lm	ll	lm	lm	lm	ll	ll	lm	ll	lm	lm	ll	lm	lm	ll	ll	lm	ll	ll	lm
SNP50341	<lmxll>	{1-}	lm	lm	lm	ll	ll	ll	lm	lm	ll	ll	ll	lm	ll	lm	lm	ll	ll	ll	ll	lm	lm	ll	ll	ll	lm	ll	ll	ll	lm	lm	lm	lm	lm	lm	ll	ll	ll	lm	ll	ll	lm	ll	ll	ll	ll	lm	ll
SNP50368	<lmxll>	{0-}	lm	lm	lm	ll	ll	lm	ll	ll	ll	ll	lm	ll	lm	ll	ll	lm	ll	ll	lm	ll	lm	lm	lm	ll	ll	ll	lm	lm	lm	lm	ll	lm	ll	lm	lm	lm	ll	ll	lm	ll	lm	lm	ll	lm	ll	lm	ll
SNP50394	<lmxll>	{1-}	lm	lm	ll	ll	ll	ll	lm	lm	lm	ll	lm	ll	ll	lm	ll	lm	lm	ll	ll	ll	lm	ll	ll	ll	lm	lm	lm	ll	lm	lm	ll	lm	lm	ll	ll	lm	ll	lm	lm	ll	ll	ll	lm	ll	lm	ll	ll
SNP50428	<lmxll>	{0-}	lm	ll	ll	lm	lm	lm	lm	ll	ll	lm	lm	lm	lm	ll	ll	lm	ll	ll	ll	ll	ll	lm	lm	ll	lm	ll	lm	ll	ll	lm	lm	ll	ll	lm	ll	ll	ll	ll	ll	lm	ll	ll	lm	lm	ll	ll	lm
SNP5044	<lmxll>	{1-}	ll	ll	ll	lm	lm	ll	lm	ll	lm	lm	ll	lm	lm	ll	--	lm	ll	lm	lm	ll	ll	ll	ll	lm	lm	lm	ll	ll	ll	lm	lm	ll	lm	ll	ll	lm	--	ll	ll	--	ll	lm	ll	ll	ll	--	lm
SNP50457	<lmxll>	{1-}	lm	ll	lm	ll	ll	ll	lm	lm	ll	ll	ll	lm	lm	lm	lm	ll	ll	lm	ll	lm	lm	ll	ll	ll	lm	ll	ll	ll	lm	lm	lm	lm	lm	lm	ll	ll	ll	lm	lm	ll	ll	lm	ll	lm	lm	lm	ll
SNP50502	<lmxll>	{1-}	lm	lm	lm	lm	lm	lm	lm	ll	lm	lm	ll	ll	lm	lm	lm	ll	ll	ll	lm	lm	lm	lm	lm	ll	lm	ll	ll	lm	lm	lm	lm	lm	ll	ll	ll	lm	ll	ll	lm	ll	lm	lm	lm	lm	lm	lm	ll
SNP50684	<lmxll>	{1-}	ll	lm	lm	lm	lm	lm	lm	ll	lm	lm	ll	ll	ll	lm	ll	ll	ll	ll	lm	lm	ll	lm	lm	lm	lm	ll	ll	lm	lm	lm	lm	ll	ll	lm	ll	lm	lm	ll	lm	ll	ll	ll	ll	lm	ll	lm	ll
SNP50810	<lmxll>	{0-}	lm	ll	lm	lm	lm	ll	lm	lm	lm	lm	ll	lm	lm	lm	ll	lm	lm	ll	lm	lm	lm	ll	lm	lm	ll	ll	lm	lm	lm	ll	ll	ll	lm	lm	ll	ll	ll	ll	ll	ll	ll	ll	lm	lm	lm	lm	ll
SNP50815	<lmxll>	{0-}	lm	lm	ll	lm	lm	lm	lm	ll	ll	ll	ll	ll	lm	lm	ll	ll	ll	ll	ll	ll	ll	lm	lm	lm	ll	ll	ll	ll	ll	lm	ll	ll	ll	ll	lm	lm	lm	ll	ll	lm	lm	lm	ll	lm	lm	ll	lm
SNP50856	<lmxll>	{0-}	ll	ll	ll	lm	lm	lm	lm	ll	ll	lm	lm	lm	lm	ll	ll	lm	ll	ll	lm	ll	ll	lm	lm	lm	lm	ll	ll	lm	ll	ll	ll	lm	ll	lm	ll	lm	ll	ll	ll	lm	ll	ll	ll	lm	ll	ll	lm
SNP50915	<lmxll>	{0-}	ll	lm	ll	lm	lm	lm	lm	ll	ll	lm	lm	ll	lm	ll	ll	lm	ll	ll	ll	ll	ll	lm	ll	ll	lm	ll	lm	lm	lm	lm	lm	ll	lm	lm	ll	ll	ll	lm	ll	lm	ll	ll	ll	lm	ll	lm	lm
SNP50971	<lmxll>	{0-}	ll	ll	ll	lm	lm	lm	ll	lm	lm	lm	ll	ll	lm	ll	lm	ll	ll	lm	lm	lm	ll	lm	ll	ll	ll	ll	lm	ll	ll	ll	ll	lm	ll	ll	lm	lm	lm	lm	lm	lm	ll	lm	ll	lm	ll	ll	lm
SNP50979	<lmxll>	{0-}	lm	lm	ll	lm	lm	lm	lm	ll	ll	ll	ll	ll	lm	lm	ll	ll	ll	ll	lm	ll	ll	lm	lm	ll	ll	ll	ll	ll	ll	lm	ll	ll	ll	lm	lm	lm	lm	ll	ll	lm	lm	lm	lm	lm	lm	ll	lm
SNP50994	<lmxll>	{0-}	lm	lm	lm	lm	lm	lm	ll	lm	ll	lm	lm	ll	lm	lm	ll	lm	ll	lm	lm	ll	lm	lm	lm	ll	ll	ll	lm	lm	lm	lm	ll	ll	ll	lm	ll	lm	ll	ll	ll	ll	lm	lm	lm	lm	lm	ll	ll
SNP51052	<lmxll>	{1-}	lm	ll	lm	ll	ll	ll	lm	ll	ll	ll	ll	ll	lm	ll	lm	lm	lm	ll	lm	lm	ll	lm	lm	ll	ll	lm	ll	lm	lm	lm	ll	ll	lm	ll	ll	ll	ll	ll	ll	ll	lm	lm	ll	ll	lm	lm	lm
SNP51079	<lmxll>	{0-}	ll	lm	lm	ll	ll	lm	ll	ll	ll	ll	lm	ll	lm	lm	ll	lm	lm	lm	ll	ll	lm	lm	lm	lm	ll	ll	lm	lm	lm	lm	ll	lm	ll	lm	lm	lm	ll	lm	ll	ll	lm	ll	ll	ll	ll	ll	ll
SNP51081	<lmxll>	{0-}	lm	lm	ll	ll	ll	ll	lm	ll	lm	lm	lm	lm	ll	lm	lm	ll	ll	lm	ll	ll	ll	lm	lm	lm	ll	ll	ll	ll	ll	lm	lm	ll	ll	ll	lm	ll	ll	lm	lm	ll	ll	lm	lm	ll	lm	ll	lm
SNP51116	<lmxll>	{1-}	lm	lm	lm	ll	ll	lm	lm	ll	ll	ll	lm	ll	ll	lm	ll	lm	ll	ll	lm	ll	lm	ll	ll	lm	lm	lm	ll	ll	lm	lm	lm	ll	lm	ll	ll	ll	lm	ll	lm	lm	lm	ll	lm	lm	lm	lm	lm
SNP51128	<lmxll>	{1-}	lm	lm	ll	ll	ll	lm	lm	lm	lm	ll	lm	lm	ll	lm	ll	lm	lm	ll	ll	ll	lm	ll	lm	lm	lm	lm	lm	lm	lm	lm	lm	lm	lm	lm	ll	lm	ll	lm	lm	ll	ll	ll	ll	ll	lm	ll	ll
SNP51180	<lmxll>	{0-}	lm	lm	ll	lm	lm	lm	ll	lm	lm	lm	lm	lm	ll	lm	ll	ll	lm	lm	ll	ll	lm	ll	lm	ll	lm	ll	lm	ll	ll	lm	lm	ll	ll	lm	lm	lm	lm	ll	lm	lm	ll	lm	ll	lm	lm	ll	lm
SNP51288	<lmxll>	{0-}	lm	ll	lm	lm	lm	lm	ll	ll	ll	lm	ll	lm	lm	ll	lm	ll	lm	lm	lm	lm	ll	lm	ll	ll	ll	ll	lm	lm	ll	lm	lm	lm	ll	ll	lm	ll	lm	lm	ll	lm	lm	ll	lm	lm	lm	lm	lm
SNP51304	<lmxll>	{0-}	lm	ll	ll	ll	ll	ll	ll	lm	ll	lm	ll	ll	lm	lm	lm	ll	lm	lm	lm	ll	lm	ll	ll	ll	ll	lm	lm	lm	ll	ll	ll	lm	lm	ll	lm	ll	ll	lm	ll	ll	ll	lm	lm	ll	lm	lm	lm
SNP51320	<lmxll>	{0-}	lm	lm	ll	lm	lm	lm	lm	ll	ll	lm	lm	ll	lm	ll	ll	lm	ll	ll	ll	ll	lm	lm	ll	ll	lm	lm	lm	lm	lm	lm	lm	ll	lm	lm	ll	ll	ll	lm	ll	lm	ll	ll	lm	lm	ll	lm	lm
SNP51407	<lmxll>	{0-}	ll	lm	ll	lm	lm	lm	lm	ll	ll	lm	lm	ll	lm	ll	ll	lm	ll	ll	ll	ll	ll	lm	ll	ll	lm	ll	lm	lm	lm	lm	lm	ll	lm	lm	ll	ll	ll	lm	ll	lm	ll	ll	ll	lm	ll	lm	lm
SNP5141	<lmxll>	{0-}	lm	ll	lm	lm	lm	ll	ll	lm	lm	lm	ll	lm	lm	lm	lm	ll	lm	ll	lm	lm	lm	ll	ll	lm	ll	lm	lm	lm	lm	ll	ll	ll	lm	ll	lm	ll	ll	lm	ll	ll	ll	ll	lm	lm	lm	lm	lm
SNP51420	<lmxll>	{0-}	ll	ll	lm	lm	lm	ll	lm	lm	lm	lm	ll	lm	lm	lm	ll	lm	ll	ll	lm	lm	lm	ll	lm	lm	ll	ll	lm	lm	lm	ll	ll	ll	lm	lm	ll	ll	ll	lm	ll	ll	ll	ll	ll	lm	ll	lm	ll
SNP5150	<lmxll>	{1-}	lm	lm	lm	ll	ll	ll	lm	lm	ll	ll	ll	lm	ll	lm	lm	ll	ll	ll	ll	lm	ll	ll	ll	ll	lm	ll	ll	ll	lm	lm	lm	lm	lm	lm	ll	ll	ll	lm	ll	ll	lm	ll	ll	lm	ll	lm	ll
SNP51510	<lmxll>	{0-}	lm	lm	ll	ll	ll	ll	ll	ll	ll	ll	ll	ll	ll	ll	ll	ll	ll	ll	lm	ll	ll	lm	ll	lm	lm	ll	lm	lm	ll	ll	ll	lm	lm	ll	ll	lm	lm	lm	ll	ll	ll	lm	ll	ll	ll	ll	ll
SNP51519	<lmxll>	{0-}	lm	lm	lm	lm	lm	lm	ll	lm	ll	lm	lm	ll	lm	lm	ll	lm	ll	lm	ll	ll	lm	lm	lm	lm	lm	ll	lm	lm	lm	lm	ll	ll	ll	lm	ll	lm	ll	lm	lm	ll	lm	ll	lm	lm	lm	ll	lm
SNP51529	<lmxll>	{0-}	lm	ll	ll	ll	ll	ll	ll	lm	ll	lm	lm	ll	lm	lm	lm	ll	lm	lm	lm	lm	lm	ll	ll	lm	ll	lm	lm	lm	lm	ll	ll	ll	lm	ll	lm	ll	ll	lm	ll	ll	ll	lm	lm	ll	lm	lm	lm
SNP51558	<lmxll>	{0-}	lm	lm	ll	ll	ll	lm	ll	ll	ll	ll	ll	ll	ll	ll	ll	ll	ll	ll	lm	ll	lm	lm	ll	lm	lm	ll	lm	lm	ll	ll	ll	lm	lm	ll	ll	lm	lm	lm	ll	ll	ll	lm	ll	lm	ll	ll	ll
SNP51600	<lmxll>	{0-}	ll	ll	lm	lm	lm	ll	ll	ll	ll	lm	lm	ll	ll	ll	ll	ll	ll	lm	ll	lm	ll	ll	ll	ll	ll	ll	lm	lm	lm	lm	lm	ll	lm	ll	ll	ll	ll	ll	ll	lm	lm	ll	ll	lm	ll	ll	lm
SNP51605	<lmxll>	{0-}	lm	lm	lm	lm	lm	lm	ll	lm	ll	lm	lm	ll	lm	lm	ll	lm	ll	lm	ll	ll	lm	lm	lm	lm	lm	ll	lm	lm	lm	lm	ll	ll	ll	lm	ll	lm	ll	ll	ll	ll	lm	ll	lm	lm	lm	ll	lm
SNP51619	<lmxll>	{0-}	lm	ll	ll	ll	ll	ll	ll	lm	ll	ll	lm	lm	lm	ll	lm	lm	ll	lm	ll	ll	ll	ll	lm	lm	ll	lm	lm	ll	ll	lm	ll	ll	lm	lm	lm	ll	ll	ll	ll	lm	ll	ll	lm	lm	ll	ll	lm
SNP5164	<lmxll>	{0-}	ll	lm	lm	ll	ll	lm	ll	ll	ll	ll	lm	ll	lm	lm	ll	lm	lm	lm	ll	ll	lm	lm	lm	lm	ll	ll	lm	ll	lm	lm	ll	lm	ll	lm	lm	lm	ll	lm	ll	ll	lm	ll	ll	ll	ll	ll	ll
SNP51661	<lmxll>	{1-}	lm	ll	lm	ll	ll	ll	lm	ll	ll	ll	ll	ll	lm	lm	lm	lm	lm	ll	lm	lm	ll	lm	lm	ll	ll	lm	ll	lm	lm	lm	ll	ll	lm	ll	ll	ll	lm	lm	ll	ll	lm	lm	ll	ll	lm	lm	lm
SNP51675	<lmxll>	{0-}	ll	lm	ll	lm	lm	lm	ll	ll	lm	lm	lm	ll	ll	lm	ll	lm	ll	ll	lm	ll	ll	lm	ll	lm	ll	ll	lm	lm	lm	lm	ll	lm	ll	lm	lm	lm	lm	lm	ll	lm	ll	ll	ll	lm	ll	ll	lm
SNP51684	<lmxll>	{0-}	lm	lm	lm	lm	lm	lm	ll	lm	ll	lm	lm	ll	lm	lm	ll	lm	ll	lm	ll	ll	ll	lm	lm	ll	lm	ll	lm	lm	lm	lm	ll	ll	ll	lm	ll	lm	ll	lm	ll	ll	lm	ll	lm	ll	lm	ll	lm
SNP51720	<lmxll>	{0-}	lm	ll	ll	lm	lm	ll	lm	ll	ll	ll	lm	lm	lm	ll	lm	lm	lm	lm	lm	ll	ll	ll	ll	lm	ll	lm	lm	ll	ll	lm	ll	ll	lm	lm	lm	lm	ll	ll	ll	lm	ll	ll	lm	lm	ll	ll	lm
SNP51740	<lmxll>	{1-}	lm	lm	lm	ll	ll	lm	ll	ll	ll	ll	ll	ll	ll	ll	--	--	ll	lm	lm	ll	ll	lm	lm	lm	lm	lm	ll	ll	lm	lm	ll	ll	lm	ll	ll	ll	lm	lm	ll	lm	lm	lm	lm	lm	lm	lm	lm
SNP51904	<lmxll>	{1-}	lm	lm	lm	ll	ll	ll	lm	lm	ll	ll	ll	lm	ll	lm	lm	ll	ll	lm	ll	lm	lm	ll	ll	ll	lm	ll	ll	ll	lm	lm	lm	lm	lm	lm	ll	ll	ll	lm	lm	ll	lm	lm	ll	lm	lm	lm	ll
SNP5205	<lmxll>	{1-}	lm	ll	lm	ll	ll	ll	lm	ll	ll	ll	ll	ll	lm	lm	lm	lm	lm	ll	lm	lm	ll	lm	lm	ll	ll	lm	ll	lm	lm	lm	ll	ll	lm	ll	ll	ll	lm	lm	ll	ll	lm	lm	ll	ll	lm	lm	lm
SNP52062	<lmxll>	{0-}	lm	lm	ll	ll	lm	ll	ll	ll	ll	ll	ll	ll	ll	ll	ll	ll	ll	ll	lm	ll	lm	lm	lm	ll	lm	lm	lm	ll	ll	ll	ll	lm	lm	lm	lm	lm	lm	lm	ll	ll	ll	lm	ll	ll	ll	ll	ll
SNP52068	<lmxll>	{1-}	lm	lm	lm	ll	ll	ll	lm	lm	ll	ll	ll	lm	ll	lm	ll	ll	ll	ll	ll	lm	ll	ll	ll	ll	lm	ll	ll	ll	lm	lm	lm	ll	lm	lm	ll	ll	ll	lm	lm	ll	ll	lm	ll	lm	lm	lm	ll
SNP52166	<lmxll>	{0-}	lm	ll	ll	lm	lm	lm	lm	ll	ll	lm	lm	lm	lm	ll	ll	lm	ll	ll	ll	ll	ll	lm	lm	lm	lm	lm	ll	lm	ll	ll	ll	lm	ll	lm	ll	lm	ll	ll	ll	lm	ll	lm	ll	lm	lm	ll	ll
SNP52182	<lmxll>	{1-}	lm	ll	ll	lm	lm	ll	lm	lm	ll	ll	ll	lm	lm	ll	lm	lm	ll	lm	ll	lm	ll	ll	lm	lm	ll	lm	ll	lm	ll	lm	lm	ll	ll	lm	ll	lm	ll	ll	ll	lm	ll	lm	ll	lm	ll	ll	ll
SNP52269	<lmxll>	{0-}	lm	ll	ll	ll	ll	ll	ll	lm	ll	lm	ll	ll	lm	lm	lm	ll	ll	lm	lm	lm	ll	ll	ll	ll	ll	lm	lm	lm	lm	ll	ll	ll	lm	ll	lm	ll	ll	lm	ll	ll	ll	lm	lm	lm	lm	lm	lm
SNP52396	<lmxll>	{0-}	ll	ll	ll	lm	lm	lm	ll	lm	lm	ll	ll	ll	ll	ll	lm	ll	ll	lm	lm	lm	ll	lm	ll	ll	ll	ll	ll	ll	ll	ll	ll	ll	ll	lm	ll	lm	lm	lm	lm	lm	ll	ll	ll	lm	ll	ll	lm
SNP52404	<lmxll>	{0-}	lm	lm	ll	lm	lm	lm	ll	ll	lm	ll	lm	ll	ll	lm	lm	lm	ll	ll	lm	ll	ll	lm	ll	ll	ll	lm	lm	lm	ll	lm	ll	lm	ll	ll	lm	lm	ll	lm	ll	lm	ll	lm	ll	lm	lm	ll	lm
SNP52411	<lmxll>	{0-}	lm	lm	ll	ll	ll	ll	lm	lm	ll	lm	lm	lm	lm	ll	ll	ll	lm	lm	lm	ll	ll	lm	lm	lm	ll	ll	ll	ll	lm	lm	ll	ll	ll	ll	ll	lm	lm	ll	ll	ll	lm	lm	lm	ll	lm	lm	lm
SNP52469	<lmxll>	{0-}	ll	lm	lm	lm	lm	lm	lm	ll	ll	lm	ll	lm	lm	lm	ll	lm	ll	lm	lm	ll	ll	ll	ll	ll	ll	ll	lm	lm	ll	lm	lm	lm	ll	ll	lm	lm	ll	lm	ll	lm	lm	ll	ll	lm	ll	ll	lm
SNP52568	<lmxll>	{0-}	lm	lm	ll	ll	ll	lm	ll	ll	ll	ll	ll	ll	ll	ll	ll	ll	ll	ll	ll	ll	lm	lm	ll	lm	lm	ll	lm	lm	ll	ll	ll	lm	ll	ll	ll	lm	lm	lm	ll	ll	ll	lm	ll	lm	ll	ll	ll
SNP52651	<lmxll>	{0-}	lm	lm	lm	lm	lm	lm	lm	ll	ll	lm	ll	lm	lm	lm	ll	lm	ll	lm	lm	ll	ll	ll	ll	ll	ll	ll	lm	lm	ll	lm	lm	lm	ll	ll	lm	ll	ll	lm	ll	lm	lm	lm	ll	lm	ll	ll	lm
SNP52678	<lmxll>	{0-}	lm	lm	ll	ll	ll	ll	lm	lm	ll	lm	lm	lm	lm	ll	ll	lm	lm	lm	ll	ll	ll	lm	lm	lm	ll	ll	ll	ll	lm	lm	ll	ll	ll	ll	ll	lm	lm	ll	lm	ll	lm	lm	lm	ll	lm	lm	lm
SNP52708	<lmxll>	{0-}	ll	ll	lm	lm	lm	ll	ll	lm	lm	lm	ll	lm	lm	lm	lm	ll	lm	ll	lm	lm	lm	lm	ll	lm	ll	ll	lm	lm	lm	ll	ll	ll	lm	ll	lm	ll	ll	lm	ll	ll	ll	ll	ll	lm	ll	lm	lm
SNP52797	<lmxll>	{0-}	lm	lm	lm	lm	lm	ll	lm	ll	ll	lm	ll	ll	ll	ll	ll	lm	ll	ll	ll	ll	--	lm	ll	ll	lm	lm	lm	lm	lm	lm	lm	ll	lm	ll	ll	ll	ll	lm	ll	lm	ll	ll	lm	lm	ll	--	lm
SNP52831	<lmxll>	{0-}	lm	lm	ll	ll	ll	lm	ll	ll	ll	ll	ll	ll	ll	ll	ll	ll	ll	ll	lm	ll	lm	lm	lm	lm	lm	ll	lm	lm	ll	ll	ll	lm	lm	ll	ll	lm	lm	lm	ll	ll	ll	lm	ll	ll	lm	ll	ll
SNP52889	<lmxll>	{0-}	lm	ll	ll	lm	lm	lm	lm	lm	lm	ll	ll	lm	lm	lm	lm	lm	ll	ll	lm	ll	ll	lm	lm	ll	lm	lm	ll	lm	ll	lm	ll	lm	ll	lm	ll	lm	ll	ll	ll	ll	ll	lm	lm	ll	lm	ll	lm
SNP52946	<lmxll>	{1-}	lm	ll	lm	lm	lm	lm	lm	ll	ll	lm	ll	lm	ll	ll	ll	lm	lm	ll	ll	ll	ll	lm	ll	ll	lm	ll	ll	ll	lm	lm	lm	lm	ll	lm	lm	lm	ll	ll	lm	lm	ll	lm	lm	lm	lm	ll	ll
SNP53119	<lmxll>	{0-}	lm	lm	ll	ll	ll	ll	lm	lm	ll	lm	lm	lm	lm	ll	ll	lm	ll	lm	lm	ll	--	lm	ll	ll	ll	ll	ll	ll	lm	lm	ll	lm	ll	ll	ll	lm	lm	lm	ll	ll	lm	ll	lm	ll	ll	lm	lm
SNP53130	<lmxll>	{1-}	lm	lm	ll	ll	ll	ll	lm	lm	lm	ll	lm	ll	ll	lm	ll	lm	lm	ll	lm	ll	lm	ll	ll	ll	lm	lm	lm	lm	lm	lm	ll	lm	lm	ll	ll	lm	ll	lm	lm	ll	ll	ll	ll	ll	lm	ll	ll
SNP53137	<lmxll>	{0-}	ll	ll	ll	ll	ll	ll	ll	lm	ll	lm	ll	ll	lm	lm	lm	ll	lm	ll	lm	lm	lm	ll	ll	lm	ll	ll	lm	lm	lm	ll	ll	ll	lm	lm	lm	ll	ll	lm	ll	ll	ll	ll	ll	ll	ll	lm	lm
SNP53227	<lmxll>	{0-}	lm	lm	ll	lm	lm	lm	lm	ll	ll	ll	ll	ll	lm	lm	ll	ll	ll	ll	lm	ll	ll	lm	lm	ll	ll	ll	ll	ll	lm	lm	ll	ll	ll	lm	lm	lm	lm	ll	ll	lm	lm	lm	lm	lm	lm	lm	lm
SNP53236	<lmxll>	{0-}	lm	ll	ll	lm	lm	lm	lm	ll	ll	lm	lm	lm	lm	ll	ll	ll	ll	ll	ll	ll	ll	lm	lm	lm	lm	lm	ll	lm	ll	ll	ll	lm	ll	lm	ll	lm	ll	ll	ll	lm	ll	lm	ll	lm	lm	ll	lm
SNP53326	<lmxll>	{0-}	ll	ll	--	lm	lm	lm	lm	ll	ll	lm	lm	lm	lm	ll	ll	ll	ll	ll	ll	ll	ll	lm	lm	lm	lm	ll	ll	lm	ll	lm	lm	ll	ll	lm	ll	ll	ll	ll	ll	lm	ll	ll	ll	lm	ll	ll	lm
SNP5334	<lmxll>	{1-}	lm	lm	lm	lm	lm	lm	lm	ll	ll	ll	lm	ll	lm	lm	ll	ll	ll	ll	lm	ll	lm	ll	ll	lm	lm	lm	ll	ll	lm	lm	lm	ll	lm	ll	ll	ll	lm	ll	lm	lm	lm	lm	lm	lm	ll	lm	lm
SNP53364	<lmxll>	{0-}	ll	lm	ll	ll	ll	ll	ll	ll	ll	lm	lm	lm	ll	ll	ll	ll	lm	ll	ll	ll	ll	lm	lm	lm	ll	ll	ll	ll	lm	lm	ll	ll	ll	ll	ll	lm	lm	ll	lm	ll	ll	ll	ll	ll	ll	lm	ll
SNP53397	<lmxll>	{0-}	lm	lm	ll	ll	ll	ll	lm	ll	lm	lm	lm	lm	ll	--	lm	lm	ll	lm	ll	lm	ll	lm	lm	lm	ll	ll	ll	ll	ll	lm	lm	lm	ll	--	ll	ll	ll	lm	lm	ll	ll	lm	ll	ll	lm	ll	lm
SNP53464	<lmxll>	{0-}	ll	lm	ll	lm	lm	lm	ll	lm	lm	lm	lm	lm	ll	lm	ll	ll	lm	lm	ll	ll	lm	ll	lm	ll	lm	ll	lm	ll	ll	lm	lm	ll	ll	ll	lm	lm	lm	ll	lm	lm	ll	ll	ll	lm	ll	ll	lm
SNP53565	<lmxll>	{1-}	lm	lm	lm	ll	ll	ll	lm	ll	ll	lm	lm	lm	ll	lm	ll	lm	ll	ll	ll	ll	lm	ll	ll	ll	lm	lm	ll	lm	lm	lm	lm	lm	lm	lm	ll	ll	ll	lm	ll	ll	lm	ll	lm	lm	ll	lm	ll
SNP53571	<lmxll>	{0-}	lm	lm	lm	lm	lm	lm	ll	lm	ll	lm	lm	ll	lm	lm	ll	lm	ll	lm	ll	ll	lm	lm	lm	ll	lm	ll	lm	lm	lm	lm	ll	ll	ll	lm	ll	lm	ll	ll	ll	ll	lm	ll	lm	ll	lm	ll	lm
SNP53760	<lmxll>	{0-}	ll	ll	ll	lm	lm	lm	lm	lm	lm	ll	ll	lm	lm	lm	lm	lm	lm	ll	lm	ll	ll	lm	lm	ll	lm	--	ll	lm	ll	lm	ll	lm	ll	lm	ll	lm	ll	ll	ll	ll	ll	ll	ll	ll	ll	ll	lm
SNP5385	<lmxll>	{0-}	lm	lm	ll	ll	ll	ll	ll	ll	ll	ll	ll	ll	ll	ll	ll	ll	ll	ll	lm	ll	lm	lm	ll	lm	lm	ll	lm	lm	ll	ll	ll	lm	lm	ll	ll	lm	lm	lm	ll	ll	ll	lm	ll	lm	ll	ll	ll
SNP53890	<lmxll>	{0-}	lm	lm	lm	lm	lm	lm	ll	lm	lm	lm	lm	ll	lm	lm	ll	lm	ll	lm	lm	ll	lm	lm	lm	ll	ll	ll	lm	lm	lm	lm	ll	ll	ll	lm	ll	lm	ll	ll	ll	ll	lm	ll	ll	ll	lm	ll	lm
SNP53939	<lmxll>	{1-}	lm	ll	ll	lm	lm	ll	lm	lm	lm	lm	ll	lm	ll	ll	lm	lm	ll	lm	lm	lm	lm	ll	lm	ll	lm	lm	ll	ll	ll	lm	lm	ll	lm	lm	ll	ll	lm	ll	ll	lm	ll	lm	ll	lm	ll	ll	lm
SNP5395	<lmxll>	{0-}	lm	lm	lm	lm	lm	lm	ll	lm	ll	lm	lm	ll	lm	lm	ll	lm	ll	lm	lm	ll	lm	lm	lm	ll	lm	ll	lm	lm	lm	lm	ll	ll	ll	lm	ll	lm	ll	ll	ll	ll	lm	ll	lm	ll	lm	ll	lm
SNP53998	<lmxll>	{0-}	lm	ll	ll	ll	ll	lm	lm	ll	ll	ll	ll	ll	ll	ll	ll	ll	ll	ll	lm	ll	ll	lm	lm	ll	ll	lm	ll	ll	lm	lm	ll	ll	ll	lm	ll	lm	ll	ll	ll	lm	ll	lm	lm	lm	lm	ll	lm
SNP54030	<lmxll>	{0-}	lm	ll	ll	lm	lm	ll	lm	ll	ll	ll	lm	lm	lm	ll	lm	lm	lm	lm	lm	ll	ll	ll	ll	lm	ll	lm	ll	ll	ll	lm	ll	ll	lm	lm	lm	lm	ll	ll	ll	lm	ll	ll	lm	lm	ll	ll	lm
SNP5406	<lmxll>	{1-}	lm	lm	lm	ll	ll	ll	lm	ll	ll	ll	ll	ll	ll	lm	lm	lm	ll	lm	lm	lm	ll	lm	lm	lm	lm	lm	ll	lm	lm	lm	ll	ll	lm	ll	ll	ll	lm	lm	ll	lm	lm	lm	lm	lm	lm	lm	lm
SNP54076	<lmxll>	{0-}	lm	lm	ll	lm	lm	lm	ll	lm	lm	lm	lm	lm	ll	lm	ll	ll	lm	lm	ll	ll	lm	ll	lm	ll	lm	ll	lm	ll	ll	lm	lm	ll	ll	ll	lm	lm	lm	ll	lm	lm	ll	lm	ll	ll	lm	ll	lm
SNP54078	<lmxll>	{1-}	lm	lm	lm	ll	ll	ll	lm	lm	ll	ll	ll	ll	ll	lm	lm	lm	ll	ll	lm	ll	lm	lm	lm	lm	lm	lm	ll	lm	lm	lm	ll	ll	lm	ll	ll	ll	lm	ll	--	lm	ll	lm	lm	lm	lm	ll	lm
SNP54118	<lmxll>	{0-}	lm	ll	lm	lm	lm	ll	lm	lm	lm	lm	ll	lm	lm	lm	ll	lm	lm	ll	lm	lm	lm	ll	lm	lm	ll	lm	lm	lm	lm	ll	ll	lm	lm	lm	lm	ll	ll	lm	ll	ll	ll	ll	lm	lm	lm	lm	ll
SNP54136	<lmxll>	{0-}	ll	ll	ll	lm	lm	ll	lm	ll	ll	lm	lm	lm	lm	ll	ll	lm	ll	lm	ll	ll	ll	lm	lm	ll	lm	ll	lm	ll	ll	lm	lm	ll	ll	lm	ll	ll	ll	ll	ll	lm	ll	ll	ll	lm	ll	lm	lm
SNP54137	<lmxll>	{1-}	lm	lm	lm	lm	lm	ll	ll	lm	ll	ll	ll	ll	ll	ll	ll	--	lm	ll	lm	ll	ll	ll	ll	lm	lm	lm	lm	lm	lm	lm	ll	lm	lm	ll	lm	lm	lm	lm	ll	lm	lm	ll	lm	lm	ll	lm	lm
SNP54188	<lmxll>	{0-}	lm	lm	ll	ll	ll	ll	lm	lm	ll	lm	lm	lm	lm	ll	ll	lm	ll	lm	lm	ll	ll	lm	ll	ll	ll	ll	ll	ll	lm	lm	ll	lm	ll	ll	ll	lm	lm	lm	ll	ll	lm	ll	lm	ll	ll	lm	lm
SNP54206	<lmxll>	{0-}	ll	lm	ll	lm	lm	lm	lm	ll	ll	ll	ll	ll	ll	lm	ll	ll	ll	ll	lm	ll	ll	ll	ll	lm	ll	ll	ll	ll	ll	lm	ll	ll	ll	lm	lm	lm	lm	ll	ll	lm	lm	ll	ll	lm	ll	ll	lm
SNP54289	<lmxll>	{0-}	lm	ll	ll	ll	ll	ll	ll	lm	ll	lm	lm	ll	lm	lm	lm	ll	lm	lm	lm	lm	lm	ll	ll	ll	ll	lm	lm	lm	lm	ll	ll	ll	lm	ll	lm	ll	ll	lm	ll	ll	ll	lm	lm	ll	lm	lm	lm
SNP54411	<lmxll>	{0-}	lm	lm	ll	lm	lm	ll	lm	ll	ll	lm	lm	ll	lm	ll	ll	lm	ll	ll	ll	ll	ll	lm	ll	ll	lm	lm	lm	lm	lm	lm	lm	ll	lm	lm	ll	ll	ll	lm	ll	lm	ll	ll	lm	lm	ll	lm	lm
SNP5444	<lmxll>	{1-}	lm	lm	ll	ll	ll	ll	lm	lm	lm	ll	lm	ll	ll	lm	ll	lm	lm	ll	lm	ll	lm	ll	ll	ll	lm	lm	lm	ll	lm	lm	ll	lm	lm	ll	ll	lm	ll	lm	lm	ll	--	ll	ll	lm	lm	ll	ll
SNP54505	<lmxll>	{0-}	ll	ll	lm	lm	lm	ll	ll	ll	ll	ll	ll	ll	lm	ll	lm	ll	lm	lm	lm	lm	ll	lm	lm	lm	ll	ll	ll	ll	ll	ll	ll	lm	ll	ll	lm	ll	lm	lm	lm	lm	lm	ll	ll	lm	ll	ll	lm
SNP54646	<lmxll>	{0-}	lm	ll	lm	lm	lm	ll	ll	lm	ll	lm	lm	ll	ll	ll	--	ll	ll	lm	lm	lm	ll	ll	ll	ll	ll	ll	lm	ll	ll	lm	lm	ll	ll	ll	lm	ll	ll	ll	lm	ll	lm	ll	ll	ll	ll	ll	lm
SNP54651	<lmxll>	{1-}	lm	ll	lm	lm	lm	lm	ll	lm	ll	ll	ll	ll	lm	ll	ll	ll	ll	ll	lm	ll	lm	ll	lm	lm	lm	lm	lm	lm	lm	lm	ll	lm	lm	lm	ll	lm	lm	lm	ll	lm	lm	lm	lm	lm	lm	lm	ll
SNP54683	<lmxll>	{0-}	ll	lm	lm	lm	lm	ll	ll	lm	lm	ll	lm	lm	lm	lm	ll	lm	ll	lm	lm	ll	ll	lm	lm	lm	ll	ll	lm	ll	lm	lm	ll	lm	ll	ll	ll	lm	lm	lm	lm	ll	ll	ll	ll	lm	ll	lm	lm
SNP54697	<lmxll>	{0-}	lm	lm	lm	lm	lm	lm	lm	ll	ll	lm	ll	lm	lm	lm	lm	lm	ll	lm	lm	ll	ll	lm	ll	ll	ll	ll	lm	lm	ll	lm	lm	lm	ll	lm	lm	ll	lm	lm	ll	lm	lm	lm	ll	lm	ll	ll	lm
SNP54791	<lmxll>	{0-}	lm	lm	lm	ll	ll	ll	ll	ll	ll	ll	ll	ll	ll	ll	ll	ll	ll	ll	lm	ll	lm	lm	lm	ll	lm	lm	lm	ll	ll	lm	ll	lm	lm	lm	lm	lm	lm	lm	ll	ll	ll	lm	lm	ll	lm	ll	ll
SNP54898	<lmxll>	{0-}	lm	lm	lm	ll	ll	ll	ll	ll	ll	ll	ll	ll	ll	ll	ll	ll	--	ll	lm	ll	ll	lm	lm	ll	lm	lm	lm	ll	ll	ll	ll	lm	lm	lm	lm	lm	lm	lm	ll	ll	ll	lm	lm	ll	ll	ll	ll
SNP54935	<lmxll>	{0-}	lm	lm	ll	ll	ll	ll	lm	lm	ll	lm	lm	lm	lm	lm	ll	lm	lm	lm	ll	ll	ll	lm	lm	lm	ll	ll	ll	ll	lm	lm	ll	ll	ll	ll	ll	lm	lm	ll	lm	ll	lm	lm	lm	ll	lm	lm	lm
SNP55196	<lmxll>	{1-}	lm	lm	lm	ll	ll	lm	lm	ll	ll	ll	ll	ll	ll	lm	lm	lm	ll	lm	lm	ll	lm	lm	lm	lm	lm	lm	ll	lm	lm	lm	ll	ll	lm	ll	ll	ll	lm	lm	ll	lm	lm	lm	lm	lm	lm	lm	lm
SNP55200	<lmxll>	{1-}	lm	lm	lm	lm	lm	ll	lm	ll	lm	lm	ll	lm	lm	lm	lm	ll	ll	ll	lm	ll	lm	lm	lm	ll	lm	ll	ll	lm	lm	lm	lm	lm	ll	ll	ll	lm	ll	ll	lm	ll	lm	lm	lm	ll	lm	lm	ll
SNP55206	<lmxll>	{0-}	lm	ll	lm	lm	lm	lm	ll	lm	lm	lm	ll	ll	lm	ll	lm	ll	ll	lm	lm	lm	ll	lm	ll	ll	ll	ll	lm	ll	ll	ll	ll	lm	ll	ll	ll	lm	lm	lm	lm	lm	ll	ll	lm	lm	ll	ll	lm
SNP55260	<lmxll>	{1-}	lm	lm	lm	lm	lm	lm	lm	ll	ll	lm	ll	lm	ll	ll	ll	lm	ll	ll	ll	ll	ll	lm	ll	lm	lm	ll	ll	lm	lm	lm	lm	lm	ll	ll	ll	lm	ll	lm	lm	lm	ll	lm	lm	lm	lm	ll	ll
SNP55265	<lmxll>	{0-}	lm	ll	ll	ll	ll	ll	ll	lm	ll	lm	lm	ll	lm	lm	lm	ll	lm	lm	lm	lm	lm	ll	ll	ll	ll	ll	lm	lm	lm	ll	ll	ll	lm	ll	lm	ll	ll	lm	ll	ll	ll	lm	lm	ll	lm	ll	lm
SNP55312	<lmxll>	{0-}	lm	ll	ll	ll	ll	ll	ll	lm	ll	lm	lm	ll	lm	lm	lm	ll	lm	lm	lm	lm	lm	ll	ll	ll	ll	lm	lm	lm	lm	ll	ll	ll	lm	ll	lm	ll	ll	lm	ll	ll	ll	lm	lm	ll	lm	lm	lm
SNP55374	<lmxll>	{0-}	lm	lm	lm	ll	ll	ll	ll	ll	ll	ll	ll	ll	ll	ll	ll	ll	ll	ll	lm	ll	lm	lm	lm	lm	lm	lm	lm	ll	ll	lm	ll	lm	lm	lm	lm	lm	lm	lm	ll	ll	ll	lm	lm	ll	lm	ll	ll
SNP55406	<lmxll>	{1-}	lm	ll	ll	lm	lm	ll	lm	lm	lm	lm	ll	lm	lm	lm	lm	lm	ll	lm	lm	lm	lm	ll	lm	lm	lm	ll	ll	ll	ll	lm	lm	ll	lm	lm	ll	ll	lm	ll	ll	lm	ll	lm	ll	lm	ll	ll	lm
SNP55408	<lmxll>	{0-}	lm	lm	ll	lm	lm	lm	ll	lm	ll	lm	lm	lm	ll	lm	ll	ll	lm	lm	ll	ll	lm	ll	lm	ll	lm	ll	lm	ll	ll	lm	lm	ll	ll	ll	lm	lm	lm	ll	lm	lm	ll	lm	ll	ll	ll	ll	lm
SNP55431	<lmxll>	{0-}	lm	ll	ll	lm	lm	lm	lm	ll	ll	lm	lm	lm	lm	ll	ll	ll	ll	ll	ll	ll	--	lm	lm	lm	lm	lm	ll	lm	ll	ll	ll	lm	ll	lm	ll	ll	ll	ll	ll	lm	ll	ll	lm	ll	lm	ll	lm
SNP5544	<lmxll>	{0-}	lm	ll	ll	lm	lm	lm	ll	lm	lm	lm	ll	ll	lm	ll	lm	ll	ll	lm	lm	lm	ll	lm	ll	ll	ll	ll	lm	ll	ll	ll	ll	lm	ll	ll	lm	lm	lm	lm	lm	lm	ll	ll	lm	lm	ll	lm	lm
SNP55568	<lmxll>	{1-}	ll	lm	lm	lm	lm	ll	lm	ll	ll	lm	lm	lm	ll	lm	lm	ll	ll	ll	lm	lm	lm	lm	ll	ll	ll	ll	lm	ll	lm	ll	ll	lm	ll	ll	ll	lm	ll	ll	lm	ll	lm	ll	ll	lm	ll	lm	ll
SNP55671	<lmxll>	{0-}	lm	ll	ll	lm	lm	ll	lm	ll	ll	ll	lm	lm	lm	ll	lm	lm	lm	lm	lm	ll	ll	ll	ll	lm	ll	lm	ll	ll	ll	lm	ll	lm	lm	lm	lm	lm	ll	ll	ll	lm	ll	ll	lm	lm	ll	ll	lm
SNP55864	<lmxll>	{1-}	lm	ll	ll	lm	lm	ll	lm	lm	lm	lm	ll	lm	lm	ll	lm	lm	ll	lm	lm	lm	lm	ll	lm	lm	lm	lm	ll	ll	ll	lm	lm	ll	lm	lm	ll	ll	lm	ll	ll	lm	ll	lm	ll	lm	ll	ll	lm
SNP55871	<lmxll>	{0-}	lm	ll	ll	lm	lm	lm	lm	ll	ll	lm	lm	lm	lm	ll	ll	lm	ll	ll	lm	ll	ll	lm	lm	lm	lm	lm	ll	lm	lm	ll	ll	lm	ll	lm	ll	lm	ll	ll	ll	lm	ll	lm	ll	lm	lm	ll	lm
SNP55921	<lmxll>	{0-}	ll	lm	ll	ll	ll	lm	lm	lm	ll	lm	lm	ll	lm	ll	ll	ll	ll	ll	lm	ll	ll	lm	lm	ll	ll	ll	ll	ll	lm	lm	ll	ll	ll	lm	ll	lm	lm	ll	ll	lm	lm	ll	ll	ll	ll	lm	lm
SNP55994	<lmxll>	{0-}	lm	lm	ll	ll	ll	ll	lm	lm	ll	lm	lm	lm	lm	ll	ll	lm	lm	lm	lm	ll	ll	lm	lm	lm	ll	ll	ll	ll	lm	lm	ll	ll	ll	ll	ll	lm	lm	ll	lm	ll	lm	lm	lm	ll	lm	lm	lm
SNP56003	<lmxll>	{0-}	ll	ll	ll	ll	ll	ll	ll	lm	ll	lm	lm	ll	lm	lm	lm	ll	lm	lm	lm	lm	lm	ll	ll	ll	ll	ll	lm	lm	lm	ll	ll	ll	lm	ll	lm	ll	ll	lm	ll	ll	ll	ll	ll	ll	ll	lm	lm
SNP56006	<lmxll>	{0-}	lm	lm	ll	ll	ll	ll	ll	ll	ll	ll	ll	ll	ll	ll	ll	ll	ll	ll	lm	--	ll	lm	lm	ll	lm	lm	lm	ll	ll	ll	ll	lm	lm	ll	lm	lm	lm	lm	ll	ll	ll	lm	ll	ll	ll	ll	ll
SNP56042	<lmxll>	{0-}	lm	ll	lm	lm	lm	lm	ll	lm	lm	ll	ll	ll	lm	ll	lm	ll	ll	lm	lm	lm	ll	lm	ll	ll	ll	ll	ll	ll	ll	ll	ll	lm	ll	lm	ll	lm	lm	lm	lm	lm	ll	ll	lm	lm	ll	lm	lm
SNP56115	<lmxll>	{0-}	ll	ll	ll	ll	ll	ll	ll	lm	ll	lm	lm	ll	lm	lm	lm	ll	lm	lm	lm	lm	lm	ll	ll	ll	ll	ll	lm	lm	ll	ll	ll	lm	lm	lm	lm	ll	ll	lm	ll	ll	ll	lm	ll	ll	ll	lm	lm
SNP56116	<lmxll>	{0-}	ll	ll	ll	ll	ll	ll	ll	lm	ll	lm	lm	ll	lm	lm	lm	ll	lm	lm	lm	ll	lm	ll	ll	ll	ll	--	lm	lm	lm	ll	ll	ll	lm	lm	lm	ll	ll	ll	ll	ll	ll	--	ll	ll	lm	lm	lm
SNP56185	<lmxll>	{1-}	lm	ll	lm	ll	ll	ll	lm	ll	ll	ll	ll	ll	lm	ll	lm	lm	lm	ll	lm	lm	ll	lm	lm	ll	ll	lm	ll	lm	lm	lm	ll	ll	lm	ll	ll	ll	ll	ll	ll	ll	lm	lm	ll	ll	lm	lm	lm
SNP56195	<lmxll>	{0-}	ll	lm	ll	lm	lm	ll	lm	ll	ll	lm	lm	ll	lm	ll	ll	lm	ll	ll	ll	ll	ll	lm	ll	lm	lm	ll	lm	lm	lm	lm	lm	ll	lm	lm	ll	ll	ll	lm	ll	lm	ll	ll	ll	lm	ll	lm	lm
SNP56224	<lmxll>	{0-}	lm	lm	ll	ll	ll	ll	lm	lm	ll	lm	lm	lm	lm	ll	ll	lm	lm	lm	ll	ll	ll	lm	lm	lm	ll	ll	ll	ll	lm	lm	ll	ll	ll	ll	ll	lm	lm	ll	lm	ll	lm	lm	lm	ll	lm	lm	lm
SNP56253	<lmxll>	{0-}	lm	ll	ll	ll	ll	lm	ll	ll	ll	lm	lm	ll	ll	ll	lm	ll	ll	ll	lm	ll	lm	lm	ll	lm	ll	ll	ll	lm	ll	lm	lm	lm	ll	ll	ll	ll	ll	lm	lm	ll	ll	ll	lm	ll	ll	ll	ll
SNP56268	<lmxll>	{0-}	lm	lm	ll	lm	lm	lm	lm	ll	lm	lm	lm	lm	ll	lm	ll	ll	ll	lm	lm	ll	lm	ll	lm	ll	lm	ll	lm	ll	ll	lm	lm	lm	ll	ll	lm	lm	lm	ll	lm	lm	ll	lm	lm	lm	lm	ll	lm
SNP56311	<lmxll>	{1-}	lm	lm	ll	ll	ll	lm	lm	lm	lm	lm	lm	lm	ll	lm	ll	lm	lm	ll	lm	ll	ll	ll	lm	lm	lm	lm	lm	lm	lm	lm	lm	lm	lm	lm	ll	lm	ll	lm	ll	ll	ll	ll	ll	lm	lm	ll	ll
SNP56370	<lmxll>	{1-}	lm	lm	lm	lm	lm	lm	lm	ll	lm	lm	ll	ll	lm	lm	lm	ll	ll	ll	lm	lm	lm	lm	lm	lm	lm	ll	ll	lm	lm	lm	lm	lm	ll	lm	ll	lm	lm	lm	lm	ll	lm	ll	lm	lm	lm	lm	ll
SNP56371	<lmxll>	{1-}	lm	lm	ll	ll	ll	ll	lm	lm	lm	ll	lm	ll	ll	lm	ll	lm	lm	ll	lm	ll	lm	ll	ll	ll	lm	lm	lm	lm	lm	lm	ll	lm	lm	ll	ll	lm	ll	lm	lm	ll	ll	ll	ll	ll	lm	ll	ll
SNP56382	<lmxll>	{0-}	lm	lm	ll	lm	lm	lm	lm	ll	lm	lm	lm	lm	ll	lm	--	ll	--	lm	ll	ll	ll	ll	ll	ll	lm	ll	lm	ll	ll	lm	lm	ll	ll	ll	lm	lm	lm	ll	ll	lm	ll	lm	ll	lm	lm	ll	ll
SNP56400	<lmxll>	{0-}	ll	lm	ll	lm	lm	lm	ll	ll	lm	ll	lm	ll	ll	lm	lm	lm	ll	ll	lm	ll	ll	lm	ll	ll	ll	ll	lm	lm	ll	lm	ll	lm	ll	ll	lm	lm	ll	lm	ll	lm	ll	ll	ll	lm	ll	ll	lm
SNP56403	<lmxll>	{0-}	lm	lm	ll	ll	ll	ll	lm	lm	ll	lm	lm	lm	lm	ll	ll	lm	lm	lm	lm	ll	ll	lm	lm	lm	ll	ll	ll	ll	lm	lm	ll	ll	ll	ll	ll	lm	lm	ll	lm	ll	lm	lm	lm	ll	lm	lm	lm
SNP56419	<lmxll>	{0-}	lm	lm	lm	ll	ll	lm	ll	ll	ll	ll	lm	ll	lm	lm	ll	lm	ll	ll	ll	ll	lm	lm	lm	ll	ll	ll	lm	lm	lm	lm	ll	lm	ll	lm	lm	lm	ll	ll	lm	ll	lm	lm	ll	lm	ll	lm	ll
SNP56459	<lmxll>	{1-}	ll	lm	lm	lm	lm	lm	lm	ll	lm	lm	ll	ll	lm	lm	lm	ll	ll	ll	lm	lm	lm	lm	lm	ll	lm	ll	ll	lm	lm	lm	lm	lm	ll	lm	ll	lm	lm	ll	lm	ll	lm	ll	ll	lm	ll	lm	ll
SNP56467	<lmxll>	{1-}	lm	lm	lm	lm	lm	lm	lm	ll	ll	lm	ll	lm	ll	ll	ll	lm	lm	ll	lm	ll	ll	lm	ll	lm	lm	ll	ll	lm	lm	lm	lm	lm	lm	ll	lm	lm	ll	lm	lm	lm	ll	lm	lm	lm	lm	ll	ll
SNP56520	<lmxll>	{0-}	lm	lm	lm	lm	lm	lm	ll	lm	ll	lm	lm	ll	lm	lm	ll	ll	ll	lm	ll	ll	ll	lm	lm	ll	ll	ll	lm	lm	lm	lm	ll	ll	ll	ll	ll	lm	ll	ll	ll	ll	lm	ll	lm	lm	lm	ll	lm
SNP56592	<lmxll>	{1-}	lm	lm	lm	ll	ll	ll	lm	lm	ll	ll	ll	lm	ll	lm	lm	ll	ll	lm	lm	lm	lm	ll	ll	ll	lm	ll	ll	ll	lm	lm	lm	lm	lm	lm	ll	ll	ll	lm	lm	ll	lm	lm	ll	lm	lm	lm	ll
SNP56604	<lmxll>	{0-}	lm	lm	ll	ll	ll	ll	ll	ll	ll	ll	ll	ll	ll	ll	ll	ll	ll	ll	lm	ll	lm	lm	ll	lm	lm	ll	lm	lm	ll	ll	ll	lm	lm	lm	lm	lm	lm	lm	ll	ll	ll	lm	ll	ll	ll	ll	ll
SNP56639	<lmxll>	{0-}	lm	lm	lm	lm	lm	ll	ll	lm	ll	lm	lm	ll	ll	lm	ll	ll	ll	lm	ll	ll	--	lm	lm	ll	lm	ll	lm	lm	lm	lm	lm	ll	ll	lm	ll	lm	ll	ll	ll	ll	ll	ll	lm	lm	lm	ll	lm
SNP56661	<lmxll>	{0-}	lm	ll	ll	ll	ll	ll	ll	lm	ll	lm	lm	ll	lm	lm	lm	ll	lm	lm	ll	lm	lm	ll	ll	ll	ll	lm	lm	lm	lm	ll	ll	ll	lm	lm	lm	ll	lm	lm	ll	ll	ll	lm	lm	ll	lm	lm	lm
SNP56776	<lmxll>	{0-}	lm	ll	lm	lm	lm	lm	lm	ll	ll	lm	ll	lm	lm	ll	lm	ll	lm	lm	lm	lm	ll	lm	ll	ll	ll	ll	lm	lm	ll	lm	lm	lm	ll	lm	lm	ll	lm	lm	ll	lm	lm	ll	lm	lm	lm	lm	lm
SNP56801	<lmxll>	{0-}	lm	lm	lm	lm	lm	lm	ll	lm	ll	lm	lm	ll	lm	lm	ll	lm	ll	lm	ll	ll	lm	lm	lm	ll	ll	ll	lm	lm	lm	lm	ll	ll	ll	lm	ll	lm	ll	ll	ll	ll	lm	ll	lm	lm	lm	ll	lm
SNP56848	<lmxll>	{0-}	lm	lm	ll	lm	ll	ll	ll	ll	ll	ll	ll	ll	ll	ll	ll	ll	ll	ll	lm	ll	ll	lm	lm	lm	lm	lm	lm	ll	ll	ll	ll	lm	lm	lm	lm	lm	lm	lm	ll	ll	ll	lm	ll	ll	ll	ll	ll
SNP57002	<lmxll>	{0-}	lm	lm	lm	lm	lm	ll	lm	ll	ll	lm	lm	ll	ll	ll	ll	lm	ll	ll	ll	ll	ll	lm	ll	lm	lm	ll	ll	lm	lm	lm	lm	lm	lm	--	ll	ll	ll	lm	ll	lm	lm	ll	lm	ll	ll	lm	lm
SNP57055	<lmxll>	{0-}	lm	lm	ll	ll	ll	lm	ll	ll	ll	ll	ll	ll	ll	ll	ll	ll	ll	ll	lm	ll	lm	lm	ll	lm	lm	ll	lm	lm	ll	ll	ll	lm	ll	ll	ll	lm	lm	lm	ll	ll	ll	lm	ll	ll	ll	ll	ll
SNP57126	<lmxll>	{0-}	ll	lm	ll	ll	ll	ll	lm	lm	ll	lm	lm	ll	lm	ll	ll	lm	ll	lm	ll	ll	ll	lm	ll	ll	ll	ll	ll	ll	lm	lm	ll	lm	ll	ll	ll	lm	lm	lm	ll	ll	lm	ll	ll	ll	ll	lm	lm
SNP57148	<lmxll>	{1-}	lm	lm	lm	ll	ll	lm	lm	ll	ll	ll	ll	ll	ll	lm	ll	lm	ll	lm	lm	ll	lm	lm	lm	lm	lm	lm	ll	lm	lm	lm	lm	ll	lm	ll	ll	ll	lm	lm	lm	lm	lm	lm	lm	lm	lm	lm	lm
SNP57294	<lmxll>	{0-}	ll	lm	ll	ll	ll	lm	lm	lm	ll	lm	lm	ll	lm	ll	ll	ll	ll	ll	lm	ll	ll	lm	lm	ll	ll	ll	ll	ll	lm	lm	ll	ll	ll	lm	lm	lm	lm	ll	ll	lm	lm	ll	ll	lm	ll	lm	lm
SNP57345	<lmxll>	{0-}	ll	ll	ll	lm	lm	lm	lm	ll	ll	lm	lm	lm	lm	ll	ll	lm	ll	ll	ll	ll	--	lm	lm	lm	lm	ll	ll	lm	ll	ll	ll	ll	ll	lm	ll	ll	ll	ll	ll	lm	ll	ll	ll	lm	ll	ll	lm
SNP57373	<lmxll>	{0-}	lm	lm	lm	ll	ll	ll	ll	lm	ll	ll	ll	ll	ll	ll	ll	ll	ll	ll	lm	ll	ll	lm	ll	ll	lm	ll	lm	ll	ll	ll	ll	lm	lm	ll	ll	lm	lm	lm	ll	ll	ll	lm	lm	ll	ll	ll	ll
SNP57388	<lmxll>	{0-}	lm	ll	ll	ll	ll	ll	ll	lm	ll	lm	lm	ll	lm	lm	lm	ll	lm	lm	lm	lm	lm	ll	ll	ll	ll	ll	lm	lm	ll	ll	ll	lm	lm	ll	lm	ll	ll	lm	ll	ll	ll	lm	lm	ll	lm	lm	lm
SNP57399	<lmxll>	{0-}	lm	ll	lm	lm	lm	lm	ll	lm	lm	ll	ll	ll	lm	ll	lm	ll	ll	lm	lm	lm	ll	lm	ll	ll	ll	ll	lm	ll	ll	lm	ll	lm	ll	lm	ll	lm	lm	lm	lm	lm	ll	ll	lm	lm	ll	ll	lm
SNP57434	<lmxll>	{0-}	lm	ll	ll	ll	ll	lm	ll	ll	ll	ll	ll	ll	ll	ll	ll	ll	ll	ll	lm	ll	ll	lm	ll	lm	lm	ll	lm	lm	ll	ll	ll	lm	ll	ll	ll	lm	lm	lm	ll	ll	ll	lm	ll	lm	ll	ll	ll
SNP57477	<lmxll>	{1-}	lm	lm	lm	ll	ll	ll	lm	lm	ll	ll	lm	lm	ll	lm	lm	ll	ll	ll	ll	ll	lm	ll	ll	ll	lm	lm	ll	lm	lm	lm	lm	lm	lm	lm	ll	ll	ll	lm	ll	ll	lm	ll	ll	ll	ll	lm	ll
SNP57529	<lmxll>	{0-}	lm	ll	lm	lm	lm	ll	ll	ll	ll	lm	lm	ll	ll	ll	ll	lm	ll	ll	ll	ll	ll	lm	ll	ll	lm	ll	lm	lm	lm	lm	lm	lm	lm	ll	ll	ll	ll	ll	lm	lm	lm	lm	lm	lm	ll	lm	lm
SNP57620	<lmxll>	{0-}	ll	lm	lm	lm	lm	ll	ll	lm	ll	lm	lm	lm	ll	lm	ll	lm	ll	lm	lm	ll	ll	lm	lm	ll	lm	ll	lm	lm	lm	lm	lm	lm	ll	lm	lm	lm	ll	lm	lm	ll	ll	ll	ll	ll	ll	lm	lm
SNP57650	<lmxll>	{0-}	ll	ll	ll	ll	ll	ll	ll	lm	lm	ll	lm	ll	lm	lm	lm	ll	lm	lm	lm	lm	lm	ll	ll	ll	ll	ll	lm	ll	ll	lm	ll	lm	lm	lm	lm	ll	lm	ll	ll	ll	lm	ll	ll	ll	ll	lm	lm
SNP57651	<lmxll>	{0-}	lm	lm	lm	lm	lm	lm	ll	lm	ll	lm	lm	ll	lm	lm	ll	lm	ll	lm	lm	ll	ll	lm	lm	ll	ll	ll	lm	lm	lm	lm	ll	ll	ll	lm	ll	lm	ll	ll	ll	ll	lm	ll	ll	ll	lm	ll	lm
SNP57795	<lmxll>	{0-}	ll	lm	ll	lm	lm	lm	lm	ll	ll	lm	lm	ll	lm	ll	ll	lm	ll	ll	ll	ll	ll	lm	ll	ll	lm	ll	lm	lm	lm	lm	lm	ll	lm	lm	ll	ll	ll	lm	ll	lm	ll	ll	ll	lm	lm	lm	lm
SNP57803	<lmxll>	{1-}	lm	lm	ll	lm	lm	lm	lm	ll	lm	lm	ll	ll	lm	lm	lm	ll	ll	ll	lm	lm	ll	lm	lm	ll	lm	ll	ll	lm	lm	lm	lm	lm	ll	ll	ll	lm	lm	ll	lm	ll	lm	lm	lm	lm	lm	lm	ll
SNP57822	<lmxll>	{0-}	lm	ll	lm	lm	lm	lm	ll	ll	ll	lm	ll	lm	lm	ll	lm	ll	lm	lm	lm	lm	ll	lm	lm	ll	ll	ll	lm	lm	lm	lm	lm	lm	ll	ll	lm	ll	lm	lm	ll	lm	lm	ll	lm	lm	lm	lm	lm
SNP57836	<lmxll>	{0-}	ll	ll	lm	lm	lm	ll	ll	lm	ll	lm	lm	ll	ll	ll	lm	ll	lm	lm	lm	lm	ll	ll	ll	ll	ll	ll	lm	ll	ll	lm	lm	ll	ll	ll	lm	ll	ll	ll	lm	ll	lm	ll	ll	ll	ll	ll	lm
SNP57892	<lmxll>	{0-}	lm	lm	ll	ll	ll	ll	lm	lm	ll	lm	lm	lm	lm	ll	ll	lm	lm	lm	lm	ll	ll	lm	lm	lm	ll	ll	ll	ll	lm	lm	ll	ll	ll	ll	ll	lm	lm	ll	lm	ll	lm	lm	lm	ll	lm	lm	lm
SNP57914	<lmxll>	{0-}	ll	ll	lm	lm	lm	lm	ll	ll	ll	lm	ll	lm	lm	ll	lm	ll	lm	lm	lm	lm	ll	lm	ll	ll	ll	ll	lm	lm	ll	lm	lm	lm	ll	lm	lm	ll	lm	lm	ll	lm	lm	ll	ll	lm	ll	lm	lm
SNP57924	<lmxll>	{0-}	lm	ll	ll	ll	ll	lm	ll	ll	ll	ll	ll	ll	ll	ll	lm	ll	ll	ll	lm	ll	lm	lm	ll	lm	ll	ll	ll	lm	ll	ll	ll	ll	ll	ll	ll	lm	lm	lm	lm	ll	ll	ll	ll	ll	ll	ll	ll
SNP57936	<lmxll>	{0-}	lm	lm	ll	ll	ll	ll	lm	lm	ll	lm	lm	lm	lm	ll	ll	lm	lm	lm	ll	ll	ll	lm	lm	lm	ll	ll	ll	ll	lm	lm	ll	ll	ll	ll	ll	lm	lm	ll	lm	ll	lm	lm	lm	ll	lm	lm	lm
SNP5795	<lmxll>	{1-}	lm	ll	ll	ll	ll	ll	ll	lm	lm	ll	lm	ll	ll	ll	lm	ll	ll	ll	lm	lm	ll	lm	ll	ll	lm	lm	ll	ll	lm	lm	ll	--	lm	ll	ll	lm	ll	lm	lm	ll	ll	lm	ll	ll	ll	lm	ll
SNP58143	<lmxll>	{0-}	lm	ll	ll	ll	ll	lm	ll	ll	ll	ll	ll	ll	ll	ll	ll	ll	ll	ll	lm	ll	lm	lm	ll	lm	lm	ll	ll	lm	ll	ll	ll	lm	ll	ll	ll	lm	lm	lm	ll	ll	ll	lm	ll	ll	ll	ll	ll
SNP58444	<lmxll>	{0-}	ll	ll	ll	lm	lm	lm	lm	ll	ll	lm	lm	lm	lm	ll	ll	lm	ll	ll	ll	ll	ll	lm	lm	ll	lm	ll	lm	ll	ll	lm	lm	ll	ll	lm	ll	ll	ll	ll	ll	lm	ll	ll	ll	lm	ll	ll	lm
SNP5848	<lmxll>	{1-}	lm	lm	lm	lm	lm	ll	lm	ll	ll	lm	ll	lm	lm	lm	lm	ll	ll	ll	lm	lm	lm	lm	lm	ll	ll	ll	ll	lm	lm	lm	lm	lm	ll	ll	ll	lm	ll	ll	lm	ll	lm	lm	lm	lm	lm	lm	ll
SNP58538	<lmxll>	{0-}	lm	lm	ll	ll	ll	lm	ll	ll	ll	ll	ll	ll	ll	ll	ll	ll	ll	ll	lm	ll	lm	lm	ll	lm	lm	ll	lm	lm	ll	ll	ll	lm	ll	ll	ll	lm	lm	lm	ll	ll	ll	lm	ll	lm	ll	ll	ll
SNP58581	<lmxll>	{0-}	lm	lm	ll	ll	ll	ll	lm	lm	ll	lm	lm	ll	lm	ll	ll	lm	ll	lm	lm	ll	ll	lm	ll	ll	ll	ll	ll	ll	lm	ll	ll	lm	ll	ll	ll	lm	lm	lm	ll	ll	lm	ll	lm	ll	ll	lm	lm
SNP58623	<lmxll>	{0-}	lm	lm	ll	ll	ll	ll	lm	ll	ll	ll	ll	ll	ll	ll	ll	ll	ll	ll	lm	ll	lm	lm	ll	lm	lm	ll	lm	lm	ll	ll	ll	lm	lm	ll	ll	lm	lm	lm	ll	ll	ll	lm	ll	ll	ll	ll	ll
SNP58629	<lmxll>	{1-}	lm	ll	lm	ll	ll	ll	lm	ll	ll	ll	ll	ll	lm	ll	lm	lm	lm	ll	lm	lm	ll	lm	lm	ll	ll	lm	ll	lm	lm	lm	ll	ll	lm	ll	ll	ll	ll	ll	ll	ll	lm	lm	ll	ll	lm	lm	ll
SNP58712	<lmxll>	{0-}	ll	ll	lm	lm	lm	lm	ll	ll	ll	lm	ll	lm	lm	ll	lm	ll	lm	lm	lm	lm	ll	lm	ll	ll	ll	ll	lm	lm	ll	lm	lm	lm	ll	ll	lm	ll	lm	lm	ll	lm	lm	ll	ll	lm	ll	lm	lm
SNP58713	<lmxll>	{0-}	lm	lm	ll	lm	lm	lm	ll	ll	lm	lm	lm	lm	ll	lm	ll	ll	ll	lm	lm	ll	ll	ll	lm	ll	lm	ll	lm	ll	ll	lm	lm	ll	ll	ll	lm	lm	lm	ll	ll	lm	ll	lm	ll	lm	lm	ll	lm
SNP58766	<lmxll>	{0-}	lm	lm	ll	ll	ll	ll	ll	ll	ll	ll	ll	ll	ll	ll	ll	ll	ll	ll	lm	ll	lm	lm	lm	ll	lm	lm	lm	ll	ll	ll	ll	lm	lm	lm	lm	lm	lm	lm	ll	ll	ll	lm	ll	ll	ll	ll	ll
SNP58832	<lmxll>	{0-}	lm	lm	ll	ll	ll	ll	lm	lm	ll	lm	lm	lm	lm	ll	ll	lm	lm	lm	lm	ll	ll	lm	lm	lm	ll	ll	ll	ll	lm	lm	ll	ll	ll	ll	ll	lm	lm	ll	lm	ll	lm	lm	lm	ll	lm	lm	lm
SNP58885	<lmxll>	{0-}	lm	ll	ll	ll	ll	ll	ll	lm	lm	ll	lm	ll	lm	lm	lm	ll	lm	lm	lm	lm	lm	ll	ll	ll	ll	lm	lm	lm	ll	lm	ll	lm	lm	ll	lm	ll	lm	ll	ll	ll	lm	lm	lm	ll	lm	lm	lm
SNP59070	<lmxll>	{1-}	lm	lm	lm	ll	ll	lm	lm	ll	ll	ll	ll	ll	ll	lm	ll	lm	ll	lm	lm	ll	ll	lm	ll	lm	lm	lm	ll	ll	lm	lm	lm	ll	lm	ll	ll	ll	lm	lm	lm	lm	lm	lm	lm	lm	lm	lm	lm
SNP59159	<lmxll>	{0-}	lm	lm	lm	lm	lm	ll	ll	lm	ll	lm	lm	lm	ll	lm	ll	lm	ll	lm	ll	ll	lm	lm	lm	ll	lm	ll	lm	lm	lm	lm	lm	lm	ll	lm	ll	lm	ll	lm	ll	ll	ll	ll	lm	ll	ll	ll	lm
SNP59194	<lmxll>	{0-}	lm	lm	ll	ll	ll	ll	ll	ll	ll	ll	ll	ll	ll	ll	ll	ll	ll	ll	lm	ll	lm	lm	ll	lm	lm	ll	lm	lm	ll	ll	ll	lm	lm	ll	ll	lm	lm	lm	ll	ll	ll	lm	ll	lm	ll	ll	ll
SNP59201	<lmxll>	{1-}	lm	ll	ll	lm	lm	ll	lm	lm	lm	lm	ll	lm	lm	ll	lm	lm	ll	lm	lm	lm	lm	ll	lm	lm	lm	lm	ll	ll	ll	lm	lm	ll	lm	lm	ll	ll	lm	ll	ll	lm	ll	lm	ll	lm	ll	ll	lm
SNP59217	<lmxll>	{0-}	lm	lm	lm	ll	ll	ll	ll	ll	ll	ll	ll	ll	ll	ll	ll	ll	ll	ll	lm	ll	ll	lm	lm	ll	lm	lm	lm	ll	ll	lm	ll	lm	lm	lm	lm	lm	lm	lm	ll	ll	ll	lm	lm	ll	lm	ll	ll
SNP59260	<lmxll>	{1-}	lm	lm	lm	ll	ll	ll	lm	lm	ll	ll	lm	lm	ll	lm	lm	ll	ll	ll	ll	ll	ll	ll	ll	ll	lm	lm	ll	lm	lm	lm	lm	lm	lm	lm	ll	ll	ll	lm	ll	ll	lm	ll	ll	ll	ll	lm	ll
SNP59427	<lmxll>	{0-}	lm	lm	lm	ll	ll	ll	ll	ll	ll	ll	ll	lm	ll	ll	ll	ll	ll	ll	lm	ll	ll	lm	lm	lm	lm	lm	lm	ll	ll	lm	ll	lm	lm	lm	lm	lm	lm	lm	ll	ll	ll	lm	lm	ll	lm	ll	ll
SNP59449	<lmxll>	{0-}	ll	ll	ll	lm	lm	lm	lm	ll	ll	lm	lm	lm	lm	ll	ll	lm	ll	ll	ll	ll	ll	lm	lm	lm	lm	ll	ll	lm	ll	ll	ll	ll	ll	lm	ll	ll	ll	ll	ll	lm	ll	ll	ll	lm	ll	ll	lm
SNP59471	<lmxll>	{1-}	lm	lm	lm	ll	ll	lm	lm	ll	ll	ll	ll	ll	ll	lm	ll	lm	ll	lm	lm	ll	lm	lm	lm	lm	lm	lm	ll	lm	lm	lm	lm	ll	lm	ll	ll	ll	lm	lm	lm	lm	lm	lm	lm	lm	lm	lm	lm
SNP59548	<lmxll>	{1-}	lm	lm	lm	lm	lm	ll	lm	ll	ll	lm	ll	lm	ll	lm	lm	ll	ll	ll	lm	lm	lm	ll	ll	ll	ll	ll	lm	ll	lm	ll	ll	lm	ll	ll	ll	lm	ll	ll	lm	ll	ll	lm	lm	ll	lm	lm	ll
SNP59655	<lmxll>	{1-}	lm	lm	lm	ll	ll	lm	lm	ll	ll	ll	lm	ll	ll	lm	ll	lm	ll	lm	lm	ll	ll	ll	ll	lm	lm	lm	ll	ll	lm	lm	lm	ll	lm	ll	ll	ll	lm	ll	lm	lm	lm	ll	lm	lm	lm	lm	lm
SNP59670	<lmxll>	{0-}	lm	lm	ll	ll	ll	ll	lm	lm	ll	lm	lm	ll	lm	ll	ll	ll	ll	lm	ll	ll	ll	lm	ll	ll	ll	ll	ll	ll	lm	lm	ll	lm	ll	ll	ll	lm	lm	lm	ll	ll	lm	ll	lm	ll	ll	lm	lm
SNP59674	<lmxll>	{1-}	ll	ll	lm	lm	lm	lm	ll	lm	ll	ll	ll	ll	lm	ll	ll	ll	ll	ll	lm	ll	lm	ll	lm	lm	lm	ll	lm	lm	lm	lm	ll	lm	lm	ll	lm	lm	lm	lm	ll	lm	lm	ll	ll	lm	ll	lm	ll
SNP59785	<lmxll>	{1-}	lm	lm	lm	ll	ll	ll	lm	lm	ll	ll	ll	lm	ll	lm	lm	ll	ll	ll	ll	lm	lm	ll	ll	ll	lm	ll	ll	ll	lm	lm	lm	lm	lm	lm	ll	ll	ll	lm	lm	ll	lm	lm	ll	lm	lm	lm	ll
SNP59809	<lmxll>	{0-}	ll	lm	ll	ll	ll	lm	lm	lm	ll	lm	lm	ll	lm	ll	ll	ll	ll	ll	ll	ll	ll	lm	lm	ll	ll	ll	ll	ll	lm	lm	ll	ll	ll	lm	lm	lm	lm	ll	ll	lm	lm	ll	ll	lm	ll	lm	lm
SNP59823	<lmxll>	{0-}	lm	ll	ll	lm	lm	ll	lm	ll	ll	ll	lm	ll	lm	ll	ll	lm	ll	lm	lm	ll	ll	ll	ll	lm	ll	lm	ll	ll	ll	lm	ll	ll	lm	lm	lm	lm	ll	ll	--	ll	ll	ll	lm	lm	ll	ll	lm
SNP59951	<lmxll>	{0-}	lm	lm	lm	ll	ll	lm	ll	lm	ll	lm	lm	ll	lm	lm	--	lm	ll	lm	lm	ll	ll	lm	ll	ll	ll	ll	lm	lm	lm	lm	ll	ll	ll	lm	ll	lm	ll	ll	ll	ll	lm	lm	lm	lm	ll	ll	ll
SNP6000	<lmxll>	{0-}	lm	ll	ll	lm	lm	lm	lm	lm	ll	ll	ll	lm	lm	lm	ll	lm	ll	ll	ll	ll	ll	lm	lm	ll	lm	lm	ll	lm	ll	lm	ll	lm	ll	lm	ll	lm	ll	ll	ll	lm	ll	lm	ll	lm	lm	ll	lm
SNP60003	<lmxll>	{1-}	lm	lm	lm	lm	lm	ll	lm	ll	ll	lm	ll	lm	ll	ll	ll	ll	lm	ll	ll	ll	ll	lm	ll	ll	lm	ll	ll	lm	lm	lm	lm	ll	ll	ll	lm	lm	ll	lm	lm	lm	ll	lm	ll	lm	lm	ll	ll
SNP60046	<lmxll>	{0-}	ll	ll	ll	lm	lm	lm	lm	ll	ll	lm	lm	lm	lm	ll	ll	lm	ll	ll	ll	ll	ll	lm	lm	lm	lm	ll	lm	lm	ll	ll	ll	lm	ll	lm	ll	lm	ll	ll	ll	lm	ll	ll	ll	lm	ll	ll	lm
SNP60056	<lmxll>	{1-}	lm	lm	ll	ll	ll	ll	lm	lm	lm	ll	lm	ll	ll	lm	ll	lm	lm	ll	lm	ll	lm	ll	ll	ll	lm	lm	lm	ll	lm	lm	ll	lm	lm	ll	ll	lm	ll	lm	lm	ll	ll	ll	lm	lm	lm	ll	ll
SNP6010	<lmxll>	{0-}	ll	ll	ll	ll	ll	ll	ll	lm	ll	lm	lm	ll	lm	lm	lm	ll	lm	lm	lm	lm	lm	ll	lm	ll	ll	ll	lm	lm	lm	ll	ll	lm	lm	lm	lm	ll	ll	lm	ll	ll	ll	ll	ll	ll	ll	lm	lm
SNP6031	<lmxll>	{1-}	lm	lm	lm	ll	ll	ll	lm	lm	ll	ll	ll	lm	--	lm	lm	ll	ll	lm	ll	lm	ll	ll	--	ll	lm	ll	ll	ll	lm	lm	lm	lm	lm	lm	ll	ll	ll	lm	lm	ll	lm	lm	ll	lm	lm	lm	ll
SNP60360	<lmxll>	{0-}	ll	lm	lm	ll	ll	lm	ll	lm	ll	lm	lm	ll	lm	lm	ll	lm	ll	lm	ll	ll	lm	lm	ll	ll	ll	ll	lm	lm	lm	lm	ll	ll	ll	ll	ll	lm	ll	ll	ll	ll	lm	ll	ll	ll	ll	ll	ll
SNP60375	<lmxll>	{0-}	lm	lm	lm	lm	lm	lm	ll	lm	ll	lm	lm	ll	ll	lm	ll	lm	ll	lm	ll	ll	lm	lm	lm	ll	ll	ll	lm	lm	lm	lm	ll	ll	ll	lm	ll	ll	ll	ll	ll	ll	lm	ll	--	lm	lm	ll	ll
SNP60477	<lmxll>	{0-}	ll	lm	ll	lm	lm	lm	ll	ll	lm	lm	lm	lm	ll	lm	ll	ll	lm	lm	lm	ll	lm	ll	lm	ll	lm	ll	lm	ll	ll	lm	lm	lm	ll	ll	lm	lm	lm	ll	lm	lm	ll	ll	ll	lm	ll	ll	lm
SNP60507	<lmxll>	{1-}	lm	lm	lm	lm	lm	lm	lm	ll	ll	ll	lm	ll	ll	lm	ll	ll	ll	ll	lm	ll	ll	ll	ll	lm	lm	lm	ll	lm	lm	lm	lm	ll	lm	ll	ll	ll	lm	ll	lm	lm	lm	lm	lm	lm	ll	lm	lm
SNP6052	<lmxll>	{0-}	lm	ll	ll	lm	lm	lm	lm	lm	ll	ll	ll	lm	lm	lm	ll	lm	ll	ll	lm	ll	ll	lm	lm	lm	lm	lm	ll	lm	ll	lm	lm	lm	ll	lm	ll	lm	ll	ll	ll	lm	ll	lm	lm	lm	lm	ll	lm
SNP60805	<lmxll>	{0-}	lm	lm	lm	ll	ll	ll	ll	ll	ll	ll	ll	lm	ll	ll	ll	ll	ll	ll	lm	ll	ll	lm	lm	lm	lm	lm	lm	ll	ll	lm	ll	lm	lm	lm	lm	lm	ll	ll	ll	ll	ll	--	lm	ll	lm	ll	ll
SNP60808	<lmxll>	{0-}	ll	lm	ll	lm	lm	lm	lm	ll	lm	lm	lm	lm	ll	ll	ll	ll	ll	lm	ll	ll	lm	ll	lm	ll	lm	ll	lm	ll	ll	lm	lm	lm	ll	ll	lm	lm	lm	ll	ll	lm	ll	ll	ll	lm	ll	ll	lm
SNP60841	<lmxll>	{0-}	lm	lm	lm	ll	ll	lm	ll	ll	ll	ll	lm	ll	lm	ll	ll	lm	lm	lm	ll	ll	ll	lm	lm	lm	ll	ll	lm	lm	lm	lm	ll	lm	ll	lm	lm	lm	ll	ll	lm	ll	lm	lm	ll	lm	ll	ll	ll
SNP60912	<lmxll>	{0-}	lm	lm	lm	lm	lm	lm	lm	ll	ll	lm	ll	lm	lm	lm	ll	ll	ll	lm	lm	ll	ll	ll	ll	ll	ll	ll	lm	lm	ll	lm	lm	lm	ll	ll	lm	ll	ll	lm	ll	lm	lm	lm	ll	lm	ll	ll	lm
SNP6092	<lmxll>	{0-}	ll	lm	lm	lm	lm	lm	ll	lm	ll	lm	lm	ll	lm	lm	ll	lm	ll	lm	ll	ll	lm	lm	lm	ll	lm	ll	lm	lm	lm	lm	ll	ll	ll	lm	ll	lm	ll	ll	ll	ll	lm	ll	ll	lm	ll	ll	lm
SNP61002	<lmxll>	{0-}	ll	ll	lm	lm	lm	lm	ll	ll	ll	lm	ll	lm	lm	ll	lm	ll	lm	lm	lm	lm	ll	lm	ll	ll	ll	ll	lm	lm	ll	lm	lm	lm	ll	lm	lm	ll	lm	lm	ll	lm	lm	ll	ll	lm	ll	lm	lm
SNP61059	<lmxll>	{0-}	lm	lm	ll	ll	ll	lm	ll	ll	ll	ll	ll	ll	ll	ll	ll	ll	ll	ll	lm	ll	ll	lm	ll	lm	lm	ll	lm	lm	ll	ll	ll	lm	lm	ll	ll	lm	lm	lm	ll	ll	ll	lm	ll	lm	ll	ll	ll
SNP61148	<lmxll>	{0-}	ll	lm	ll	lm	lm	lm	ll	ll	lm	ll	lm	ll	ll	lm	ll	lm	ll	ll	lm	ll	ll	lm	ll	ll	ll	ll	lm	lm	ll	lm	ll	lm	ll	ll	lm	lm	ll	lm	ll	lm	ll	ll	ll	lm	ll	ll	lm
SNP61230	<lmxll>	{0-}	lm	lm	lm	lm	lm	lm	ll	lm	ll	lm	lm	ll	lm	lm	ll	lm	ll	lm	ll	ll	lm	lm	lm	ll	ll	ll	lm	lm	lm	lm	ll	ll	ll	lm	ll	lm	ll	ll	ll	ll	lm	lm	lm	ll	lm	ll	ll
SNP61371	<lmxll>	{0-}	lm	lm	lm	ll	ll	ll	ll	ll	ll	ll	ll	lm	ll	ll	ll	ll	ll	ll	lm	ll	lm	lm	lm	lm	lm	lm	lm	ll	ll	lm	ll	lm	ll	lm	lm	lm	lm	lm	ll	ll	ll	lm	lm	ll	lm	ll	ll
SNP61435	<lmxll>	{0-}	ll	ll	lm	lm	lm	lm	ll	lm	lm	ll	ll	ll	lm	ll	lm	ll	ll	lm	lm	lm	ll	lm	ll	ll	ll	ll	lm	ll	ll	ll	ll	lm	ll	lm	ll	lm	lm	lm	lm	lm	ll	ll	ll	lm	ll	lm	lm
SNP61641	<lmxll>	{1-}	lm	lm	lm	ll	ll	ll	lm	lm	ll	ll	lm	lm	ll	lm	lm	ll	ll	ll	ll	ll	lm	ll	ll	ll	lm	ll	ll	ll	lm	lm	lm	lm	lm	lm	ll	ll	ll	lm	ll	ll	lm	ll	ll	lm	ll	lm	ll
SNP61642	<lmxll>	{0-}	ll	ll	lm	lm	lm	ll	ll	ll	ll	lm	ll	ll	lm	ll	lm	ll	lm	lm	lm	lm	ll	lm	lm	lm	ll	lm	ll	ll	ll	lm	ll	lm	ll	ll	lm	ll	lm	lm	ll	lm	lm	ll	ll	lm	ll	ll	lm
SNP61714	<lmxll>	{0-}	lm	lm	lm	lm	lm	ll	ll	lm	ll	lm	lm	lm	ll	lm	ll	lm	ll	lm	ll	ll	ll	lm	lm	ll	lm	ll	lm	lm	lm	lm	lm	lm	ll	lm	ll	lm	ll	lm	ll	ll	ll	ll	ll	ll	ll	ll	lm
SNP61720	<lmxll>	{0-}	lm	ll	lm	lm	lm	lm	ll	lm	lm	lm	ll	ll	lm	ll	lm	ll	ll	lm	lm	lm	ll	lm	ll	ll	ll	ll	lm	ll	ll	lm	ll	--	ll	ll	ll	lm	lm	lm	lm	ll	ll	ll	lm	lm	ll	ll	lm
SNP61726	<lmxll>	{0-}	lm	ll	ll	lm	lm	lm	lm	ll	ll	lm	lm	lm	lm	ll	ll	ll	ll	ll	lm	ll	ll	lm	lm	lm	lm	lm	ll	lm	ll	ll	ll	lm	ll	lm	ll	lm	ll	ll	ll	lm	ll	lm	lm	lm	lm	ll	lm
SNP61733	<lmxll>	{1-}	lm	lm	lm	lm	lm	lm	lm	lm	lm	lm	ll	ll	lm	lm	lm	ll	ll	ll	lm	lm	lm	lm	lm	ll	lm	ll	ll	lm	lm	lm	lm	lm	ll	ll	ll	lm	ll	ll	lm	ll	lm	lm	lm	ll	lm	lm	ll
SNP6182	<lmxll>	{1-}	lm	lm	lm	lm	lm	lm	lm	ll	ll	ll	lm	ll	lm	lm	ll	ll	ll	ll	lm	ll	lm	ll	ll	lm	lm	lm	ll	ll	lm	lm	lm	ll	lm	ll	ll	ll	lm	ll	lm	lm	lm	ll	lm	lm	ll	lm	lm
SNP61839	<lmxll>	{0-}	ll	ll	lm	lm	lm	lm	ll	lm	lm	ll	ll	ll	lm	ll	lm	ll	ll	lm	lm	lm	ll	lm	ll	ll	ll	ll	lm	ll	ll	ll	ll	lm	ll	lm	ll	lm	lm	lm	lm	ll	ll	ll	ll	lm	ll	ll	lm
SNP61871	<lmxll>	{0-}	lm	lm	lm	ll	ll	ll	ll	ll	ll	ll	ll	ll	ll	ll	ll	ll	ll	ll	lm	ll	ll	lm	lm	ll	lm	lm	lm	ll	ll	ll	ll	lm	lm	ll	lm	lm	lm	lm	ll	ll	ll	lm	lm	ll	ll	ll	ll
SNP6197	<lmxll>	{0-}	lm	ll	lm	lm	lm	ll	lm	lm	lm	lm	ll	lm	lm	lm	ll	lm	lm	ll	lm	lm	lm	ll	lm	lm	ll	lm	lm	lm	lm	ll	ll	ll	lm	ll	lm	lm	ll	lm	ll	ll	ll	ll	lm	ll	ll	lm	ll
SNP6198	<lmxll>	{1-}	lm	lm	ll	ll	ll	ll	lm	ll	lm	ll	lm	ll	ll	lm	ll	--	lm	ll	ll	ll	--	ll	ll	ll	lm	lm	lm	ll	lm	lm	ll	ll	lm	lm	ll	lm	ll	lm	ll	ll	ll	ll	ll	lm	lm	ll	ll
SNP61988	<lmxll>	{0-}	lm	ll	lm	lm	lm	ll	ll	ll	ll	lm	lm	ll	ll	ll	ll	ll	ll	lm	ll	lm	ll	ll	ll	ll	ll	ll	lm	ll	ll	lm	lm	ll	--	ll	ll	ll	ll	ll	ll	lm	--	lm	lm	lm	lm	ll	lm
SNP62047	<lmxll>	{0-}	lm	lm	ll	lm	lm	lm	lm	lm	lm	lm	lm	lm	ll	lm	ll	ll	lm	lm	ll	ll	lm	ll	lm	ll	lm	ll	lm	ll	ll	lm	lm	ll	ll	ll	lm	lm	lm	ll	lm	lm	ll	lm	ll	lm	ll	ll	lm
SNP62063	<lmxll>	{0-}	ll	ll	lm	lm	lm	lm	ll	ll	ll	lm	ll	lm	lm	ll	lm	ll	lm	lm	lm	lm	ll	lm	ll	ll	ll	ll	lm	lm	ll	lm	lm	lm	ll	ll	lm	ll	lm	lm	ll	lm	lm	ll	ll	lm	ll	lm	lm
SNP62130	<lmxll>	{1-}	lm	lm	lm	ll	ll	lm	lm	ll	ll	ll	ll	ll	ll	lm	lm	lm	ll	lm	lm	lm	ll	lm	lm	lm	lm	lm	ll	lm	lm	lm	ll	ll	lm	ll	ll	ll	lm	lm	ll	lm	lm	lm	lm	lm	lm	lm	lm
SNP62268	<lmxll>	{1-}	lm	ll	lm	ll	ll	ll	lm	lm	ll	ll	ll	lm	lm	lm	ll	ll	ll	lm	ll	lm	lm	ll	ll	ll	lm	ll	ll	ll	lm	lm	lm	lm	lm	ll	ll	ll	ll	ll	lm	ll	lm	ll	ll	lm	lm	ll	ll
SNP62415	<lmxll>	{0-}	lm	lm	lm	lm	lm	lm	lm	ll	ll	lm	ll	lm	lm	lm	lm	lm	ll	ll	lm	lm	ll	lm	ll	ll	ll	lm	lm	lm	ll	lm	lm	lm	ll	lm	lm	ll	lm	ll	ll	lm	lm	ll	lm	lm	ll	ll	lm
SNP62431	<lmxll>	{0-}	lm	lm	lm	ll	ll	lm	ll	lm	ll	lm	lm	ll	lm	lm	ll	ll	ll	lm	lm	ll	ll	lm	ll	ll	ll	ll	lm	lm	lm	lm	lm	ll	ll	lm	ll	lm	ll	ll	ll	ll	lm	lm	lm	lm	ll	ll	ll
SNP62528	<lmxll>	{1-}	lm	lm	lm	ll	ll	ll	lm	lm	ll	ll	lm	lm	ll	lm	lm	ll	ll	ll	ll	ll	ll	ll	ll	ll	lm	lm	ll	lm	lm	lm	lm	lm	lm	lm	ll	ll	ll	lm	ll	ll	lm	ll	ll	lm	ll	lm	ll
SNP62537	<lmxll>	{0-}	lm	ll	lm	lm	lm	ll	ll	ll	ll	lm	lm	ll	ll	ll	ll	lm	ll	ll	ll	ll	ll	ll	ll	ll	lm	ll	lm	lm	lm	lm	lm	ll	lm	ll	ll	ll	ll	ll	ll	lm	lm	lm	lm	lm	lm	ll	lm
SNP62544	<lmxll>	{0-}	lm	lm	lm	ll	ll	ll	ll	ll	ll	ll	ll	ll	ll	ll	ll	ll	ll	ll	lm	ll	lm	lm	lm	ll	lm	lm	lm	ll	ll	ll	ll	lm	lm	lm	lm	lm	lm	lm	ll	lm	ll	lm	lm	ll	ll	ll	ll
SNP62645	<lmxll>	{1-}	lm	lm	ll	ll	ll	lm	lm	lm	lm	ll	lm	lm	ll	lm	ll	lm	lm	ll	ll	ll	lm	ll	lm	lm	lm	lm	lm	lm	lm	lm	lm	lm	lm	lm	ll	lm	ll	lm	lm	ll	ll	ll	ll	lm	lm	ll	ll
SNP62729	<lmxll>	{0-}	lm	lm	ll	ll	ll	lm	lm	ll	ll	lm	ll	ll	lm	lm	ll	ll	ll	ll	ll	ll	ll	lm	lm	ll	lm	ll	ll	ll	lm	lm	ll	ll	ll	lm	lm	lm	lm	ll	ll	lm	ll	lm	lm	lm	lm	ll	lm
SNP62827	<lmxll>	{0-}	lm	lm	lm	ll	lm	ll	ll	ll	ll	ll	ll	lm	ll	ll	ll	ll	ll	ll	lm	ll	ll	lm	lm	lm	lm	lm	lm	ll	ll	lm	ll	lm	lm	lm	lm	lm	lm	lm	ll	ll	ll	lm	lm	ll	lm	ll	ll
SNP6283	<lmxll>	{1-}	lm	ll	lm	lm	lm	lm	lm	lm	lm	ll	ll	lm	lm	lm	ll	lm	ll	lm	lm	lm	ll	ll	ll	lm	lm	lm	lm	ll	lm	lm	ll	ll	lm	ll	lm	lm	lm	lm	ll	lm	lm	ll	lm	lm	ll	ll	lm
SNP62908	<lmxll>	{0-}	lm	lm	ll	lm	lm	lm	lm	ll	lm	lm	lm	lm	ll	lm	ll	ll	ll	lm	ll	ll	lm	ll	ll	ll	lm	ll	lm	ll	ll	lm	lm	ll	ll	ll	lm	lm	lm	ll	lm	lm	ll	lm	ll	lm	lm	ll	lm
SNP62972	<lmxll>	{1-}	lm	ll	ll	lm	lm	ll	lm	lm	lm	lm	ll	lm	lm	ll	lm	lm	ll	lm	lm	lm	lm	ll	lm	lm	lm	lm	ll	lm	ll	lm	lm	ll	lm	lm	ll	lm	lm	ll	ll	lm	ll	lm	ll	lm	ll	ll	lm
SNP63008	<lmxll>	{0-}	ll	ll	ll	lm	lm	lm	lm	ll	ll	lm	lm	lm	lm	ll	ll	lm	ll	ll	lm	ll	ll	lm	lm	lm	lm	ll	ll	lm	ll	ll	ll	lm	ll	lm	ll	lm	ll	ll	ll	lm	ll	ll	ll	lm	ll	ll	lm
SNP63117	<lmxll>	{0-}	lm	lm	ll	ll	ll	ll	lm	ll	ll	ll	ll	ll	ll	ll	ll	ll	ll	ll	lm	ll	lm	lm	lm	lm	lm	ll	lm	lm	ll	ll	ll	lm	lm	lm	lm	lm	lm	lm	ll	ll	ll	lm	ll	ll	ll	ll	ll
SNP6401	<lmxll>	{0-}	lm	lm	ll	ll	ll	ll	ll	ll	ll	ll	ll	ll	ll	ll	ll	ll	ll	ll	lm	ll	lm	lm	lm	ll	lm	lm	lm	ll	ll	ll	lm	lm	lm	lm	lm	lm	lm	lm	ll	lm	ll	lm	lm	ll	ll	ll	ll
SNP648	<lmxll>	{1-}	lm	lm	lm	ll	ll	ll	lm	lm	ll	ll	lm	lm	ll	lm	lm	ll	ll	ll	ll	ll	lm	ll	ll	ll	lm	lm	ll	lm	lm	lm	lm	lm	lm	ll	ll	ll	ll	lm	ll	ll	lm	ll	ll	lm	ll	lm	ll
SNP6601	<lmxll>	{0-}	lm	lm	lm	lm	lm	lm	ll	lm	ll	lm	lm	ll	lm	lm	ll	--	ll	lm	ll	ll	lm	lm	lm	ll	ll	ll	lm	lm	lm	lm	ll	ll	ll	ll	ll	lm	ll	ll	ll	ll	ll	ll	lm	lm	lm	ll	lm
SNP6644	<lmxll>	{0-}	ll	ll	lm	lm	lm	ll	ll	ll	ll	lm	lm	ll	ll	ll	ll	ll	ll	ll	ll	lm	ll	ll	ll	ll	lm	ll	lm	lm	lm	lm	lm	ll	lm	ll	ll	ll	ll	ll	ll	lm	lm	ll	ll	lm	ll	ll	lm
SNP6662	<lmxll>	{0-}	lm	lm	ll	lm	lm	lm	lm	ll	ll	lm	lm	ll	lm	ll	ll	lm	ll	ll	ll	ll	ll	lm	ll	ll	lm	lm	lm	lm	lm	lm	lm	ll	lm	lm	ll	ll	ll	lm	ll	lm	ll	ll	lm	lm	ll	lm	lm
SNP6752	<lmxll>	{0-}	ll	lm	ll	lm	lm	lm	lm	ll	ll	lm	lm	ll	lm	ll	ll	lm	ll	ll	ll	ll	ll	lm	ll	ll	lm	ll	lm	lm	lm	lm	lm	ll	lm	lm	ll	ll	ll	lm	ll	lm	ll	ll	ll	lm	ll	lm	lm
SNP6754	<lmxll>	{0-}	ll	ll	lm	lm	lm	ll	ll	ll	ll	lm	ll	ll	lm	ll	lm	ll	lm	lm	lm	lm	ll	lm	lm	lm	lm	ll	ll	ll	ll	lm	ll	lm	ll	ll	lm	ll	lm	lm	ll	lm	lm	ll	ll	lm	ll	lm	ll
SNP6790	<lmxll>	{0-}	ll	lm	ll	ll	ll	ll	lm	lm	ll	lm	lm	ll	lm	ll	ll	lm	ll	lm	lm	ll	ll	lm	ll	ll	ll	ll	ll	ll	lm	lm	ll	lm	ll	ll	ll	lm	lm	lm	ll	ll	lm	ll	ll	ll	ll	lm	lm
SNP6801	<lmxll>	{1-}	ll	ll	lm	lm	lm	lm	ll	lm	ll	ll	ll	ll	lm	ll	ll	ll	ll	ll	lm	ll	lm	ll	lm	lm	lm	ll	lm	lm	lm	lm	ll	lm	lm	lm	lm	lm	lm	lm	ll	lm	ll	ll	ll	lm	ll	lm	ll
SNP6815	<lmxll>	{1-}	lm	lm	lm	ll	ll	lm	lm	ll	ll	ll	lm	ll	ll	lm	ll	lm	ll	lm	lm	ll	lm	ll	ll	lm	lm	lm	ll	ll	lm	lm	lm	ll	lm	ll	ll	ll	lm	lm	lm	lm	lm	lm	lm	lm	lm	lm	lm
SNP6839	<lmxll>	{0-}	lm	lm	ll	ll	ll	ll	lm	lm	ll	lm	lm	lm	ll	ll	ll	lm	ll	lm	ll	ll	ll	lm	ll	ll	ll	ll	ll	ll	lm	lm	ll	ll	ll	ll	ll	lm	lm	ll	ll	ll	ll	ll	ll	ll	ll	lm	lm
SNP6987	<lmxll>	{0-}	lm	lm	ll	lm	lm	lm	lm	ll	lm	lm	lm	lm	ll	lm	ll	ll	ll	lm	ll	ll	lm	ll	lm	ll	lm	ll	lm	ll	ll	lm	lm	lm	ll	ll	lm	lm	lm	ll	lm	lm	ll	lm	ll	lm	lm	ll	lm
SNP7000	<lmxll>	{0-}	ll	lm	ll	ll	ll	ll	lm	lm	ll	lm	ll	ll	lm	ll	ll	lm	ll	lm	ll	ll	ll	lm	ll	ll	ll	ll	ll	ll	lm	ll	ll	lm	ll	ll	ll	lm	lm	lm	ll	ll	ll	ll	ll	ll	ll	ll	lm
SNP7048	<lmxll>	{1-}	lm	ll	lm	ll	ll	ll	lm	ll	ll	ll	ll	ll	lm	ll	lm	lm	lm	ll	lm	lm	ll	lm	lm	ll	ll	lm	ll	lm	lm	lm	ll	ll	lm	ll	ll	ll	ll	ll	ll	ll	lm	lm	ll	ll	lm	lm	ll
SNP7094	<lmxll>	{1-}	ll	lm	lm	lm	lm	lm	lm	ll	lm	lm	ll	ll	ll	lm	lm	ll	ll	ll	lm	ll	lm	lm	lm	lm	lm	ll	ll	lm	lm	lm	lm	ll	ll	lm	ll	lm	lm	ll	lm	ll	lm	ll	ll	lm	ll	lm	ll
SNP7095	<lmxll>	{1-}	lm	lm	lm	lm	lm	lm	lm	ll	ll	lm	ll	lm	ll	ll	ll	lm	lm	ll	ll	ll	ll	lm	ll	ll	lm	ll	ll	lm	lm	lm	lm	lm	ll	ll	lm	lm	ll	ll	lm	lm	ll	lm	lm	lm	lm	ll	ll
SNP7098	<lmxll>	{0-}	lm	lm	lm	lm	lm	lm	lm	ll	ll	lm	ll	lm	lm	lm	ll	lm	ll	lm	lm	ll	ll	ll	ll	lm	ll	ll	lm	lm	ll	lm	lm	lm	ll	ll	lm	ll	ll	lm	ll	lm	lm	lm	ll	lm	ll	ll	lm
SNP7128	<lmxll>	{0-}	lm	ll	ll	lm	lm	lm	lm	lm	ll	ll	ll	lm	lm	lm	lm	lm	lm	ll	ll	ll	ll	lm	lm	ll	lm	lm	ll	lm	ll	lm	ll	lm	ll	lm	ll	lm	ll	ll	ll	ll	ll	lm	lm	ll	lm	ll	lm
SNP7212	<lmxll>	{1-}	lm	lm	lm	lm	lm	lm	lm	ll	ll	ll	lm	ll	lm	lm	ll	ll	ll	ll	lm	ll	lm	ll	ll	lm	lm	lm	ll	lm	lm	lm	lm	ll	lm	ll	ll	ll	lm	ll	lm	lm	lm	lm	lm	lm	ll	lm	lm
SNP7253	<lmxll>	{1-}	lm	ll	lm	ll	ll	ll	lm	ll	ll	ll	ll	ll	lm	lm	ll	ll	lm	ll	lm	ll	ll	lm	lm	ll	ll	ll	ll	ll	lm	lm	ll	ll	lm	ll	ll	ll	lm	lm	ll	ll	ll	lm	ll	ll	lm	ll	lm
SNP7337	<lmxll>	{1-}	ll	ll	lm	lm	lm	lm	ll	lm	ll	ll	ll	ll	lm	ll	ll	lm	ll	ll	ll	ll	ll	ll	lm	lm	lm	ll	lm	lm	lm	lm	ll	lm	lm	ll	lm	lm	lm	ll	ll	lm	lm	ll	ll	lm	ll	lm	lm
SNP7400	<lmxll>	{0-}	lm	ll	ll	ll	ll	ll	ll	lm	ll	lm	ll	ll	lm	lm	lm	ll	lm	ll	lm	lm	lm	ll	ll	lm	ll	lm	lm	lm	lm	ll	ll	ll	lm	lm	lm	ll	ll	lm	ll	ll	ll	lm	lm	lm	lm	lm	lm
SNP7467	<lmxll>	{0-}	ll	ll	lm	lm	lm	lm	ll	ll	ll	lm	ll	ll	lm	ll	ll	ll	lm	ll	lm	ll	ll	lm	ll	ll	ll	ll	lm	ll	ll	lm	lm	lm	ll	ll	lm	ll	lm	lm	ll	ll	lm	ll	ll	lm	ll	--	lm
SNP7486	<lmxll>	{0-}	ll	lm	lm	ll	ll	lm	ll	ll	ll	ll	lm	ll	lm	lm	ll	lm	lm	lm	ll	ll	lm	lm	lm	lm	ll	ll	lm	lm	lm	lm	ll	lm	ll	lm	lm	lm	ll	ll	ll	ll	lm	ll	ll	lm	ll	ll	ll
SNP7575	<lmxll>	{1-}	lm	lm	lm	ll	ll	ll	lm	ll	ll	ll	lm	ll	ll	lm	--	lm	--	ll	ll	ll	ll	ll	--	ll	lm	lm	ll	lm	lm	lm	lm	--	lm	--	--	ll	ll	lm	ll	ll	ll	lm	lm	ll	lm	lm	ll
SNP7587	<lmxll>	{0-}	lm	lm	ll	ll	ll	ll	lm	lm	ll	lm	lm	lm	lm	ll	ll	lm	lm	lm	ll	ll	ll	lm	lm	lm	ll	ll	ll	ll	lm	lm	ll	ll	ll	ll	ll	lm	lm	ll	lm	ll	lm	lm	lm	ll	lm	lm	lm
SNP7609	<lmxll>	{0-}	lm	lm	ll	lm	lm	lm	lm	ll	ll	ll	ll	ll	lm	lm	ll	ll	ll	ll	lm	ll	ll	lm	lm	ll	ll	ll	ll	ll	ll	lm	ll	ll	ll	lm	lm	lm	lm	ll	ll	lm	lm	lm	lm	lm	lm	ll	lm
SNP7644	<lmxll>	{0-}	lm	lm	lm	lm	lm	lm	lm	ll	ll	lm	ll	lm	lm	lm	ll	lm	ll	lm	lm	ll	ll	ll	ll	ll	ll	ll	lm	lm	ll	lm	lm	lm	ll	ll	lm	ll	ll	lm	ll	lm	lm	lm	ll	lm	ll	ll	lm
SNP7688	<lmxll>	{1-}	lm	lm	lm	ll	ll	ll	lm	lm	ll	ll	lm	lm	ll	lm	lm	ll	ll	ll	ll	ll	lm	ll	ll	ll	lm	lm	ll	lm	lm	lm	lm	lm	lm	lm	ll	ll	ll	lm	ll	ll	lm	ll	ll	lm	ll	lm	ll
SNP7771	<lmxll>	{0-}	lm	lm	ll	ll	ll	ll	ll	ll	ll	ll	ll	ll	ll	ll	ll	ll	ll	ll	lm	ll	lm	lm	lm	ll	lm	lm	lm	ll	ll	ll	ll	lm	lm	lm	lm	lm	lm	lm	ll	ll	ll	lm	lm	ll	ll	ll	ll
SNP7783	<lmxll>	{1-}	lm	lm	lm	lm	lm	ll	lm	ll	lm	lm	ll	lm	lm	lm	ll	ll	ll	ll	lm	lm	lm	lm	lm	ll	ll	ll	ll	lm	lm	lm	lm	lm	ll	ll	ll	lm	ll	ll	lm	ll	lm	lm	lm	ll	lm	lm	ll
SNP7812	<lmxll>	{0-}	lm	ll	ll	lm	lm	ll	lm	ll	ll	ll	lm	lm	lm	ll	lm	lm	lm	lm	lm	ll	ll	ll	ll	lm	ll	lm	ll	ll	ll	lm	ll	ll	lm	lm	lm	lm	ll	ll	ll	lm	ll	ll	lm	lm	ll	ll	lm
SNP7830	<lmxll>	{0-}	lm	ll	ll	ll	ll	ll	ll	lm	ll	lm	lm	ll	lm	lm	lm	ll	lm	lm	lm	lm	lm	ll	lm	ll	ll	lm	lm	lm	lm	ll	ll	ll	lm	lm	lm	ll	ll	lm	ll	ll	ll	lm	lm	ll	lm	lm	lm
SNP7855	<lmxll>	{0-}	lm	ll	ll	ll	ll	ll	ll	lm	ll	lm	lm	ll	lm	lm	lm	ll	lm	lm	lm	--	lm	ll	ll	ll	ll	ll	lm	lm	ll	ll	ll	lm	lm	ll	lm	ll	ll	lm	ll	ll	ll	lm	lm	ll	lm	lm	lm
SNP7925	<lmxll>	{0-}	lm	lm	ll	ll	ll	lm	lm	lm	ll	lm	lm	ll	lm	ll	ll	ll	ll	ll	lm	ll	ll	lm	lm	ll	ll	ll	ll	ll	lm	lm	ll	ll	ll	lm	lm	lm	lm	ll	ll	lm	lm	lm	lm	lm	lm	ll	lm
SNP7934	<lmxll>	{0-}	lm	lm	lm	lm	lm	lm	ll	lm	ll	lm	lm	ll	lm	lm	ll	lm	ll	lm	ll	ll	ll	lm	lm	ll	lm	ll	lm	lm	lm	lm	lm	ll	ll	lm	ll	lm	ll	ll	ll	ll	lm	ll	lm	lm	lm	ll	lm
SNP794	<lmxll>	{0-}	lm	lm	lm	ll	ll	lm	ll	ll	lm	ll	lm	ll	lm	lm	ll	lm	ll	ll	ll	ll	lm	lm	lm	ll	ll	ll	lm	lm	lm	lm	ll	lm	ll	lm	lm	lm	ll	ll	lm	ll	lm	lm	ll	lm	ll	lm	ll
SNP7974	<lmxll>	{1-}	lm	lm	ll	ll	ll	lm	lm	lm	lm	ll	lm	ll	ll	lm	--	lm	lm	ll	ll	ll	lm	ll	lm	lm	lm	lm	lm	lm	lm	lm	lm	lm	lm	lm	ll	lm	ll	lm	lm	ll	ll	ll	ll	ll	lm	ll	ll
SNP8153	<lmxll>	{1-}	lm	ll	lm	ll	ll	ll	lm	ll	ll	ll	ll	ll	lm	ll	lm	lm	lm	ll	lm	lm	ll	lm	lm	ll	ll	lm	ll	lm	lm	lm	ll	ll	lm	ll	ll	ll	ll	lm	ll	ll	lm	lm	ll	ll	lm	lm	lm
SNP8192	<lmxll>	{1-}	lm	lm	lm	ll	ll	lm	lm	ll	ll	ll	ll	ll	ll	lm	lm	lm	ll	lm	lm	lm	lm	lm	lm	lm	lm	lm	ll	lm	lm	lm	ll	ll	lm	ll	ll	ll	lm	lm	ll	lm	lm	lm	lm	lm	lm	lm	lm
SNP8366	<lmxll>	{1-}	lm	ll	ll	lm	lm	ll	lm	lm	lm	lm	ll	lm	lm	ll	lm	ll	ll	lm	lm	ll	lm	ll	lm	lm	lm	lm	ll	lm	ll	lm	lm	ll	lm	lm	ll	lm	lm	ll	ll	lm	ll	lm	ll	lm	ll	ll	lm
SNP8458	<lmxll>	{1-}	lm	ll	lm	ll	ll	ll	lm	ll	ll	ll	ll	ll	lm	ll	lm	lm	lm	ll	lm	lm	ll	lm	lm	ll	ll	ll	ll	lm	lm	lm	ll	ll	lm	ll	ll	ll	ll	ll	ll	ll	lm	lm	ll	ll	lm	lm	ll
SNP8473	<lmxll>	{1-}	lm	lm	lm	lm	lm	lm	lm	ll	ll	lm	ll	lm	ll	ll	ll	ll	lm	ll	ll	ll	ll	lm	ll	ll	lm	ll	ll	lm	lm	lm	lm	lm	ll	ll	ll	lm	ll	ll	lm	lm	ll	lm	lm	lm	lm	ll	ll
SNP8590	<lmxll>	{0-}	lm	lm	lm	lm	lm	lm	ll	lm	ll	lm	lm	ll	lm	lm	ll	ll	ll	lm	--	ll	ll	lm	ll	ll	ll	ll	lm	ll	lm	lm	ll	ll	ll	lm	ll	lm	ll	ll	ll	ll	ll	ll	lm	ll	lm	ll	lm
SNP8595	<lmxll>	{0-}	lm	lm	ll	lm	lm	lm	lm	ll	ll	ll	ll	ll	lm	lm	ll	ll	ll	ll	lm	ll	ll	lm	lm	lm	ll	ll	ll	ll	ll	lm	ll	ll	ll	lm	lm	lm	lm	ll	ll	lm	lm	lm	lm	ll	lm	ll	lm
SNP8601	<lmxll>	{0-}	lm	lm	ll	ll	ll	lm	lm	ll	ll	lm	ll	ll	lm	ll	ll	ll	ll	ll	ll	ll	ll	lm	lm	ll	ll	ll	ll	ll	lm	lm	ll	ll	ll	lm	lm	lm	lm	ll	ll	lm	lm	lm	lm	lm	lm	lm	lm
SNP8668	<lmxll>	{1-}	lm	lm	lm	lm	lm	ll	lm	ll	lm	lm	ll	lm	lm	lm	lm	ll	ll	ll	lm	lm	lm	lm	lm	ll	ll	ll	ll	lm	lm	lm	lm	lm	ll	ll	ll	lm	ll	ll	lm	ll	lm	lm	lm	lm	lm	lm	ll
SNP8671	<lmxll>	{0-}	lm	lm	ll	ll	ll	lm	lm	lm	ll	lm	lm	ll	lm	ll	ll	ll	ll	ll	lm	ll	ll	lm	lm	ll	ll	ll	ll	ll	lm	lm	ll	ll	ll	lm	ll	lm	lm	ll	ll	ll	lm	lm	lm	ll	ll	--	lm
SNP8674	<lmxll>	{1-}	lm	lm	lm	lm	lm	lm	lm	ll	ll	ll	lm	ll	lm	lm	ll	ll	ll	ll	lm	ll	lm	ll	ll	lm	lm	lm	ll	ll	lm	lm	lm	ll	lm	ll	ll	ll	lm	ll	lm	lm	lm	ll	lm	lm	lm	lm	lm
SNP8686	<lmxll>	{1-}	lm	lm	ll	ll	ll	lm	lm	ll	ll	ll	lm	ll	ll	lm	ll	ll	ll	ll	lm	ll	lm	ll	lm	lm	lm	lm	ll	ll	lm	lm	lm	ll	lm	ll	ll	ll	lm	ll	lm	lm	lm	ll	lm	lm	lm	lm	lm
SNP8728	<lmxll>	{0-}	lm	ll	ll	ll	ll	ll	ll	lm	ll	lm	ll	ll	lm	lm	lm	ll	lm	lm	lm	ll	lm	lm	ll	lm	ll	ll	lm	lm	lm	ll	ll	ll	lm	lm	lm	ll	ll	lm	ll	ll	ll	lm	lm	ll	lm	lm	lm
SNP8743	<lmxll>	{1-}	lm	lm	lm	lm	lm	ll	lm	ll	lm	lm	ll	lm	lm	lm	lm	ll	ll	ll	lm	lm	lm	lm	lm	ll	lm	ll	ll	lm	lm	lm	lm	lm	ll	ll	ll	lm	ll	ll	lm	ll	lm	lm	lm	lm	lm	lm	ll
SNP8820	<lmxll>	{0-}	ll	lm	lm	ll	ll	lm	ll	ll	ll	ll	lm	ll	lm	ll	ll	lm	lm	lm	lm	ll	lm	lm	lm	lm	ll	ll	lm	lm	lm	lm	ll	lm	ll	lm	lm	lm	ll	ll	ll	ll	lm	ll	ll	lm	ll	lm	ll
SNP883	<lmxll>	{0-}	ll	lm	lm	lm	lm	ll	ll	lm	ll	lm	lm	ll	ll	lm	ll	ll	ll	lm	lm	ll	ll	lm	lm	ll	lm	ll	lm	lm	lm	lm	lm	ll	ll	lm	ll	lm	ll	ll	ll	ll	lm	ll	ll	lm	ll	ll	lm
SNP8842	<lmxll>	{1-}	lm	lm	lm	ll	ll	lm	lm	ll	ll	ll	lm	ll	ll	lm	ll	lm	ll	lm	lm	ll	lm	ll	ll	lm	lm	lm	ll	ll	lm	lm	lm	ll	lm	ll	ll	ll	lm	lm	lm	lm	lm	ll	lm	lm	lm	lm	lm
SNP8925	<lmxll>	{1-}	ll	ll	ll	lm	lm	lm	ll	lm	lm	lm	lm	ll	lm	lm	--	lm	ll	lm	ll	lm	ll	ll	lm	lm	ll	ll	ll	lm	lm	lm	lm	lm	ll	lm	ll	ll	ll	lm	lm	lm	ll	ll	--	lm	ll	lm	lm
SNP9072	<lmxll>	{0-}	ll	ll	lm	lm	lm	lm	ll	ll	ll	lm	ll	lm	lm	ll	ll	ll	lm	lm	lm	lm	ll	lm	ll	ll	ll	ll	ll	lm	ll	lm	lm	lm	ll	lm	lm	ll	lm	lm	ll	lm	lm	ll	ll	lm	ll	lm	lm
SNP913	<lmxll>	{0-}	ll	ll	lm	lm	lm	ll	ll	lm	ll	lm	ll	ll	ll	lm	ll	ll	ll	ll	ll	ll	lm	lm	lm	lm	lm	ll	lm	ll	lm	lm	lm	ll	ll	lm	ll	ll	ll	lm	ll	ll	lm	ll	ll	lm	ll	ll	ll
SNP9135	<lmxll>	{0-}	lm	lm	ll	ll	ll	ll	lm	lm	ll	lm	lm	lm	lm	ll	ll	lm	lm	lm	lm	ll	ll	lm	lm	lm	ll	ll	ll	ll	lm	lm	ll	ll	ll	ll	ll	lm	lm	ll	lm	ll	lm	lm	lm	ll	lm	ll	lm
SNP9136	<lmxll>	{0-}	lm	ll	lm	lm	lm	lm	ll	lm	ll	ll	ll	ll	lm	ll	ll	ll	lm	lm	ll	lm	ll	ll	ll	ll	lm	ll	ll	ll	ll	lm	lm	lm	ll	lm	lm	ll	lm	lm	ll	lm	ll	ll	lm	lm	lm	lm	ll
SNP9165	<lmxll>	{1-}	lm	lm	lm	ll	ll	lm	lm	ll	ll	ll	ll	ll	ll	lm	lm	lm	ll	ll	lm	lm	lm	lm	lm	lm	lm	lm	ll	lm	lm	lm	ll	ll	lm	ll	ll	ll	lm	lm	ll	lm	lm	lm	lm	lm	lm	lm	lm
SNP9217	<lmxll>	{0-}	lm	lm	ll	ll	ll	ll	ll	ll	ll	ll	ll	ll	ll	ll	ll	ll	ll	ll	lm	ll	lm	lm	ll	lm	lm	ll	lm	lm	ll	ll	ll	lm	lm	ll	ll	lm	lm	lm	ll	ll	ll	lm	lm	ll	ll	ll	ll
SNP928	<lmxll>	{0-}	lm	lm	ll	ll	ll	ll	ll	ll	ll	ll	ll	ll	ll	ll	ll	ll	ll	ll	lm	ll	lm	lm	--	lm	lm	lm	lm	ll	ll	ll	ll	lm	lm	lm	lm	lm	lm	lm	ll	ll	ll	lm	ll	ll	ll	ll	ll
SNP9328	<lmxll>	{0-}	lm	lm	lm	lm	lm	ll	ll	lm	ll	lm	ll	ll	ll	lm	ll	ll	ll	lm	lm	ll	ll	lm	lm	ll	lm	ll	lm	lm	lm	lm	lm	ll	ll	lm	ll	lm	ll	ll	ll	ll	lm	ll	lm	ll	lm	--	lm
SNP9365	<lmxll>	{0-}	ll	ll	lm	lm	lm	ll	ll	lm	lm	ll	ll	lm	ll	ll	ll	--	--	lm	lm	lm	ll	lm	lm	lm	ll	ll	ll	ll	ll	ll	ll	lm	ll	lm	ll	lm	lm	ll	lm	ll	ll	ll	ll	lm	ll	lm	lm
SNP9396	<lmxll>	{0-}	lm	lm	lm	ll	ll	lm	ll	lm	ll	lm	ll	ll	lm	lm	ll	ll	ll	lm	ll	ll	lm	lm	ll	ll	ll	ll	lm	lm	lm	lm	ll	ll	ll	ll	ll	lm	ll	lm	ll	ll	lm	lm	lm	ll	ll	ll	ll
SNP942	<lmxll>	{1-}	lm	lm	ll	ll	ll	ll	lm	lm	lm	ll	ll	ll	ll	lm	ll	lm	lm	ll	ll	ll	lm	ll	ll	ll	lm	lm	ll	ll	lm	lm	ll	lm	lm	ll	ll	lm	ll	lm	lm	ll	ll	ll	lm	ll	lm	ll	ll
SNP9457	<lmxll>	{1-}	lm	lm	ll	ll	ll	lm	lm	lm	lm	ll	lm	lm	ll	ll	ll	lm	lm	ll	lm	ll	ll	ll	lm	lm	lm	ll	lm	lm	lm	lm	lm	lm	ll	ll	ll	lm	ll	lm	ll	ll	ll	ll	ll	lm	ll	lm	ll
SNP9540	<lmxll>	{1-}	lm	ll	lm	lm	lm	lm	ll	lm	ll	ll	ll	ll	lm	ll	ll	lm	ll	ll	ll	ll	lm	ll	lm	lm	lm	lm	lm	lm	lm	lm	ll	lm	lm	lm	lm	lm	lm	ll	ll	lm	ll	lm	lm	lm	lm	lm	lm
SNP9569	<lmxll>	{0-}	lm	lm	ll	ll	ll	ll	lm	lm	ll	lm	lm	lm	lm	ll	ll	lm	lm	lm	lm	ll	ll	lm	lm	lm	ll	ll	ll	ll	lm	lm	ll	ll	ll	ll	ll	lm	lm	ll	lm	ll	lm	lm	lm	ll	lm	lm	lm
SNP9584	<lmxll>	{1-}	lm	ll	lm	ll	ll	ll	lm	ll	ll	ll	ll	ll	lm	ll	lm	ll	lm	ll	lm	lm	--	lm	lm	ll	ll	lm	ll	lm	lm	lm	ll	ll	lm	ll	ll	ll	ll	ll	--	ll	ll	lm	ll	ll	lm	ll	lm
SNP9608	<lmxll>	{1-}	lm	lm	lm	ll	ll	lm	lm	ll	ll	ll	ll	ll	ll	lm	lm	lm	ll	lm	lm	lm	ll	lm	lm	lm	lm	lm	ll	lm	lm	lm	ll	ll	lm	ll	ll	ll	lm	lm	ll	lm	lm	lm	lm	lm	lm	lm	lm
SNP9648	<lmxll>	{1-}	lm	lm	ll	ll	ll	ll	lm	lm	lm	ll	lm	ll	ll	lm	ll	lm	ll	ll	lm	ll	lm	ll	ll	ll	lm	lm	lm	lm	lm	lm	ll	lm	lm	ll	ll	lm	ll	lm	lm	ll	ll	ll	ll	ll	lm	ll	ll
SNP9655	<lmxll>	{0-}	ll	lm	lm	lm	lm	ll	ll	lm	lm	ll	lm	lm	lm	lm	lm	lm	ll	lm	lm	ll	ll	lm	lm	lm	ll	ll	lm	ll	lm	lm	ll	lm	ll	ll	ll	lm	lm	lm	lm	ll	ll	ll	ll	lm	ll	lm	lm
SNP9680	<lmxll>	{0-}	ll	ll	lm	lm	lm	ll	ll	ll	ll	lm	lm	ll	ll	ll	ll	lm	ll	ll	ll	lm	ll	ll	ll	ll	lm	ll	lm	lm	lm	lm	lm	ll	lm	ll	ll	ll	ll	ll	ll	lm	lm	ll	ll	lm	ll	ll	lm
SNP9752	<lmxll>	{0-}	ll	ll	lm	lm	lm	lm	ll	ll	ll	lm	ll	lm	lm	ll	lm	ll	lm	lm	lm	lm	ll	lm	ll	ll	ll	ll	lm	lm	ll	lm	lm	lm	ll	ll	lm	ll	lm	lm	ll	lm	lm	ll	ll	lm	ll	lm	lm
SNP9768	<lmxll>	{0-}	ll	lm	lm	lm	lm	ll	ll	lm	ll	lm	lm	ll	ll	lm	ll	ll	ll	lm	lm	ll	lm	lm	lm	ll	lm	ll	lm	lm	lm	lm	lm	ll	ll	ll	ll	lm	ll	ll	ll	ll	lm	ll	ll	ll	ll	ll	lm
SNP9793	<lmxll>	{0-}	lm	ll	ll	lm	lm	ll	lm	ll	ll	ll	lm	lm	lm	ll	lm	lm	lm	lm	lm	ll	--	ll	ll	lm	ll	lm	ll	ll	ll	lm	ll	ll	lm	lm	ll	lm	ll	ll	ll	lm	ll	ll	lm	lm	ll	ll	lm
SNP9831	<lmxll>	{0-}	lm	lm	lm	lm	lm	ll	lm	ll	ll	lm	ll	lm	ll	lm	ll	ll	ll	lm	ll	ll	ll	lm	--	ll	ll	ll	lm	lm	ll	lm	lm	lm	ll	ll	lm	ll	lm	ll	ll	lm	lm	ll	lm	lm	ll	ll	--
SNP9941	<lmxll>	{1-}	lm	lm	ll	ll	ll	lm	lm	lm	lm	ll	lm	lm	ll	lm	ll	lm	lm	lm	lm	ll	lm	ll	lm	lm	lm	ll	lm	lm	lm	lm	lm	lm	ll	lm	ll	lm	lm	lm	ll	ll	ll	ll	ll	ll	ll	lm	ll
SNP10010	<nnxnp>	{-0}	nn	np	np	np	np	nn	np	np	np	nn	np	nn	nn	np	np	np	nn	nn	np	np	np	np	nn	nn	nn	nn	nn	nn	nn	nn	nn	nn	np	np	np	nn	np	nn	np	np	np	nn	nn	np	nn	nn	nn
SNP1007	<nnxnp>	{-0}	nn	np	np	np	np	nn	np	np	np	nn	nn	nn	nn	nn	nn	np	--	nn	nn	np	nn	nn	--	nn	nn	np	np	nn	nn	nn	nn	nn	np	np	np	nn	np	nn	nn	np	np	nn	nn	np	nn	nn	nn
SNP10083	<nnxnp>	{-1}	nn	nn	np	np	np	np	np	np	np	nn	np	nn	nn	np	np	np	nn	np	np	np	np	np	nn	nn	nn	np	np	nn	np	np	np	nn	nn	nn	nn	np	np	nn	nn	np	nn	nn	nn	np	np	np	np
SNP10111	<nnxnp>	{-0}	nn	np	nn	nn	nn	nn	np	np	nn	nn	np	np	np	np	nn	nn	nn	np	np	nn	nn	nn	nn	nn	nn	np	np	nn	nn	nn	nn	nn	np	nn	nn	np	np	nn	np	nn	np	nn	nn	nn	nn	nn	np
SNP10121	<nnxnp>	{-0}	nn	nn	np	np	np	nn	np	np	np	np	np	nn	np	np	nn	nn	nn	np	nn	nn	--	nn	nn	nn	np	np	np	np	nn	np	np	nn	nn	nn	np	np	np	nn	np	nn	np	nn	nn	nn	nn	nn	nn
SNP10136	<nnxnp>	{-0}	nn	np	np	np	np	nn	nn	np	np	np	nn	nn	nn	np	nn	np	nn	np	np	np	nn	np	nn	nn	nn	nn	nn	nn	nn	nn	nn	nn	nn	nn	np	nn	np	nn	np	nn	nn	nn	nn	nn	nn	nn	nn
SNP10140	<nnxnp>	{-0}	nn	np	np	np	np	np	nn	nn	nn	np	nn	np	np	np	np	nn	nn	nn	nn	nn	nn	nn	nn	nn	nn	np	nn	nn	np	nn	nn	nn	nn	nn	nn	np	nn	nn	nn	np	np	nn	nn	np	nn	np	nn
SNP1020	<nnxnp>	{-0}	nn	nn	np	np	np	nn	nn	np	np	np	nn	nn	np	nn	nn	nn	nn	np	np	np	np	np	nn	nn	nn	np	nn	nn	nn	np	np	nn	nn	np	np	np	nn	nn	np	nn	np	nn	nn	nn	nn	nn	nn
SNP10256	<nnxnp>	{-0}	nn	np	nn	nn	nn	np	nn	np	nn	np	np	nn	nn	np	np	nn	nn	np	nn	np	nn	nn	nn	nn	np	nn	nn	np	nn	np	np	nn	np	nn	nn	nn	np	nn	np	np	np	nn	nn	np	nn	np	np
SNP10282	<nnxnp>	{-1}	nn	np	np	np	np	nn	np	np	np	nn	np	np	nn	np	np	np	nn	np	nn	np	nn	np	nn	nn	nn	np	nn	nn	np	nn	np	nn	np	nn	nn	np	nn	nn	nn	np	np	nn	nn	np	nn	np	nn
SNP10328	<nnxnp>	{-0}	nn	np	np	np	np	np	np	np	np	nn	np	np	nn	nn	nn	np	nn	nn	nn	np	--	np	nn	nn	np	nn	np	nn	nn	nn	nn	nn	np	nn	np	nn	np	nn	nn	np	nn	nn	nn	np	nn	nn	nn
SNP1041	<nnxnp>	{-0}	nn	nn	nn	nn	nn	np	np	np	np	np	np	nn	nn	nn	np	nn	nn	nn	nn	nn	nn	np	nn	nn	nn	np	np	np	nn	nn	nn	nn	np	np	np	nn	np	nn	nn	nn	nn	nn	nn	np	nn	np	nn
SNP10521	<nnxnp>	{-1}	nn	nn	nn	np	np	nn	np	np	nn	nn	nn	np	nn	np	np	nn	nn	np	np	nn	nn	np	nn	nn	np	nn	np	nn	nn	nn	nn	nn	np	nn	nn	np	np	nn	np	np	np	nn	nn	np	nn	np	nn
SNP10523	<nnxnp>	{-0}	nn	np	nn	nn	nn	np	np	nn	np	nn	nn	np	nn	nn	np	nn	nn	nn	np	nn	nn	np	nn	nn	np	np	np	np	nn	nn	nn	nn	nn	np	np	nn	nn	nn	np	np	nn	nn	nn	np	nn	np	np
SNP10543	<nnxnp>	{-0}	nn	np	np	np	np	nn	np	np	np	nn	np	nn	nn	np	np	np	nn	nn	np	np	np	np	nn	nn	nn	nn	nn	nn	nn	nn	nn	nn	np	nn	np	nn	np	nn	np	np	np	nn	nn	np	nn	nn	nn
SNP10569	<nnxnp>	{-0}	nn	nn	nn	nn	nn	np	np	nn	np	np	np	nn	nn	nn	np	nn	nn	nn	np	nn	nn	np	nn	nn	nn	np	np	np	nn	nn	nn	nn	np	nn	np	nn	np	nn	nn	nn	nn	nn	nn	nn	nn	np	np
SNP10658	<nnxnp>	{-0}	nn	np	nn	nn	nn	np	nn	np	nn	np	np	nn	nn	np	nn	nn	nn	np	nn	np	--	nn	nn	nn	np	np	nn	np	nn	np	np	nn	np	nn	nn	nn	np	nn	np	np	np	nn	nn	np	nn	np	np
SNP10694	<nnxnp>	{-1}	np	nn	np	np	np	nn	np	np	nn	nn	nn	np	np	nn	np	np	nn	np	np	np	nn	nn	nn	nn	nn	nn	nn	nn	nn	np	np	nn	nn	np	np	np	nn	nn	np	np	np	np	nn	np	nn	np	nn
SNP10701	<nnxnp>	{-0}	nn	np	nn	nn	nn	np	np	nn	np	nn	nn	np	nn	nn	np	nn	nn	nn	np	nn	nn	np	nn	nn	np	np	nn	np	np	nn	nn	nn	nn	np	np	nn	nn	nn	np	np	nn	nn	nn	np	nn	np	np
SNP1075	<nnxnp>	{-1}	nn	np	np	nn	nn	nn	nn	nn	nn	np	nn	np	np	nn	np	np	nn	nn	nn	nn	nn	np	nn	nn	np	np	np	np	nn	nn	nn	nn	nn	nn	nn	np	nn	nn	np	nn	np	nn	nn	nn	nn	nn	np
SNP1076	<nnxnp>	{-0}	nn	nn	np	np	np	nn	nn	np	np	np	np	nn	np	np	nn	nn	np	np	np	np	np	nn	nn	nn	np	np	np	np	nn	np	np	nn	nn	nn	np	np	np	nn	np	nn	np	nn	nn	nn	nn	nn	nn
SNP10804	<nnxnp>	{-0}	nn	np	nn	nn	nn	np	np	nn	np	nn	np	np	nn	nn	np	nn	nn	nn	np	nn	nn	np	nn	nn	nn	np	nn	np	nn	nn	nn	nn	nn	np	np	nn	nn	nn	np	nn	nn	nn	nn	np	nn	np	np
SNP10826	<nnxnp>	{-0}	nn	nn	np	np	np	nn	nn	np	np	np	np	nn	np	np	nn	nn	nn	np	nn	np	np	nn	nn	nn	np	nn	np	np	nn	np	np	nn	nn	nn	np	np	np	nn	np	nn	np	nn	nn	nn	nn	nn	nn
SNP10828	<nnxnp>	{-1}	np	nn	np	nn	nn	np	np	np	nn	np	np	nn	nn	nn	np	np	nn	nn	np	np	nn	np	nn	nn	np	np	np	nn	nn	np	np	nn	np	nn	nn	nn	nn	nn	np	nn	nn	nn	np	nn	nn	nn	np
SNP10839	<nnxnp>	{-0}	nn	nn	np	np	np	np	nn	np	np	np	np	nn	np	np	nn	nn	nn	np	np	nn	np	nn	np	nn	nn	np	np	np	nn	np	np	nn	nn	nn	np	np	nn	nn	np	nn	np	nn	nn	nn	nn	np	nn
SNP10892	<nnxnp>	{-0}	nn	np	nn	nn	nn	np	np	np	nn	np	np	np	nn	nn	nn	np	nn	np	nn	nn	np	np	nn	nn	nn	np	nn	nn	nn	nn	nn	nn	np	nn	nn	np	nn	nn	nn	np	nn	nn	nn	np	nn	nn	np
SNP10907	<nnxnp>	{-1}	nn	np	np	np	np	np	np	np	np	np	np	np	nn	np	nn	nn	nn	np	np	nn	nn	np	nn	nn	nn	np	np	np	np	np	np	nn	nn	nn	np	nn	np	nn	nn	np	nn	nn	nn	np	nn	np	nn
SNP10915	<nnxnp>	{-0}	nn	np	nn	np	np	np	nn	np	nn	nn	np	nn	nn	np	np	nn	nn	nn	nn	nn	nn	nn	nn	nn	np	nn	np	np	nn	np	np	nn	nn	nn	nn	nn	np	nn	nn	nn	np	nn	nn	nn	nn	np	np
SNP10940	<nnxnp>	{-0}	nn	np	nn	nn	nn	np	nn	np	nn	np	np	nn	nn	np	np	nn	nn	np	nn	nn	nn	nn	nn	nn	np	np	nn	np	nn	np	np	nn	np	nn	nn	nn	np	nn	np	np	np	nn	nn	np	nn	np	np
SNP10956	<nnxnp>	{-0}	nn	np	nn	nn	nn	nn	np	np	nn	nn	np	np	np	np	np	nn	nn	np	np	nn	nn	nn	nn	nn	nn	np	np	nn	nn	nn	nn	nn	np	nn	nn	np	np	nn	np	nn	np	nn	nn	nn	nn	nn	np
SNP10959	<nnxnp>	{-1}	nn	np	np	np	np	nn	nn	nn	nn	np	np	np	np	nn	np	np	nn	nn	nn	nn	nn	np	nn	nn	np	np	np	np	nn	nn	nn	nn	nn	nn	nn	np	nn	nn	np	nn	np	nn	nn	nn	nn	nn	np
SNP10990	<nnxnp>	{-0}	nn	np	nn	nn	nn	np	nn	nn	np	np	np	nn	nn	np	nn	np	nn	np	nn	nn	np	np	nn	nn	nn	np	nn	nn	np	nn	nn	nn	np	nn	nn	nn	nn	nn	nn	np	nn	nn	nn	np	nn	nn	np
SNP11005	<nnxnp>	{-0}	nn	np	np	np	np	nn	nn	np	np	nn	np	nn	nn	np	np	np	nn	np	np	np	np	np	nn	nn	np	nn	nn	nn	np	nn	nn	nn	np	nn	np	nn	np	nn	np	nn	np	nn	nn	nn	nn	nn	nn
SNP11022	<nnxnp>	{-0}	nn	nn	nn	np	np	nn	np	np	np	np	np	np	np	nn	nn	nn	nn	np	np	np	np	nn	nn	nn	nn	nn	nn	nn	nn	nn	nn	nn	np	nn	nn	np	np	nn	np	nn	np	nn	nn	nn	nn	nn	np
SNP11023	<nnxnp>	{-0}	nn	np	nn	nn	nn	np	nn	np	nn	np	np	nn	nn	np	np	nn	nn	nn	nn	np	nn	nn	nn	nn	np	nn	nn	np	nn	np	np	nn	np	nn	nn	nn	np	nn	np	nn	np	nn	nn	nn	nn	np	np
SNP11033	<nnxnp>	{-0}	nn	np	nn	nn	nn	np	np	nn	np	nn	nn	np	nn	nn	np	nn	nn	nn	np	nn	nn	np	nn	nn	np	nn	nn	np	nn	nn	nn	nn	nn	nn	np	nn	nn	nn	np	np	nn	nn	nn	np	nn	np	np
SNP11038	<nnxnp>	{-0}	nn	np	nn	np	np	nn	np	np	nn	nn	np	nn	nn	np	np	nn	nn	nn	nn	nn	nn	nn	nn	nn	np	np	np	np	nn	nn	nn	nn	np	nn	nn	nn	np	nn	np	nn	nn	nn	nn	nn	nn	np	np
SNP11054	<nnxnp>	{-0}	nn	nn	np	np	np	np	nn	np	np	np	np	nn	np	np	nn	nn	nn	np	np	np	np	nn	nn	nn	np	np	np	np	nn	np	np	nn	nn	nn	np	np	np	nn	np	nn	np	nn	nn	nn	nn	nn	nn
SNP11143	<nnxnp>	{-0}	nn	nn	nn	np	np	nn	np	np	np	np	nn	nn	np	np	nn	nn	nn	np	nn	nn	nn	nn	nn	nn	np	nn	np	np	nn	nn	nn	nn	nn	nn	np	np	np	nn	np	nn	np	nn	nn	nn	nn	np	nn
SNP11182	<nnxnp>	{-0}	nn	nn	nn	np	np	nn	nn	nn	nn	np	np	nn	np	nn	nn	nn	nn	np	np	np	np	np	nn	nn	nn	nn	nn	nn	np	nn	nn	nn	nn	nn	nn	np	nn	nn	nn	np	nn	nn	nn	np	nn	nn	np
SNP1119	<nnxnp>	{-0}	nn	np	np	np	np	np	np	np	np	nn	np	nn	nn	nn	nn	np	nn	nn	nn	np	np	np	nn	nn	nn	np	np	nn	np	nn	nn	nn	np	nn	np	nn	np	nn	np	np	np	nn	nn	np	nn	nn	nn
SNP11194	<nnxnp>	{-0}	nn	np	np	np	np	np	np	np	np	nn	np	nn	nn	nn	nn	np	nn	nn	nn	np	nn	np	nn	nn	nn	nn	np	nn	nn	np	nn	nn	np	np	np	nn	np	nn	np	np	np	nn	nn	np	nn	nn	nn
SNP11212	<nnxnp>	{-0}	nn	np	nn	nn	nn	np	nn	np	np	np	nn	np	nn	np	nn	np	nn	np	nn	np	nn	nn	nn	nn	np	np	nn	np	np	nn	nn	nn	np	nn	np	nn	np	nn	nn	np	np	nn	nn	np	nn	np	np
SNP11213	<nnxnp>	{-0}	nn	nn	nn	np	np	nn	nn	nn	nn	nn	nn	np	nn	np	nn	nn	--	np	nn	nn	--	nn	nn	nn	nn	np	--	nn	np	nn	nn	nn	nn	np	np	nn	nn	nn	nn	np	np	nn	nn	nn	nn	nn	nn
SNP11232	<nnxnp>	{-0}	nn	np	nn	nn	nn	np	nn	np	nn	np	np	np	nn	nn	nn	np	nn	np	nn	nn	nn	np	nn	nn	nn	nn	nn	nn	nn	nn	nn	nn	np	nn	nn	nn	nn	nn	nn	np	--	nn	nn	np	nn	nn	np
SNP11246	<nnxnp>	{-0}	nn	np	nn	nn	nn	np	np	nn	np	nn	nn	np	nn	nn	np	nn	nn	nn	np	nn	nn	np	nn	nn	np	np	nn	np	nn	nn	nn	nn	nn	np	np	nn	nn	nn	np	np	nn	nn	nn	np	nn	np	np
SNP11265	<nnxnp>	{-0}	nn	nn	np	np	np	np	nn	np	nn	np	np	nn	nn	np	np	nn	nn	nn	nn	np	nn	nn	nn	nn	nn	np	nn	nn	np	nn	nn	nn	nn	nn	nn	np	nn	nn	nn	np	np	nn	nn	np	nn	np	np
SNP11268	<nnxnp>	{-0}	nn	np	nn	nn	nn	np	nn	np	nn	np	np	nn	nn	np	np	nn	nn	np	nn	np	nn	nn	nn	nn	np	nn	nn	np	nn	np	np	nn	np	nn	nn	nn	np	nn	np	np	np	nn	nn	np	nn	np	np
SNP11301	<nnxnp>	{-0}	nn	np	nn	nn	nn	np	np	np	nn	np	np	np	nn	nn	nn	nn	nn	np	nn	nn	np	np	nn	nn	nn	nn	nn	nn	nn	nn	np	nn	np	nn	nn	nn	nn	nn	nn	np	nn	nn	nn	np	nn	nn	np
SNP11339	<nnxnp>	{-1}	nn	nn	np	np	np	np	np	np	np	nn	np	nn	np	np	np	np	nn	np	np	np	np	np	nn	nn	nn	nn	np	nn	np	np	np	nn	nn	nn	nn	np	np	nn	nn	np	nn	nn	nn	np	nn	np	np
SNP11383	<nnxnp>	{-0}	nn	np	nn	nn	nn	np	nn	np	nn	np	np	nn	nn	np	np	nn	nn	nn	nn	np	nn	nn	nn	nn	np	np	nn	np	nn	np	np	nn	np	nn	nn	nn	np	nn	np	nn	np	nn	nn	nn	nn	np	np
SNP11465	<nnxnp>	{-0}	np	np	np	np	np	np	nn	np	np	nn	np	nn	np	np	nn	nn	nn	np	nn	np	np	nn	nn	nn	np	nn	nn	nn	np	np	np	nn	nn	nn	np	nn	np	np	nn	np	nn	nn	np	np	np	np	nn
SNP11468	<nnxnp>	{-1}	nn	nn	np	np	np	np	np	np	np	nn	np	nn	nn	np	np	np	nn	np	nn	np	np	np	nn	nn	nn	np	np	nn	np	np	np	nn	nn	nn	nn	np	np	nn	nn	np	nn	nn	nn	np	nn	np	np
SNP11473	<nnxnp>	{-1}	nn	nn	np	np	np	np	np	np	np	nn	np	nn	nn	np	np	np	nn	np	nn	np	np	np	nn	nn	nn	np	np	nn	np	np	np	nn	nn	nn	nn	np	np	nn	nn	np	nn	nn	nn	np	nn	np	np
SNP1149	<nnxnp>	{-1}	nn	np	np	np	np	nn	nn	nn	nn	np	np	np	np	nn	np	nn	nn	nn	nn	nn	np	np	nn	nn	np	np	np	np	nn	nn	nn	nn	nn	nn	nn	np	nn	nn	np	nn	np	nn	nn	nn	nn	nn	np
SNP11512	<nnxnp>	{-0}	nn	np	nn	nn	nn	np	np	np	nn	np	np	np	nn	nn	nn	np	nn	np	nn	nn	nn	np	nn	nn	nn	nn	nn	nn	nn	nn	nn	nn	np	nn	nn	nn	nn	nn	nn	np	nn	nn	nn	np	nn	nn	np
SNP11522	<nnxnp>	{-0}	nn	np	nn	nn	nn	np	nn	nn	np	np	np	nn	nn	np	nn	nn	nn	nn	np	nn	np	np	nn	nn	np	nn	np	nn	np	nn	nn	nn	np	nn	nn	nn	nn	nn	nn	nn	nn	nn	nn	nn	nn	nn	np
SNP11532	<nnxnp>	{-0}	nn	np	nn	nn	nn	np	nn	np	nn	np	np	nn	nn	np	np	nn	nn	np	nn	np	--	np	nn	nn	np	np	nn	np	nn	np	np	nn	np	nn	nn	nn	np	nn	np	np	np	nn	nn	np	nn	np	np
SNP11556	<nnxnp>	{-0}	nn	nn	nn	np	np	nn	np	np	np	np	nn	np	np	nn	np	nn	nn	np	np	np	np	nn	nn	nn	nn	np	nn	nn	np	nn	nn	nn	np	nn	nn	np	np	np	np	nn	np	nn	nn	nn	nn	nn	np
SNP11579	<nnxnp>	{-0}	nn	np	np	nn	nn	np	np	np	np	nn	nn	nn	nn	nn	nn	np	nn	nn	nn	nn	np	np	nn	nn	np	np	nn	np	nn	nn	nn	nn	nn	nn	np	nn	nn	nn	nn	np	nn	nn	nn	np	nn	nn	np
SNP11602	<nnxnp>	{-0}	nn	np	nn	nn	nn	np	np	nn	nn	np	np	np	nn	nn	nn	nn	nn	np	np	nn	--	nn	nn	nn	nn	nn	nn	nn	nn	nn	nn	nn	np	nn	nn	np	nn	nn	nn	np	nn	nn	nn	np	nn	nn	np
SNP11625	<nnxnp>	{-0}	nn	np	nn	nn	nn	np	np	nn	np	nn	nn	np	nn	nn	np	nn	nn	nn	np	nn	nn	np	nn	nn	np	np	nn	np	nn	nn	nn	nn	nn	nn	np	nn	nn	nn	np	np	nn	nn	nn	np	nn	np	np
SNP11649	<nnxnp>	{-0}	nn	np	nn	nn	nn	np	np	np	np	np	np	nn	nn	np	nn	nn	nn	np	nn	np	nn	nn	nn	nn	np	np	nn	np	np	np	np	nn	np	nn	nn	nn	np	nn	nn	np	np	nn	nn	np	nn	nn	np
SNP11666	<nnxnp>	{-1}	nn	np	np	np	np	nn	nn	nn	nn	np	np	np	np	nn	nn	np	nn	nn	np	nn	np	np	nn	nn	np	np	np	np	nn	nn	nn	nn	nn	nn	nn	np	nn	np	np	nn	np	nn	nn	nn	nn	nn	np
SNP11680	<nnxnp>	{-0}	nn	np	nn	np	np	nn	np	nn	np	nn	nn	nn	np	np	nn	nn	np	np	np	np	nn	nn	nn	nn	nn	nn	nn	nn	nn	nn	nn	nn	np	np	np	nn	np	nn	nn	np	np	nn	--	np	nn	np	nn
SNP11758	<nnxnp>	{-0}	nn	np	nn	nn	nn	nn	np	np	nn	nn	np	np	np	np	np	nn	nn	np	np	nn	nn	nn	nn	nn	nn	nn	np	np	nn	nn	nn	nn	np	nn	nn	np	np	nn	np	nn	np	nn	nn	nn	nn	nn	np
SNP1177	<nnxnp>	{-0}	nn	nn	nn	nn	nn	np	np	np	np	np	np	nn	np	nn	np	np	nn	np	nn	nn	nn	np	nn	nn	nn	np	np	np	nn	nn	nn	nn	np	np	np	nn	np	nn	nn	nn	np	nn	nn	nn	nn	np	nn
SNP1178	<nnxnp>	{-0}	nn	np	nn	np	np	nn	nn	np	nn	np	nn	nn	np	np	nn	np	nn	np	np	nn	nn	nn	nn	nn	nn	np	np	np	nn	nn	nn	nn	nn	np	np	nn	np	nn	np	nn	np	nn	nn	nn	nn	np	nn
SNP11785	<nnxnp>	{-1}	nn	np	np	np	np	nn	np	np	np	nn	np	np	nn	np	np	np	nn	np	np	np	np	np	nn	nn	nn	np	nn	nn	np	np	np	nn	np	nn	nn	np	np	nn	nn	np	np	nn	nn	np	nn	np	np
SNP11848	<nnxnp>	{-0}	nn	np	nn	nn	nn	np	np	nn	np	nn	nn	np	nn	nn	np	nn	nn	nn	np	nn	nn	np	nn	nn	np	np	nn	np	nn	nn	nn	nn	nn	nn	np	nn	nn	nn	np	np	nn	nn	nn	np	nn	np	np
SNP11936	<nnxnp>	{-1}	nn	nn	nn	np	np	nn	np	np	nn	nn	nn	np	nn	np	np	nn	nn	np	np	nn	nn	np	nn	nn	np	nn	np	nn	nn	nn	nn	nn	np	nn	nn	np	np	nn	np	np	np	nn	nn	np	nn	np	nn
SNP11937	<nnxnp>	{-1}	nn	nn	np	np	np	np	nn	nn	np	nn	nn	np	nn	nn	np	np	nn	np	np	nn	np	np	nn	nn	np	nn	np	nn	nn	nn	nn	nn	nn	np	np	np	np	nn	np	np	np	nn	nn	np	nn	np	nn
SNP11986	<nnxnp>	{-0}	nn	np	nn	nn	nn	np	np	np	nn	np	np	np	nn	nn	nn	np	nn	np	nn	nn	np	np	nn	nn	nn	nn	nn	nn	nn	nn	nn	nn	np	nn	nn	np	nn	nn	nn	np	nn	nn	nn	np	nn	nn	np
SNP12185	<nnxnp>	{-0}	nn	nn	np	np	np	nn	nn	np	np	np	nn	nn	np	np	nn	np	nn	np	np	np	np	np	nn	nn	nn	np	nn	nn	nn	nn	nn	nn	nn	np	np	nn	nn	nn	np	nn	np	nn	nn	nn	nn	nn	nn
SNP12309	<nnxnp>	{-1}	nn	nn	np	np	np	np	np	np	np	nn	np	nn	nn	np	np	np	nn	np	nn	np	np	np	nn	nn	nn	np	np	nn	np	np	np	nn	nn	nn	nn	np	np	nn	nn	np	nn	nn	nn	np	nn	np	np
SNP12361	<nnxnp>	{-1}	nn	nn	np	np	np	nn	np	nn	np	nn	nn	np	nn	np	np	nn	nn	np	nn	np	--	np	nn	nn	nn	nn	nn	nn	np	np	np	nn	np	nn	nn	np	nn	nn	nn	np	np	nn	nn	nn	nn	np	np
SNP12433	<nnxnp>	{-0}	nn	np	nn	nn	nn	np	np	np	nn	np	np	np	nn	nn	nn	np	nn	np	nn	nn	nn	np	nn	nn	nn	np	nn	nn	nn	nn	nn	nn	np	nn	nn	nn	nn	nn	nn	np	nn	nn	nn	np	nn	nn	np
SNP12463	<nnxnp>	{-0}	nn	np	nn	nn	nn	np	np	np	nn	np	np	np	np	nn	np	nn	nn	np	nn	nn	nn	nn	nn	nn	nn	np	nn	nn	nn	nn	nn	nn	np	nn	nn	np	np	nn	nn	np	nn	nn	nn	np	nn	nn	np
SNP12529	<nnxnp>	{-0}	nn	np	nn	nn	nn	nn	np	nn	nn	nn	np	np	np	np	nn	nn	nn	np	nn	nn	nn	nn	nn	nn	nn	nn	np	nn	nn	nn	nn	nn	np	nn	nn	np	np	nn	np	np	np	nn	nn	np	nn	nn	np
SNP12536	<nnxnp>	{-0}	nn	nn	nn	np	np	nn	np	np	np	np	nn	nn	np	np	nn	nn	nn	np	nn	np	np	nn	nn	nn	np	np	np	np	nn	nn	nn	nn	nn	nn	np	np	np	nn	np	nn	np	nn	nn	nn	nn	np	nn
SNP12561	<nnxnp>	{-1}	nn	nn	nn	nn	nn	nn	np	nn	nn	np	nn	np	nn	nn	np	np	nn	nn	np	nn	nn	np	nn	nn	nn	np	np	np	nn	nn	nn	nn	np	nn	nn	np	nn	nn	np	nn	np	nn	nn	nn	nn	nn	np
SNP12584	<nnxnp>	{-0}	nn	np	nn	np	np	nn	np	np	nn	nn	np	nn	nn	np	np	nn	nn	nn	nn	nn	nn	nn	nn	nn	np	nn	np	np	nn	np	nn	nn	np	nn	nn	nn	np	nn	np	nn	np	nn	nn	nn	nn	np	np
SNP12688	<nnxnp>	{-0}	nn	np	nn	np	np	np	np	np	np	np	np	np	np	nn	np	nn	nn	np	nn	np	np	nn	nn	nn	nn	np	np	nn	nn	nn	nn	nn	np	nn	nn	np	np	nn	np	np	nn	nn	nn	np	nn	nn	np
SNP12722	<nnxnp>	{-0}	nn	nn	nn	np	np	np	nn	nn	nn	np	np	np	np	nn	nn	nn	nn	np	np	np	nn	np	np	nn	nn	np	nn	nn	np	nn	nn	nn	nn	nn	nn	np	nn	nn	nn	np	nn	nn	nn	np	nn	nn	np
SNP12741	<nnxnp>	{-1}	nn	np	np	np	np	nn	nn	nn	nn	np	np	np	np	nn	nn	np	nn	nn	nn	nn	np	np	nn	nn	np	np	np	np	nn	nn	nn	nn	nn	nn	np	np	nn	nn	np	nn	np	nn	nn	nn	nn	nn	np
SNP12790	<nnxnp>	{-0}	nn	nn	np	nn	nn	np	np	np	np	np	np	np	np	np	nn	nn	nn	np	np	nn	nn	nn	nn	nn	nn	nn	nn	nn	nn	nn	nn	nn	np	nn	nn	np	np	nn	np	np	np	nn	nn	np	nn	nn	np
SNP12802	<nnxnp>	{-1}	nn	np	nn	np	np	np	np	nn	np	nn	np	nn	nn	nn	nn	np	nn	np	np	nn	np	np	nn	nn	nn	np	np	nn	nn	nn	nn	nn	nn	np	np	np	np	nn	np	np	nn	nn	nn	np	nn	np	nn
SNP12805	<nnxnp>	{-1}	nn	nn	np	np	np	nn	np	np	np	nn	np	np	nn	np	np	np	nn	np	nn	np	nn	np	nn	nn	nn	nn	nn	nn	np	np	np	nn	np	nn	nn	np	nn	nn	nn	np	np	nn	nn	np	nn	np	np
SNP1282	<nnxnp>	{-0}	nn	np	nn	np	np	nn	nn	np	nn	np	nn	nn	np	np	nn	np	nn	np	np	nn	nn	nn	nn	nn	nn	nn	np	np	nn	nn	np	nn	nn	nn	np	nn	np	nn	np	nn	np	nn	nn	nn	nn	np	nn
SNP12835	<nnxnp>	{-0}	nn	np	np	np	np	nn	nn	np	np	nn	np	nn	nn	np	np	np	nn	np	np	nn	np	np	nn	nn	nn	np	nn	nn	nn	nn	nn	nn	np	nn	np	nn	np	nn	np	nn	np	nn	nn	nn	nn	nn	nn
SNP12837	<nnxnp>	{-0}	nn	nn	nn	np	np	nn	np	np	np	np	nn	nn	np	np	nn	nn	nn	np	np	np	np	nn	nn	nn	np	np	nn	np	nn	np	np	nn	nn	nn	np	np	np	nn	np	nn	np	nn	nn	nn	nn	nn	nn
SNP12841	<nnxnp>	{-1}	nn	nn	np	np	np	np	np	np	np	nn	np	nn	nn	np	np	np	nn	np	nn	np	np	np	nn	nn	nn	nn	np	nn	np	np	np	nn	nn	nn	nn	np	np	nn	nn	np	nn	nn	nn	np	nn	np	np
SNP12922	<nnxnp>	{-1}	nn	np	np	np	np	nn	np	np	np	nn	nn	np	nn	np	np	nn	nn	np	np	np	nn	np	nn	nn	nn	np	nn	nn	np	np	np	nn	nn	nn	nn	np	nn	nn	nn	np	np	nn	nn	np	nn	np	np
SNP12979	<nnxnp>	{-0}	nn	np	np	np	np	nn	nn	np	np	np	nn	nn	nn	np	nn	np	nn	np	np	nn	np	np	nn	nn	nn	nn	nn	nn	nn	nn	nn	nn	nn	np	np	nn	np	nn	np	nn	np	nn	nn	nn	nn	nn	nn
SNP1299	<nnxnp>	{-1}	nn	nn	np	np	np	np	nn	nn	np	nn	np	np	nn	nn	np	np	nn	np	np	nn	np	np	nn	nn	np	np	np	nn	nn	nn	nn	nn	nn	nn	np	np	np	nn	np	np	np	nn	nn	np	nn	np	nn
SNP12993	<nnxnp>	{-0}	nn	np	nn	nn	nn	np	np	nn	np	nn	nn	np	nn	nn	nn	nn	nn	nn	np	nn	nn	np	nn	nn	np	np	nn	np	nn	nn	nn	nn	nn	nn	np	nn	nn	nn	np	np	nn	nn	nn	nn	nn	np	np
SNP13029	<nnxnp>	{-0}	nn	np	nn	np	np	nn	np	np	np	np	nn	nn	np	np	nn	nn	nn	np	np	np	np	nn	nn	nn	np	np	nn	np	nn	np	np	nn	nn	np	np	np	np	nn	np	nn	np	nn	nn	nn	nn	nn	nn
SNP1303	<nnxnp>	{-0}	nn	np	nn	np	np	nn	np	np	np	np	np	np	np	nn	np	nn	nn	np	np	np	np	nn	nn	nn	nn	np	nn	nn	np	nn	nn	nn	np	nn	nn	np	np	nn	np	nn	np	nn	nn	nn	nn	nn	np
SNP13040	<nnxnp>	{-0}	nn	np	nn	nn	nn	np	np	np	nn	np	np	np	nn	nn	nn	np	nn	np	nn	nn	np	np	nn	nn	nn	np	nn	nn	nn	nn	nn	nn	np	nn	nn	np	nn	nn	nn	np	nn	nn	nn	np	nn	nn	np
SNP13076	<nnxnp>	{-0}	nn	np	nn	np	np	np	np	np	np	np	np	np	np	nn	np	nn	nn	np	np	np	np	nn	nn	nn	nn	nn	np	nn	nn	nn	nn	nn	np	nn	nn	np	np	nn	np	np	nn	nn	nn	np	nn	nn	np
SNP13111	<nnxnp>	{-0}	nn	np	nn	nn	nn	np	np	np	nn	np	np	np	nn	nn	nn	np	nn	np	nn	nn	np	np	nn	nn	nn	nn	nn	nn	nn	nn	nn	nn	np	nn	nn	nn	nn	nn	nn	np	np	nn	nn	np	nn	nn	np
SNP13120	<nnxnp>	{-1}	nn	nn	nn	nn	nn	nn	np	nn	nn	np	nn	np	nn	nn	np	np	nn	nn	np	nn	nn	np	nn	nn	nn	np	np	np	nn	nn	nn	nn	np	nn	nn	np	nn	nn	np	nn	np	nn	nn	nn	nn	nn	np
SNP13130	<nnxnp>	{-1}	nn	nn	nn	nn	nn	nn	np	nn	nn	np	nn	np	nn	nn	np	np	nn	nn	np	nn	np	np	nn	nn	nn	np	np	np	nn	nn	nn	nn	np	nn	nn	np	nn	nn	np	nn	nn	nn	nn	nn	nn	nn	np
SNP1316	<nnxnp>	{-0}	nn	nn	nn	np	np	np	nn	nn	nn	np	np	np	np	nn	nn	nn	nn	np	np	np	nn	np	nn	nn	nn	np	nn	nn	np	nn	nn	nn	nn	nn	nn	np	nn	nn	nn	np	nn	nn	nn	np	nn	nn	np
SNP13218	<nnxnp>	{-1}	nn	nn	np	np	np	np	np	np	np	nn	np	nn	nn	np	np	np	nn	np	np	np	np	np	nn	nn	nn	nn	np	nn	np	np	np	nn	nn	nn	nn	np	np	nn	nn	np	nn	nn	nn	np	nn	np	np
SNP13262	<nnxnp>	{-1}	nn	nn	nn	nn	np	nn	np	nn	nn	np	nn	np	nn	nn	nn	np	nn	nn	np	nn	nn	np	nn	nn	nn	np	np	np	nn	nn	nn	nn	np	nn	nn	np	nn	nn	np	nn	np	nn	nn	nn	nn	nn	np
SNP13271	<nnxnp>	{-1}	nn	nn	np	np	np	np	nn	nn	np	nn	np	np	nn	nn	np	np	nn	np	np	nn	np	np	nn	nn	np	nn	np	np	nn	nn	nn	nn	nn	nn	np	np	np	nn	np	np	np	nn	nn	np	nn	np	nn
SNP13295	<nnxnp>	{-1}	nn	nn	np	np	np	nn	np	np	np	nn	np	nn	nn	np	np	np	nn	np	nn	nn	np	np	nn	nn	nn	nn	np	nn	np	np	np	nn	nn	nn	nn	np	nn	nn	nn	np	nn	nn	nn	np	nn	np	np
SNP13315	<nnxnp>	{-0}	nn	np	np	np	np	np	nn	np	nn	np	np	np	nn	np	np	nn	nn	nn	np	nn	nn	nn	nn	nn	nn	nn	nn	nn	np	nn	nn	nn	nn	nn	nn	np	nn	nn	nn	np	np	nn	nn	np	nn	np	nn
SNP13369	<nnxnp>	{-0}	nn	np	nn	nn	nn	np	np	np	nn	np	np	np	np	nn	np	nn	nn	np	nn	nn	np	nn	nn	nn	nn	np	nn	nn	nn	nn	nn	nn	np	nn	nn	np	np	nn	nn	np	nn	nn	nn	np	nn	nn	np
SNP13456	<nnxnp>	{-1}	nn	np	np	np	np	nn	nn	nn	nn	np	np	np	np	nn	np	np	nn	nn	nn	nn	np	np	nn	nn	np	nn	np	np	nn	nn	nn	nn	nn	nn	nn	np	nn	nn	np	nn	np	nn	nn	nn	nn	nn	np
SNP13482	<nnxnp>	{-1}	nn	nn	nn	nn	nn	nn	np	nn	nn	np	nn	np	nn	nn	np	np	nn	nn	np	nn	np	np	nn	nn	nn	np	np	np	nn	nn	nn	nn	np	nn	nn	np	nn	nn	np	nn	np	nn	nn	nn	nn	nn	np
SNP13525	<nnxnp>	{-0}	nn	np	nn	nn	nn	np	np	nn	np	nn	nn	np	nn	nn	np	nn	nn	nn	np	nn	nn	np	nn	nn	np	np	nn	np	nn	nn	nn	nn	nn	nn	np	nn	nn	nn	np	np	nn	nn	nn	np	nn	np	np
SNP13579	<nnxnp>	{-0}	nn	nn	np	np	np	np	nn	np	nn	np	np	nn	nn	np	np	nn	nn	np	nn	nn	nn	nn	nn	nn	nn	np	nn	nn	np	nn	nn	nn	nn	nn	nn	np	nn	nn	nn	np	np	nn	nn	np	nn	np	nn
SNP13604	<nnxnp>	{-1}	nn	np	np	nn	nn	nn	nn	nn	nn	np	np	np	np	nn	np	np	nn	nn	nn	nn	nn	np	nn	nn	np	np	np	nn	nn	nn	nn	nn	nn	nn	nn	np	nn	nn	np	nn	np	nn	nn	nn	nn	nn	np
SNP13633	<nnxnp>	{-0}	nn	nn	nn	np	np	nn	np	np	np	np	nn	np	np	nn	nn	nn	nn	nn	np	np	nn	nn	nn	nn	nn	nn	nn	nn	np	nn	nn	nn	np	nn	nn	np	np	nn	np	nn	np	nn	nn	nn	nn	nn	np
SNP13703	<nnxnp>	{-0}	nn	nn	nn	np	np	nn	nn	nn	nn	np	np	nn	np	nn	nn	nn	nn	np	np	np	np	np	nn	nn	nn	nn	nn	nn	np	nn	nn	nn	nn	nn	nn	np	nn	nn	nn	np	nn	nn	nn	np	nn	nn	np
SNP13716	<nnxnp>	{-0}	np	np	np	np	np	np	nn	np	np	nn	np	nn	np	np	nn	nn	nn	np	nn	np	np	nn	nn	nn	np	nn	nn	nn	np	np	np	nn	nn	nn	np	nn	np	nn	nn	np	nn	nn	nn	np	np	np	nn
SNP13718	<nnxnp>	{-0}	nn	np	nn	nn	nn	np	np	np	nn	np	np	np	nn	nn	nn	np	nn	np	nn	nn	np	np	nn	nn	nn	np	nn	nn	nn	nn	nn	nn	np	nn	nn	nn	nn	nn	nn	np	nn	nn	nn	np	nn	nn	np
SNP13730	<nnxnp>	{-0}	nn	np	np	np	np	nn	nn	np	np	nn	np	nn	nn	np	np	np	nn	np	np	np	np	np	nn	nn	nn	nn	nn	nn	nn	nn	nn	nn	nn	nn	np	nn	np	nn	np	nn	np	nn	nn	nn	nn	nn	nn
SNP13760	<nnxnp>	{-1}	nn	nn	nn	np	np	nn	np	nn	nn	np	nn	np	nn	nn	np	np	nn	nn	np	nn	nn	np	nn	nn	nn	np	nn	np	nn	nn	nn	nn	np	np	np	np	nn	nn	np	nn	np	nn	nn	nn	nn	nn	np
SNP13793	<nnxnp>	{-0}	nn	np	nn	np	np	nn	nn	nn	np	nn	nn	np	np	np	nn	np	--	nn	nn	nn	nn	nn	nn	nn	nn	nn	nn	np	np	nn	nn	nn	nn	nn	np	np	np	nn	nn	np	np	nn	nn	np	nn	np	nn
SNP13811	<nnxnp>	{-1}	nn	np	np	np	np	nn	nn	nn	nn	np	np	np	np	nn	np	nn	nn	nn	np	nn	np	np	nn	nn	np	np	np	np	nn	nn	nn	nn	nn	nn	nn	np	nn	nn	np	nn	np	nn	nn	nn	nn	nn	np
SNP13820	<nnxnp>	{-1}	nn	np	np	np	np	np	np	np	np	np	np	nn	nn	np	np	np	nn	np	np	nn	np	np	nn	nn	nn	np	np	nn	np	np	np	nn	nn	nn	np	np	np	nn	nn	np	nn	nn	nn	np	nn	np	nn
SNP13900	<nnxnp>	{-0}	nn	np	nn	nn	nn	np	np	nn	np	nn	nn	np	nn	nn	np	nn	nn	nn	np	nn	nn	np	nn	nn	np	nn	nn	np	nn	nn	nn	nn	nn	nn	np	nn	nn	nn	np	np	nn	nn	nn	np	nn	np	np
SNP14067	<nnxnp>	{-0}	nn	nn	nn	np	np	nn	np	np	np	np	nn	nn	np	np	nn	np	nn	np	nn	np	nn	nn	nn	nn	np	nn	np	np	nn	nn	nn	nn	nn	np	np	nn	np	nn	np	nn	nn	nn	nn	nn	nn	np	nn
SNP14140	<nnxnp>	{-0}	nn	nn	nn	nn	nn	np	np	np	np	np	np	nn	nn	np	np	np	nn	np	nn	nn	nn	np	nn	nn	nn	np	np	np	nn	nn	nn	nn	np	nn	np	nn	np	nn	nn	nn	nn	nn	nn	nn	nn	np	nn
SNP14247	<nnxnp>	{-1}	nn	nn	nn	nn	nn	nn	np	nn	nn	np	nn	np	nn	nn	np	np	nn	nn	np	nn	nn	np	nn	nn	nn	nn	np	np	nn	nn	nn	nn	np	nn	nn	np	nn	nn	np	nn	np	nn	nn	nn	nn	nn	np
SNP14262	<nnxnp>	{-0}	nn	np	nn	nn	nn	np	np	nn	np	nn	nn	np	nn	nn	np	nn	nn	nn	np	nn	nn	np	nn	nn	np	np	nn	np	nn	nn	nn	nn	nn	nn	np	nn	nn	nn	np	np	nn	nn	nn	np	nn	np	np
SNP14287	<nnxnp>	{-0}	nn	nn	np	np	np	nn	np	np	np	np	np	nn	np	np	nn	nn	nn	np	nn	np	nn	nn	nn	nn	np	nn	nn	nn	nn	np	np	nn	nn	np	np	np	np	nn	np	nn	np	nn	nn	nn	nn	nn	nn
SNP14335	<nnxnp>	{-1}	nn	nn	np	np	np	np	np	np	nn	nn	nn	nn	nn	np	nn	nn	nn	np	nn	np	np	np	nn	nn	nn	nn	np	nn	np	nn	np	nn	nn	nn	nn	np	np	nn	nn	nn	nn	nn	nn	np	nn	np	np
SNP1444	<nnxnp>	{-0}	nn	np	np	np	np	nn	np	np	np	nn	np	nn	nn	np	np	np	nn	np	np	nn	--	np	nn	nn	nn	np	nn	nn	nn	nn	nn	nn	np	nn	np	nn	np	nn	np	nn	np	nn	nn	nn	nn	nn	nn
SNP14497	<nnxnp>	{-0}	nn	nn	nn	np	np	nn	np	np	np	np	nn	nn	np	np	nn	nn	nn	np	np	np	np	nn	nn	nn	np	nn	nn	np	nn	nn	nn	nn	nn	nn	np	np	np	nn	np	nn	np	nn	nn	nn	nn	np	nn
SNP14508	<nnxnp>	{-0}	nn	np	nn	nn	nn	np	nn	np	nn	np	np	nn	nn	np	np	nn	nn	np	nn	np	nn	nn	nn	nn	np	np	nn	np	nn	np	np	nn	np	nn	nn	nn	np	nn	np	np	np	nn	nn	np	nn	np	np
SNP14510	<nnxnp>	{-0}	nn	np	nn	nn	nn	np	nn	np	nn	np	np	nn	nn	np	np	nn	nn	np	nn	np	nn	np	nn	nn	np	np	nn	np	nn	np	np	nn	np	nn	nn	nn	np	nn	np	np	np	nn	nn	np	nn	np	np
SNP14529	<nnxnp>	{-0}	nn	np	np	np	np	np	nn	np	nn	np	nn	np	nn	np	np	nn	nn	nn	np	nn	nn	nn	nn	nn	nn	np	nn	nn	np	nn	nn	nn	nn	nn	nn	np	nn	nn	nn	np	np	nn	nn	np	nn	np	nn
SNP14559	<nnxnp>	{-0}	nn	np	np	np	np	nn	np	np	np	nn	np	nn	nn	np	np	np	nn	np	np	np	np	np	nn	nn	nn	np	nn	nn	nn	nn	nn	nn	np	np	np	nn	np	nn	np	nn	np	nn	nn	nn	nn	nn	nn
SNP14590	<nnxnp>	{-1}	nn	nn	np	np	np	np	nn	nn	np	nn	nn	np	nn	nn	np	np	nn	np	np	nn	np	np	nn	nn	np	np	np	nn	nn	nn	nn	nn	nn	nn	np	np	np	nn	np	np	np	nn	nn	np	nn	np	nn
SNP14638	<nnxnp>	{-0}	nn	np	nn	nn	nn	np	nn	np	nn	np	nn	nn	nn	np	np	nn	nn	nn	nn	np	nn	np	nn	nn	np	nn	nn	np	nn	np	np	nn	np	nn	nn	nn	np	nn	np	np	np	nn	nn	np	nn	np	np
SNP14710	<nnxnp>	{-1}	nn	nn	nn	nn	nn	nn	np	nn	nn	np	nn	np	nn	nn	np	np	nn	nn	np	nn	nn	np	nn	nn	nn	np	np	np	nn	nn	nn	nn	np	nn	nn	np	nn	nn	np	nn	np	nn	nn	nn	nn	nn	np
SNP14714	<nnxnp>	{-0}	nn	np	nn	nn	nn	np	nn	np	nn	np	np	nn	nn	np	np	nn	nn	np	nn	np	nn	nn	nn	nn	np	np	nn	np	nn	np	np	nn	np	nn	nn	np	np	nn	np	np	np	nn	nn	np	nn	np	np
SNP14783	<nnxnp>	{-0}	nn	np	nn	nn	nn	np	nn	np	nn	np	np	nn	nn	np	np	nn	nn	np	nn	np	nn	nn	nn	nn	np	nn	nn	np	nn	np	np	nn	np	nn	nn	nn	np	nn	np	np	np	nn	nn	np	nn	np	np
SNP14820	<nnxnp>	{-0}	nn	nn	np	np	np	nn	nn	np	np	np	nn	nn	nn	np	nn	np	nn	np	np	np	np	np	nn	nn	nn	np	nn	nn	nn	np	nn	nn	nn	np	np	nn	np	nn	np	nn	np	nn	nn	nn	nn	nn	nn
SNP14929	<nnxnp>	{-0}	nn	np	nn	nn	nn	np	np	np	nn	np	np	np	nn	nn	nn	np	nn	np	nn	nn	np	np	nn	nn	nn	np	nn	nn	nn	nn	nn	nn	np	nn	nn	nn	nn	nn	nn	np	nn	nn	nn	np	nn	nn	np
SNP15003	<nnxnp>	{-1}	nn	nn	np	np	np	np	np	np	np	nn	np	nn	nn	np	np	np	nn	np	np	np	np	np	nn	nn	nn	nn	np	--	np	np	np	nn	nn	nn	nn	np	np	nn	nn	np	nn	nn	nn	np	nn	--	np
SNP15013	<nnxnp>	{-0}	nn	np	nn	nn	nn	np	np	nn	np	nn	np	np	nn	nn	np	nn	nn	nn	np	nn	nn	np	nn	nn	nn	np	nn	np	nn	nn	nn	nn	nn	nn	np	nn	nn	nn	np	nn	nn	nn	nn	nn	nn	np	np
SNP15097	<nnxnp>	{-0}	nn	nn	np	np	np	np	nn	np	nn	np	np	np	nn	np	nn	nn	nn	np	nn	np	np	np	nn	nn	nn	nn	nn	nn	np	nn	nn	nn	nn	nn	nn	np	nn	nn	nn	np	np	nn	nn	np	nn	np	np
SNP15157	<nnxnp>	{-0}	np	np	np	nn	np	nn	nn	np	nn	np	nn	np	np	np	np	nn	nn	nn	nn	np	nn	nn	nn	nn	np	nn	nn	np	np	np	np	nn	np	nn	nn	nn	nn	nn	nn	nn	nn	nn	np	nn	nn	nn	np
SNP15158	<nnxnp>	{-0}	nn	np	nn	nn	nn	np	np	nn	np	nn	nn	np	nn	nn	np	nn	nn	nn	np	nn	nn	np	nn	nn	np	np	nn	np	nn	nn	nn	nn	nn	np	np	nn	nn	nn	np	np	nn	nn	nn	np	nn	np	np
SNP15182	<nnxnp>	{-0}	nn	nn	nn	np	np	nn	np	np	np	np	np	np	np	nn	np	nn	nn	np	np	np	np	nn	nn	nn	nn	np	nn	nn	np	nn	nn	nn	np	nn	nn	np	np	nn	np	nn	np	nn	nn	nn	np	nn	np
SNP15213	<nnxnp>	{-0}	nn	nn	np	np	np	np	nn	np	nn	np	np	nn	nn	np	np	nn	nn	nn	nn	nn	nn	nn	nn	nn	nn	np	nn	nn	np	nn	nn	nn	nn	nn	nn	np	nn	nn	nn	np	np	nn	nn	nn	nn	np	nn
SNP15215	<nnxnp>	{-0}	nn	np	nn	nn	nn	np	np	nn	np	nn	nn	np	nn	nn	np	nn	nn	nn	np	nn	nn	np	nn	nn	np	nn	nn	np	nn	nn	nn	nn	nn	nn	np	nn	nn	nn	np	np	nn	nn	nn	np	nn	np	np
SNP15262	<nnxnp>	{-0}	nn	np	nn	nn	nn	nn	nn	nn	nn	nn	np	np	np	np	--	nn	nn	np	np	nn	nn	nn	nn	nn	nn	nn	np	nn	nn	nn	nn	nn	np	nn	nn	np	np	nn	nn	np	np	nn	nn	np	nn	nn	np
SNP15271	<nnxnp>	{-1}	nn	nn	np	np	np	np	nn	nn	np	nn	nn	np	nn	nn	np	nn	nn	np	np	nn	np	np	nn	nn	np	nn	np	nn	nn	nn	nn	nn	nn	np	np	np	np	nn	np	np	np	nn	nn	np	nn	np	nn
SNP15352	<nnxnp>	{-1}	nn	nn	np	np	np	np	nn	nn	np	nn	nn	nn	nn	nn	np	np	nn	np	np	nn	nn	nn	nn	nn	np	np	np	nn	nn	nn	nn	nn	nn	nn	np	np	np	nn	np	np	np	nn	nn	np	nn	np	nn
SNP1542	<nnxnp>	{-0}	np	nn	np	nn	nn	np	nn	np	np	nn	np	np	np	np	nn	nn	nn	np	np	np	np	nn	nn	nn	np	np	np	nn	np	np	np	nn	nn	nn	nn	nn	np	nn	nn	np	nn	nn	nn	np	nn	np	nn
SNP15443	<nnxnp>	{-1}	nn	nn	np	np	np	np	nn	np	np	nn	np	nn	nn	np	--	np	nn	np	nn	np	np	np	nn	nn	nn	np	np	nn	np	np	np	nn	nn	nn	nn	np	np	nn	nn	np	nn	nn	nn	np	nn	np	np
SNP15448	<nnxnp>	{-0}	nn	np	nn	nn	nn	np	np	nn	np	nn	nn	np	nn	nn	nn	nn	nn	nn	np	nn	nn	np	nn	nn	np	np	nn	np	nn	nn	nn	nn	nn	nn	np	nn	nn	nn	np	np	nn	nn	nn	np	nn	np	np
SNP15477	<nnxnp>	{-0}	nn	np	np	np	np	nn	np	np	np	nn	np	np	nn	np	np	np	nn	nn	np	np	np	np	nn	nn	nn	np	nn	nn	nn	nn	nn	nn	np	np	np	nn	np	nn	np	np	np	nn	nn	np	nn	nn	nn
SNP15495	<nnxnp>	{-0}	nn	np	np	np	np	np	nn	nn	nn	np	nn	nn	np	np	nn	nn	nn	nn	nn	nn	nn	nn	nn	nn	nn	nn	nn	nn	np	nn	nn	nn	nn	nn	np	np	nn	nn	nn	np	np	nn	nn	np	nn	nn	nn
SNP15497	<nnxnp>	{-1}	np	nn	np	np	np	np	nn	nn	np	nn	np	np	nn	nn	np	np	nn	np	np	nn	np	np	nn	nn	np	np	np	nn	nn	nn	nn	nn	nn	np	np	np	np	nn	np	np	np	nn	nn	np	nn	np	nn
SNP15539	<nnxnp>	{-1}	nn	nn	np	np	np	np	np	np	np	nn	np	nn	nn	np	np	np	nn	np	nn	np	nn	np	nn	nn	nn	np	np	nn	np	np	np	nn	nn	nn	nn	np	np	nn	nn	np	nn	nn	nn	np	nn	np	np
SNP15596	<nnxnp>	{-0}	nn	np	nn	nn	nn	np	nn	nn	np	np	np	nn	nn	np	nn	np	nn	np	nn	nn	np	np	nn	nn	nn	np	nn	nn	nn	nn	nn	nn	np	nn	nn	nn	nn	nn	nn	np	nn	nn	nn	nn	nn	nn	np
SNP15601	<nnxnp>	{-1}	nn	nn	np	np	np	np	np	np	np	nn	np	nn	nn	np	np	np	nn	np	nn	nn	np	np	nn	nn	nn	nn	np	nn	np	np	np	nn	nn	nn	nn	np	np	nn	nn	np	nn	nn	nn	np	nn	np	np
SNP15636	<nnxnp>	{-0}	nn	np	nn	nn	nn	nn	np	np	nn	nn	np	np	np	np	np	nn	nn	np	nn	nn	nn	nn	nn	nn	nn	nn	np	nn	nn	nn	nn	nn	np	nn	nn	np	np	nn	np	nn	np	nn	nn	nn	nn	nn	nn
SNP1570	<nnxnp>	{-1}	nn	nn	nn	nn	nn	nn	np	nn	nn	np	nn	np	nn	nn	np	np	nn	nn	np	nn	nn	np	nn	nn	nn	np	np	np	nn	nn	nn	nn	np	nn	nn	np	nn	nn	np	nn	np	nn	nn	nn	nn	nn	np
SNP15725	<nnxnp>	{-0}	nn	np	nn	nn	nn	np	nn	np	nn	np	np	nn	nn	np	np	nn	nn	np	nn	np	nn	nn	nn	nn	np	np	nn	np	nn	np	np	nn	np	nn	nn	nn	np	nn	np	np	np	nn	nn	np	nn	np	np
SNP1574	<nnxnp>	{-0}	nn	np	np	np	np	nn	np	np	np	nn	np	nn	nn	np	np	np	nn	nn	np	np	np	np	nn	nn	nn	np	nn	nn	nn	nn	nn	nn	np	nn	np	nn	np	nn	np	np	np	nn	nn	np	nn	nn	nn
SNP15819	<nnxnp>	{-0}	nn	nn	nn	np	np	nn	np	np	np	np	nn	nn	np	np	nn	nn	nn	np	nn	np	np	nn	nn	nn	np	np	nn	np	nn	nn	nn	nn	nn	np	np	np	np	nn	np	nn	np	nn	nn	nn	nn	np	nn
SNP15836	<nnxnp>	{-0}	nn	nn	np	nn	nn	np	nn	np	np	np	np	nn	nn	np	np	np	nn	np	np	nn	nn	np	nn	nn	nn	np	np	np	nn	nn	nn	nn	np	nn	np	nn	np	np	nn	nn	--	nn	nn	nn	nn	np	nn
SNP15849	<nnxnp>	{-0}	nn	nn	np	np	np	nn	nn	np	np	np	np	nn	np	np	nn	nn	nn	np	nn	np	np	nn	nn	nn	np	nn	np	np	nn	np	np	nn	nn	nn	np	np	np	nn	np	nn	np	nn	nn	nn	nn	nn	nn
SNP15886	<nnxnp>	{-1}	nn	nn	nn	np	np	np	nn	nn	np	nn	nn	np	nn	nn	np	np	nn	np	np	nn	nn	np	nn	nn	np	nn	np	nn	nn	nn	nn	nn	nn	nn	np	np	np	nn	np	np	np	nn	nn	np	nn	np	nn
SNP1591	<nnxnp>	{-1}	nn	nn	np	np	np	np	np	np	np	nn	np	nn	nn	np	np	np	nn	np	np	np	np	np	nn	nn	nn	np	np	nn	np	np	np	nn	nn	nn	nn	np	np	nn	nn	np	nn	nn	nn	np	nn	np	np
SNP15962	<nnxnp>	{-0}	nn	np	np	nn	nn	nn	np	np	np	nn	nn	nn	nn	nn	np	np	nn	nn	nn	nn	nn	np	nn	nn	np	np	nn	np	nn	nn	nn	nn	nn	nn	np	nn	nn	nn	np	np	nn	nn	nn	np	nn	nn	nn
SNP16058	<nnxnp>	{-1}	nn	nn	nn	nn	nn	nn	np	nn	nn	np	nn	np	nn	nn	np	np	nn	nn	np	nn	nn	np	nn	nn	nn	nn	np	np	nn	nn	nn	nn	np	nn	nn	np	nn	nn	np	nn	np	nn	nn	nn	nn	nn	np
SNP16139	<nnxnp>	{-0}	nn	np	nn	np	np	nn	nn	np	np	np	nn	nn	np	np	nn	np	nn	np	nn	np	nn	nn	nn	nn	np	np	np	np	nn	nn	nn	nn	nn	nn	np	nn	np	nn	np	nn	np	nn	nn	nn	nn	np	nn
SNP16173	<nnxnp>	{-0}	nn	np	np	np	np	np	nn	np	nn	np	np	np	nn	np	np	nn	nn	nn	nn	nn	nn	nn	nn	nn	nn	np	nn	nn	np	nn	nn	nn	nn	nn	nn	np	nn	nn	nn	np	np	nn	--	np	nn	np	nn
SNP16196	<nnxnp>	{-1}	nn	nn	np	np	np	np	nn	nn	np	nn	nn	nn	nn	nn	np	nn	nn	np	np	nn	np	np	nn	nn	np	nn	np	nn	nn	nn	nn	nn	nn	nn	np	np	np	nn	np	np	np	--	nn	np	nn	np	nn
SNP16238	<nnxnp>	{-1}	nn	nn	np	np	np	np	nn	np	np	nn	np	nn	nn	np	np	np	nn	np	nn	np	np	np	nn	nn	nn	nn	np	nn	np	np	np	nn	nn	nn	nn	np	np	nn	nn	np	nn	nn	nn	np	nn	np	np
SNP16259	<nnxnp>	{-0}	nn	nn	nn	np	np	nn	np	np	np	np	nn	nn	np	np	nn	nn	nn	np	nn	np	np	nn	nn	nn	np	np	nn	np	nn	nn	nn	nn	nn	nn	np	np	np	nn	np	nn	np	nn	nn	nn	nn	nn	nn
SNP16304	<nnxnp>	{-1}	nn	nn	np	np	np	nn	np	np	np	nn	np	nn	nn	np	np	np	nn	np	np	np	np	np	nn	nn	nn	np	np	nn	np	np	np	nn	nn	nn	nn	np	np	nn	nn	np	nn	nn	nn	np	nn	np	np
SNP16321	<nnxnp>	{-0}	nn	nn	np	np	np	nn	nn	np	np	np	np	nn	np	np	nn	nn	nn	np	np	np	np	nn	nn	nn	np	np	np	np	nn	np	np	nn	nn	nn	np	np	np	nn	np	nn	np	nn	nn	nn	nn	nn	nn
SNP16345	<nnxnp>	{-0}	nn	nn	np	np	np	np	nn	np	nn	np	np	nn	nn	np	np	nn	nn	nn	nn	nn	nn	nn	nn	nn	nn	nn	nn	nn	np	nn	nn	nn	nn	nn	nn	np	nn	nn	nn	np	np	nn	nn	np	nn	np	nn
SNP1635	<nnxnp>	{-0}	nn	np	nn	nn	nn	np	np	nn	np	nn	nn	np	nn	nn	np	nn	nn	nn	np	nn	nn	np	nn	nn	np	np	nn	np	nn	nn	nn	nn	nn	np	np	nn	nn	nn	np	np	nn	nn	nn	np	nn	np	np
SNP16409	<nnxnp>	{-0}	nn	nn	np	np	np	np	nn	np	np	np	np	nn	np	np	nn	nn	nn	np	np	np	nn	nn	nn	nn	nn	nn	np	nn	nn	np	np	nn	nn	np	nn	np	nn	nn	nn	nn	nn	nn	nn	nn	nn	np	nn
SNP16464	<nnxnp>	{-1}	nn	nn	np	np	np	np	np	np	np	nn	np	nn	nn	np	np	np	nn	np	np	np	np	np	nn	nn	nn	np	np	nn	np	np	np	nn	nn	nn	nn	np	np	nn	nn	np	nn	nn	nn	np	nn	np	np
SNP16565	<nnxnp>	{-0}	nn	nn	nn	nn	nn	np	np	np	np	np	np	nn	nn	nn	nn	np	nn	np	nn	nn	nn	np	nn	nn	nn	np	np	np	nn	nn	nn	nn	np	nn	np	nn	np	nn	nn	nn	np	nn	nn	nn	nn	np	nn
SNP16595	<nnxnp>	{-0}	nn	np	nn	nn	nn	np	np	nn	np	nn	nn	np	nn	nn	np	nn	nn	nn	np	nn	nn	np	nn	nn	np	np	nn	np	nn	nn	nn	nn	nn	nn	np	nn	nn	nn	np	np	nn	nn	nn	np	nn	np	np
SNP16602	<nnxnp>	{-0}	nn	np	nn	nn	nn	nn	np	nn	nn	nn	np	np	np	np	np	nn	nn	np	np	nn	nn	nn	nn	nn	nn	nn	np	nn	nn	nn	nn	nn	np	nn	nn	np	np	nn	np	nn	np	nn	nn	nn	nn	nn	np
SNP16609	<nnxnp>	{-0}	nn	nn	nn	np	np	nn	np	np	np	np	np	np	np	nn	np	nn	nn	np	np	np	nn	nn	nn	nn	nn	nn	nn	nn	nn	nn	nn	nn	np	nn	nn	np	np	nn	np	nn	np	nn	nn	nn	nn	nn	np
SNP16639	<nnxnp>	{-0}	nn	nn	nn	nn	nn	np	nn	np	np	np	np	nn	nn	np	np	np	nn	np	np	nn	nn	np	nn	nn	nn	np	np	np	nn	nn	nn	nn	np	np	np	nn	np	nn	nn	nn	np	nn	nn	nn	nn	np	nn
SNP16650	<nnxnp>	{-0}	nn	nn	np	np	np	nn	np	np	np	np	np	np	np	nn	np	nn	nn	np	np	np	np	nn	nn	nn	nn	np	nn	nn	np	nn	nn	nn	np	nn	nn	np	np	nn	np	nn	np	nn	nn	nn	nn	nn	np
SNP16711	<nnxnp>	{-1}	nn	nn	np	np	np	np	np	np	np	nn	np	nn	nn	np	np	np	nn	np	np	np	np	np	nn	nn	nn	np	np	nn	np	np	np	nn	nn	nn	nn	np	np	nn	nn	np	nn	nn	nn	np	nn	np	np
SNP16735	<nnxnp>	{-0}	nn	np	nn	np	np	nn	nn	nn	np	nn	nn	np	np	np	nn	nn	nn	np	nn	nn	nn	nn	nn	nn	nn	np	nn	np	np	nn	nn	nn	nn	nn	np	np	np	nn	nn	np	nn	nn	nn	np	nn	np	nn
SNP16749	<nnxnp>	{-0}	nn	np	nn	nn	nn	nn	np	nn	nn	nn	np	np	np	np	np	nn	nn	np	nn	nn	nn	nn	nn	nn	nn	np	np	nn	nn	nn	nn	nn	np	nn	nn	np	np	nn	np	nn	np	nn	nn	nn	nn	nn	np
SNP16765	<nnxnp>	{-0}	nn	np	np	nn	nn	np	np	np	np	nn	nn	nn	nn	nn	np	nn	nn	nn	nn	nn	np	np	nn	nn	np	np	nn	np	nn	nn	nn	nn	nn	nn	np	nn	nn	nn	np	np	nn	nn	nn	np	nn	nn	np
SNP16786	<nnxnp>	{-0}	nn	np	nn	nn	nn	np	nn	np	np	np	nn	np	nn	np	nn	np	nn	np	nn	np	nn	nn	nn	nn	np	np	nn	np	np	nn	nn	nn	np	nn	np	nn	np	nn	nn	np	np	nn	nn	np	nn	np	np
SNP16836	<nnxnp>	{-0}	nn	np	np	np	np	nn	nn	np	np	nn	np	nn	nn	np	np	np	nn	np	np	np	np	np	nn	nn	nn	np	nn	nn	nn	nn	nn	nn	np	np	np	nn	np	nn	np	nn	np	nn	nn	nn	nn	nn	nn
SNP16865	<nnxnp>	{-0}	nn	np	nn	nn	nn	nn	np	nn	nn	nn	np	np	np	np	nn	nn	nn	np	nn	nn	nn	nn	nn	nn	nn	np	np	nn	nn	nn	nn	nn	np	nn	nn	np	np	nn	np	nn	np	nn	nn	nn	nn	nn	np
SNP16902	<nnxnp>	{-0}	nn	np	np	nn	nn	np	np	np	np	nn	nn	nn	nn	nn	np	nn	nn	nn	nn	nn	np	np	nn	nn	np	nn	nn	np	nn	nn	nn	nn	nn	nn	np	nn	nn	nn	np	np	nn	nn	nn	np	nn	nn	np
SNP16931	<nnxnp>	{-0}	nn	nn	np	np	np	nn	nn	np	np	np	nn	nn	nn	np	nn	np	nn	np	np	np	np	np	nn	nn	nn	np	nn	nn	nn	nn	nn	nn	nn	np	np	nn	np	nn	np	nn	np	nn	nn	nn	nn	nn	nn
SNP16935	<nnxnp>	{-0}	nn	np	np	np	np	np	np	np	nn	nn	np	nn	nn	nn	nn	nn	nn	nn	nn	np	--	np	nn	nn	nn	nn	np	nn	nn	nn	nn	nn	np	np	np	nn	np	nn	nn	np	nn	nn	nn	np	nn	nn	nn
SNP1695	<nnxnp>	{-0}	nn	nn	nn	np	np	nn	nn	nn	nn	np	np	nn	np	nn	nn	nn	nn	np	np	np	np	np	np	nn	np	np	nn	nn	np	nn	nn	nn	nn	nn	nn	np	nn	nn	nn	np	nn	nn	nn	np	nn	nn	np
SNP16951	<nnxnp>	{-0}	nn	np	np	np	np	np	nn	np	nn	np	np	np	nn	np	np	nn	nn	nn	nn	nn	nn	nn	nn	nn	nn	np	nn	nn	np	nn	nn	nn	nn	nn	nn	np	nn	nn	nn	np	np	nn	nn	np	nn	np	nn
SNP17016	<nnxnp>	{-0}	nn	np	np	nn	nn	np	np	np	np	nn	nn	nn	nn	nn	np	nn	nn	nn	nn	nn	np	np	nn	nn	np	nn	nn	np	nn	nn	nn	nn	nn	np	np	nn	nn	nn	np	np	nn	nn	nn	np	nn	nn	np
SNP17089	<nnxnp>	{-0}	nn	nn	nn	np	np	nn	np	np	np	np	np	np	np	nn	nn	nn	nn	np	nn	np	np	nn	nn	nn	nn	np	nn	nn	nn	nn	nn	nn	np	nn	nn	np	np	nn	np	nn	np	nn	nn	nn	nn	nn	np
SNP17140	<nnxnp>	{-0}	np	nn	np	nn	nn	np	nn	np	np	nn	np	nn	np	np	nn	nn	nn	np	np	nn	np	nn	nn	nn	np	np	np	np	np	np	np	nn	nn	nn	nn	nn	np	nn	nn	np	nn	nn	nn	np	nn	np	nn
SNP17164	<nnxnp>	{-1}	nn	nn	np	np	np	np	nn	nn	np	nn	nn	np	nn	nn	np	np	nn	np	np	nn	np	np	nn	nn	np	nn	np	nn	nn	nn	nn	nn	nn	nn	np	np	np	nn	np	np	np	nn	nn	np	nn	np	nn
SNP17174	<nnxnp>	{-0}	nn	nn	np	np	np	nn	nn	np	np	np	np	nn	np	np	nn	nn	nn	np	np	np	np	nn	nn	nn	np	nn	np	np	nn	np	np	nn	nn	nn	np	np	np	nn	np	nn	np	nn	nn	nn	nn	nn	nn
SNP17218	<nnxnp>	{-0}	nn	np	nn	nn	nn	np	nn	np	nn	np	np	nn	nn	np	np	nn	nn	np	nn	np	nn	nn	nn	nn	np	np	nn	np	nn	np	np	nn	np	nn	nn	nn	np	nn	np	np	nn	nn	nn	np	nn	np	np
SNP17264	<nnxnp>	{-1}	np	np	np	np	np	nn	nn	np	nn	nn	nn	np	np	np	nn	np	nn	np	np	np	np	nn	nn	nn	np	nn	nn	nn	np	np	np	nn	nn	nn	nn	np	nn	nn	np	np	np	np	np	np	np	nn	nn
SNP17289	<nnxnp>	{-1}	nn	nn	np	np	np	nn	np	np	np	nn	np	nn	nn	np	np	nn	nn	np	np	np	nn	np	nn	nn	nn	nn	np	nn	np	np	np	nn	nn	nn	nn	np	nn	nn	nn	np	nn	nn	--	nn	nn	np	nn
SNP1731	<nnxnp>	{-0}	nn	np	nn	np	np	nn	np	np	np	nn	np	nn	nn	np	np	nn	nn	np	np	nn	np	np	nn	nn	nn	np	nn	nn	nn	nn	nn	nn	np	nn	np	nn	np	nn	np	nn	nn	nn	nn	nn	nn	nn	nn
SNP17324	<nnxnp>	{-1}	nn	np	np	np	np	nn	np	np	np	nn	np	np	nn	np	np	np	nn	np	np	np	np	np	nn	nn	nn	np	nn	nn	np	np	np	nn	np	nn	nn	np	nn	nn	nn	np	np	nn	nn	np	nn	np	np
SNP17338	<nnxnp>	{-1}	nn	nn	nn	nn	nn	nn	nn	np	nn	np	nn	np	nn	nn	np	np	nn	nn	np	nn	nn	np	nn	nn	nn	nn	np	np	nn	nn	nn	nn	np	nn	nn	np	nn	nn	np	nn	np	nn	nn	nn	nn	nn	np
SNP1739	<nnxnp>	{-1}	nn	nn	np	nn	nn	nn	np	nn	nn	np	nn	np	nn	nn	np	np	nn	nn	np	nn	np	np	nn	nn	nn	np	np	np	nn	nn	np	nn	np	nn	nn	np	nn	nn	np	nn	np	nn	nn	nn	nn	nn	np
SNP17416	<nnxnp>	{-0}	nn	nn	np	np	np	nn	nn	np	np	np	np	nn	np	np	nn	nn	nn	np	np	np	nn	nn	nn	nn	np	np	np	np	nn	np	np	nn	nn	nn	np	np	np	nn	nn	nn	np	nn	nn	nn	nn	nn	nn
SNP17467	<nnxnp>	{-1}	nn	np	np	np	np	nn	nn	nn	nn	np	np	np	np	nn	np	nn	nn	nn	np	nn	np	np	nn	nn	np	np	np	np	nn	nn	nn	nn	nn	nn	nn	np	nn	nn	np	nn	np	nn	nn	nn	nn	nn	np
SNP17482	<nnxnp>	{-0}	nn	np	nn	nn	nn	np	np	np	nn	np	np	np	nn	np	nn	nn	nn	np	nn	nn	np	nn	nn	nn	nn	np	nn	nn	nn	nn	nn	nn	np	nn	nn	np	nn	nn	nn	np	nn	nn	nn	np	nn	nn	np
SNP17496	<nnxnp>	{-0}	nn	nn	nn	np	np	nn	nn	nn	nn	np	np	nn	np	nn	nn	nn	nn	np	np	np	np	np	nn	nn	nn	nn	nn	nn	np	nn	nn	nn	nn	nn	nn	np	nn	nn	nn	np	nn	nn	nn	np	nn	nn	np
SNP17549	<nnxnp>	{-1}	nn	nn	np	np	np	np	nn	nn	np	nn	nn	np	nn	nn	nn	nn	nn	np	np	nn	np	nn	nn	nn	np	nn	np	nn	nn	nn	nn	nn	nn	nn	np	np	nn	nn	np	np	nn	nn	nn	nn	nn	--	nn
SNP17598	<nnxnp>	{-0}	nn	nn	nn	np	np	nn	np	np	np	np	np	np	np	nn	np	nn	nn	np	np	np	np	nn	nn	nn	nn	np	nn	nn	np	nn	nn	nn	np	nn	nn	np	np	nn	np	nn	np	nn	nn	nn	nn	nn	np
SNP17601	<nnxnp>	{-0}	nn	np	np	np	np	nn	nn	np	np	np	np	nn	nn	np	np	np	nn	np	np	np	np	np	nn	nn	nn	nn	nn	nn	nn	nn	nn	nn	nn	np	np	nn	np	nn	np	nn	np	nn	nn	nn	nn	nn	nn
SNP17648	<nnxnp>	{-0}	nn	np	np	np	np	nn	np	np	np	nn	np	nn	nn	np	np	np	nn	np	np	np	np	np	nn	nn	nn	np	nn	nn	nn	nn	nn	nn	np	nn	np	nn	np	nn	np	nn	np	nn	nn	nn	nn	nn	nn
SNP17663	<nnxnp>	{-1}	nn	nn	nn	np	np	np	nn	nn	np	nn	nn	np	nn	nn	np	np	nn	np	np	nn	np	np	nn	nn	np	nn	np	nn	nn	nn	nn	nn	nn	np	np	np	np	nn	np	np	np	nn	nn	np	nn	np	nn
SNP1774	<nnxnp>	{-1}	nn	nn	np	np	np	np	nn	nn	np	nn	nn	np	nn	nn	nn	np	nn	np	np	nn	nn	np	nn	nn	np	np	np	nn	nn	nn	nn	nn	nn	nn	np	np	np	nn	np	np	nn	nn	nn	np	nn	np	nn
SNP17761	<nnxnp>	{-1}	nn	nn	np	np	np	np	np	np	nn	nn	np	nn	nn	np	nn	nn	np	np	nn	np	--	np	nn	nn	nn	nn	np	nn	np	np	np	nn	nn	nn	nn	np	np	nn	nn	np	nn	nn	nn	np	nn	np	np
SNP17762	<nnxnp>	{-0}	nn	np	np	np	np	nn	np	np	np	nn	np	nn	nn	np	np	np	nn	nn	np	np	np	np	nn	nn	nn	np	nn	nn	nn	nn	nn	nn	np	nn	np	nn	np	nn	np	np	np	nn	nn	np	nn	nn	nn
SNP17775	<nnxnp>	{-0}	nn	nn	np	np	np	nn	nn	np	np	np	np	nn	np	np	nn	nn	nn	np	nn	np	np	nn	nn	nn	np	np	np	np	nn	np	np	nn	nn	nn	np	np	np	nn	np	nn	nn	nn	nn	nn	nn	nn	nn
SNP17791	<nnxnp>	{-0}	nn	np	nn	nn	nn	np	nn	np	np	np	np	nn	nn	np	np	np	nn	np	nn	np	nn	nn	nn	nn	np	np	nn	np	np	nn	nn	nn	np	nn	np	nn	np	nn	nn	np	np	nn	nn	np	nn	np	np
SNP17812	<nnxnp>	{-1}	nn	nn	np	np	np	nn	np	np	np	nn	nn	nn	nn	np	np	np	nn	np	np	np	np	np	nn	nn	nn	nn	np	nn	np	np	np	nn	nn	nn	nn	np	np	nn	nn	np	nn	nn	nn	np	nn	np	np
SNP17906	<nnxnp>	{-0}	nn	np	nn	nn	nn	np	np	np	nn	np	np	np	nn	nn	nn	np	nn	np	nn	nn	np	np	nn	nn	nn	np	nn	nn	nn	nn	nn	nn	np	nn	nn	nn	nn	nn	nn	np	nn	nn	nn	np	nn	nn	np
SNP17968	<nnxnp>	{-0}	nn	nn	np	np	np	np	nn	np	nn	np	np	np	nn	np	nn	nn	nn	np	nn	np	nn	nn	nn	nn	nn	np	nn	nn	np	nn	nn	nn	nn	nn	nn	np	nn	nn	nn	np	np	nn	nn	np	nn	np	np
SNP1797	<nnxnp>	{-0}	nn	np	nn	nn	nn	np	np	np	nn	np	np	np	nn	nn	nn	np	nn	np	nn	nn	np	np	nn	nn	nn	nn	nn	nn	nn	nn	nn	nn	np	nn	nn	nn	nn	nn	nn	np	nn	nn	nn	np	nn	nn	np
SNP18012	<nnxnp>	{-0}	nn	np	nn	nn	nn	np	nn	np	nn	np	np	nn	nn	np	np	np	nn	np	nn	np	nn	nn	nn	nn	np	np	nn	np	np	np	np	nn	np	nn	nn	nn	np	np	nn	np	np	nn	nn	np	nn	np	np
SNP18020	<nnxnp>	{-0}	nn	nn	np	np	np	nn	nn	np	np	np	nn	nn	nn	np	nn	np	nn	np	np	np	np	np	nn	nn	nn	np	nn	nn	nn	nn	nn	nn	nn	nn	np	nn	np	nn	np	nn	np	nn	nn	nn	nn	nn	nn
SNP18038	<nnxnp>	{-0}	nn	np	np	np	np	nn	np	np	np	nn	np	nn	nn	np	np	np	nn	np	np	np	np	np	nn	nn	nn	np	nn	nn	nn	nn	nn	nn	np	np	np	nn	np	nn	np	np	np	nn	nn	np	nn	nn	nn
SNP18052	<nnxnp>	{-1}	nn	nn	np	np	np	nn	np	np	np	nn	np	nn	nn	np	np	np	nn	np	np	np	nn	np	nn	nn	nn	nn	np	nn	np	np	np	nn	nn	nn	nn	np	np	nn	nn	np	nn	nn	nn	np	nn	np	np
SNP18069	<nnxnp>	{-0}	nn	np	nn	np	np	np	nn	nn	nn	np	nn	nn	nn	np	np	nn	nn	np	np	--	nn	nn	nn	nn	nn	nn	nn	nn	np	nn	nn	nn	nn	np	np	np	nn	nn	nn	np	--	nn	nn	nn	nn	--	nn
SNP18080	<nnxnp>	{-0}	nn	np	nn	nn	nn	np	np	np	np	nn	nn	nn	nn	nn	np	nn	nn	nn	nn	nn	np	np	nn	nn	np	np	nn	np	nn	nn	nn	nn	nn	nn	np	nn	nn	nn	np	np	nn	nn	nn	np	nn	np	np
SNP18100	<nnxnp>	{-1}	nn	nn	nn	np	np	nn	np	np	nn	np	nn	np	nn	nn	np	np	nn	nn	np	nn	nn	np	nn	nn	nn	np	nn	np	nn	nn	nn	nn	np	np	np	np	nn	nn	np	nn	np	nn	nn	nn	nn	nn	np
SNP18109	<nnxnp>	{-1}	nn	nn	nn	np	np	nn	nn	nn	nn	np	nn	np	nn	nn	np	np	nn	nn	np	nn	nn	np	nn	nn	nn	nn	nn	np	nn	nn	nn	nn	np	nn	np	np	nn	nn	np	nn	np	nn	nn	nn	nn	nn	np
SNP18116	<nnxnp>	{-0}	nn	nn	np	np	np	nn	nn	np	np	np	nn	nn	nn	np	nn	np	nn	np	np	np	np	np	nn	nn	nn	np	nn	nn	nn	nn	nn	nn	nn	np	np	nn	np	nn	np	nn	np	nn	nn	nn	nn	nn	nn
SNP18124	<nnxnp>	{-0}	nn	np	nn	nn	np	np	np	np	nn	np	np	np	nn	nn	nn	nn	nn	np	nn	nn	np	nn	nn	nn	nn	np	nn	nn	nn	nn	nn	nn	np	--	nn	np	nn	nn	nn	np	nn	nn	nn	nn	nn	nn	nn
SNP18162	<nnxnp>	{-1}	nn	nn	np	np	np	np	np	np	np	nn	np	nn	nn	np	np	np	nn	np	nn	np	np	np	nn	nn	nn	np	np	nn	np	np	np	nn	nn	nn	nn	np	np	nn	nn	np	nn	nn	nn	np	nn	np	np
SNP18194	<nnxnp>	{-1}	nn	nn	np	np	np	nn	np	np	np	nn	nn	nn	nn	np	np	np	nn	np	nn	np	np	np	nn	nn	nn	nn	np	nn	np	np	np	nn	nn	nn	nn	nn	nn	nn	nn	np	nn	nn	nn	np	nn	np	np
SNP18211	<nnxnp>	{-1}	nn	np	np	np	np	np	np	np	np	np	np	np	nn	np	nn	nn	nn	np	np	nn	nn	np	nn	nn	nn	np	np	np	np	nn	np	nn	nn	nn	np	nn	np	nn	nn	np	nn	nn	nn	nn	nn	np	nn
SNP18247	<nnxnp>	{-1}	nn	nn	np	np	np	np	np	np	np	nn	np	nn	nn	np	np	np	nn	np	nn	np	np	np	nn	nn	nn	nn	np	nn	np	np	np	nn	nn	nn	nn	np	np	nn	nn	np	nn	nn	nn	np	nn	np	np
SNP18259	<nnxnp>	{-1}	nn	np	np	np	np	nn	nn	np	np	nn	np	np	nn	np	nn	--	nn	np	np	--	np	nn	nn	nn	nn	np	nn	nn	nn	np	np	nn	np	nn	nn	np	nn	nn	nn	np	nn	nn	nn	np	nn	nn	nn
SNP18282	<nnxnp>	{-0}	nn	np	np	np	np	np	np	np	np	nn	np	nn	nn	nn	nn	np	nn	nn	nn	np	np	np	nn	nn	nn	np	np	nn	nn	nn	nn	nn	np	np	np	nn	np	nn	np	np	np	nn	nn	np	nn	nn	nn
SNP18297	<nnxnp>	{-0}	nn	nn	nn	np	np	np	nn	nn	nn	np	np	nn	np	nn	nn	nn	nn	np	np	np	np	np	nn	nn	nn	np	nn	nn	np	nn	np	nn	nn	nn	nn	np	nn	nn	nn	np	nn	nn	nn	np	nn	nn	np
SNP18302	<nnxnp>	{-0}	nn	nn	nn	np	np	nn	np	np	np	np	nn	np	np	nn	nn	nn	nn	nn	np	np	np	nn	nn	nn	nn	np	nn	np	np	nn	nn	nn	np	nn	nn	np	np	nn	np	nn	np	nn	nn	nn	nn	nn	np
SNP18303	<nnxnp>	{-0}	nn	nn	nn	np	np	nn	np	np	np	np	np	np	np	nn	np	nn	nn	np	np	np	np	nn	nn	nn	nn	np	np	nn	nn	nn	nn	nn	np	nn	nn	np	np	nn	np	nn	np	nn	nn	nn	nn	nn	np
SNP18304	<nnxnp>	{-0}	nn	nn	np	np	np	nn	nn	np	np	np	nn	nn	nn	np	nn	np	nn	np	np	--	np	np	nn	nn	nn	np	nn	nn	nn	nn	nn	nn	nn	nn	np	nn	np	nn	np	nn	np	nn	nn	nn	nn	nn	nn
SNP18332	<nnxnp>	{-0}	nn	nn	nn	nn	nn	np	np	nn	np	np	np	nn	nn	nn	np	nn	nn	nn	np	nn	nn	np	nn	nn	nn	np	np	np	nn	nn	nn	nn	np	nn	np	nn	np	nn	nn	nn	nn	nn	nn	nn	nn	np	np
SNP18340	<nnxnp>	{-0}	nn	np	nn	nn	nn	np	nn	np	nn	np	np	nn	nn	np	np	nn	nn	np	nn	np	nn	nn	nn	nn	np	nn	nn	np	nn	np	np	nn	np	nn	nn	nn	np	nn	np	np	np	nn	nn	np	nn	np	np
SNP18342	<nnxnp>	{-1}	nn	nn	nn	np	np	nn	np	nn	nn	np	nn	np	nn	nn	np	np	nn	nn	np	nn	nn	np	nn	nn	nn	nn	nn	np	nn	nn	nn	nn	np	nn	np	np	nn	nn	np	nn	np	nn	nn	nn	nn	nn	np
SNP18353	<nnxnp>	{-0}	nn	np	np	nn	nn	np	np	np	np	nn	nn	nn	nn	nn	np	nn	nn	nn	nn	nn	np	np	nn	nn	np	np	nn	np	nn	nn	nn	nn	nn	nn	np	nn	nn	nn	np	np	nn	nn	nn	np	nn	nn	np
SNP18364	<nnxnp>	{-0}	nn	np	nn	nn	nn	np	np	np	nn	np	np	np	nn	nn	nn	np	nn	np	np	nn	np	np	nn	nn	nn	np	nn	nn	nn	nn	nn	nn	np	nn	nn	np	nn	nn	nn	np	nn	nn	nn	np	nn	nn	np
SNP18451	<nnxnp>	{-1}	nn	nn	np	np	np	np	nn	nn	np	nn	np	nn	nn	nn	np	np	nn	np	np	nn	np	np	nn	nn	np	nn	np	nn	nn	nn	nn	nn	nn	np	np	np	np	nn	np	np	np	nn	nn	np	nn	np	nn
SNP18462	<nnxnp>	{-1}	nn	np	np	nn	nn	nn	nn	nn	nn	np	np	np	np	nn	np	np	nn	nn	np	nn	np	np	nn	nn	np	np	np	np	nn	nn	nn	nn	nn	nn	nn	np	nn	nn	nn	nn	np	nn	nn	nn	nn	nn	np
SNP18468	<nnxnp>	{-1}	nn	nn	np	np	np	nn	np	np	np	nn	np	np	nn	np	np	np	nn	np	np	np	np	np	nn	nn	nn	np	nn	nn	np	np	np	nn	np	nn	nn	np	nn	nn	nn	np	np	nn	nn	np	nn	np	np
SNP18509	<nnxnp>	{-1}	nn	np	nn	np	np	nn	np	nn	nn	np	nn	np	nn	nn	np	np	np	nn	np	nn	nn	np	nn	nn	nn	nn	nn	np	nn	np	nn	nn	np	np	np	np	nn	nn	np	nn	np	nn	nn	nn	nn	nn	np
SNP18538	<nnxnp>	{-0}	nn	np	np	np	np	nn	np	np	np	nn	np	nn	nn	np	np	np	nn	np	np	np	np	np	nn	nn	nn	nn	nn	nn	nn	nn	nn	nn	np	np	np	nn	np	nn	np	np	np	nn	nn	np	nn	nn	nn
SNP18550	<nnxnp>	{-0}	nn	nn	nn	nn	nn	np	np	nn	np	np	np	nn	np	nn	np	nn	nn	nn	nn	nn	nn	np	nn	nn	nn	np	np	np	nn	nn	np	nn	np	np	np	nn	np	nn	nn	nn	nn	nn	nn	nn	nn	np	np
SNP18552	<nnxnp>	{-0}	nn	np	np	nn	nn	np	np	np	np	nn	nn	nn	nn	nn	np	np	nn	nn	nn	nn	nn	np	nn	nn	np	np	nn	np	nn	nn	nn	nn	nn	np	np	nn	nn	nn	np	np	nn	nn	nn	np	nn	nn	np
SNP18627	<nnxnp>	{-0}	nn	nn	nn	np	np	nn	nn	nn	nn	np	np	nn	np	nn	nn	nn	nn	np	np	np	np	np	nn	nn	nn	nn	nn	nn	np	nn	nn	nn	nn	nn	nn	np	nn	nn	nn	np	nn	nn	--	np	nn	nn	np
SNP18628	<nnxnp>	{-0}	nn	np	nn	nn	nn	np	np	np	nn	np	np	np	nn	nn	nn	np	nn	np	nn	nn	np	np	nn	nn	nn	np	nn	nn	nn	nn	nn	nn	np	nn	np	nn	nn	nn	nn	np	nn	nn	nn	np	nn	nn	np
SNP18714	<nnxnp>	{-0}	nn	nn	nn	np	np	nn	nn	nn	nn	np	np	nn	np	nn	nn	nn	nn	np	np	np	np	np	nn	nn	nn	np	nn	nn	np	nn	nn	nn	nn	nn	nn	np	nn	nn	nn	np	nn	nn	nn	np	nn	nn	np
SNP18724	<nnxnp>	{-0}	nn	nn	np	np	np	nn	nn	np	np	np	np	nn	np	np	nn	nn	nn	np	np	np	np	np	nn	nn	np	np	np	np	nn	np	np	nn	nn	nn	np	np	np	nn	np	nn	np	nn	nn	nn	nn	nn	nn
SNP18728	<nnxnp>	{-0}	nn	nn	nn	nn	nn	np	nn	np	np	np	np	nn	nn	np	np	np	nn	np	np	nn	nn	np	nn	nn	nn	np	np	np	nn	nn	nn	nn	np	nn	np	nn	np	nn	nn	nn	np	nn	nn	nn	nn	np	nn
SNP18790	<nnxnp>	{-0}	nn	np	nn	nn	nn	np	np	nn	np	nn	nn	np	nn	nn	np	nn	nn	nn	np	nn	nn	np	nn	nn	np	np	nn	np	nn	nn	nn	nn	nn	np	np	nn	nn	nn	np	np	nn	nn	nn	np	nn	np	np
SNP18804	<nnxnp>	{-0}	nn	np	nn	np	np	nn	nn	nn	np	nn	nn	np	np	np	nn	nn	nn	np	nn	nn	--	nn	nn	nn	nn	np	nn	np	np	nn	nn	nn	nn	nn	nn	np	np	nn	nn	np	nn	nn	nn	np	nn	np	nn
SNP18807	<nnxnp>	{-0}	nn	nn	np	np	np	nn	nn	np	np	np	nn	nn	np	nn	nn	nn	nn	np	np	np	np	np	nn	nn	nn	np	nn	nn	nn	nn	nn	nn	nn	np	np	nn	nn	nn	np	nn	np	nn	nn	nn	nn	nn	nn
SNP18912	<nnxnp>	{-1}	np	np	nn	nn	nn	nn	np	np	np	nn	nn	nn	nn	np	np	np	nn	nn	nn	nn	nn	nn	nn	nn	np	np	np	np	nn	np	np	nn	np	nn	np	nn	np	nn	np	nn	np	np	nn	nn	np	np	nn
SNP18951	<nnxnp>	{-0}	nn	np	nn	nn	nn	np	nn	np	np	np	nn	np	nn	np	nn	np	nn	np	nn	np	nn	nn	nn	nn	np	np	nn	np	np	nn	nn	nn	np	nn	np	nn	np	nn	nn	np	np	nn	nn	np	nn	np	np
SNP19016	<nnxnp>	{-0}	nn	np	np	nn	nn	np	nn	np	np	nn	nn	nn	nn	nn	np	np	nn	nn	nn	nn	np	np	nn	nn	np	np	nn	--	nn	nn	nn	nn	nn	nn	np	nn	nn	nn	np	np	nn	nn	nn	np	nn	nn	np
SNP19023	<nnxnp>	{-0}	nn	np	nn	nn	nn	np	nn	np	nn	np	np	nn	nn	np	np	nn	nn	np	nn	np	nn	nn	nn	nn	np	np	nn	np	nn	np	np	nn	np	nn	nn	nn	np	nn	np	np	nn	nn	nn	np	nn	np	np
SNP19036	<nnxnp>	{-0}	nn	np	nn	nn	nn	np	np	nn	np	nn	nn	np	nn	nn	np	nn	nn	nn	np	nn	nn	np	nn	nn	np	np	nn	np	nn	nn	nn	nn	nn	nn	np	nn	np	nn	np	np	nn	np	nn	np	nn	np	np
SNP19038	<nnxnp>	{-0}	nn	nn	np	np	np	np	nn	np	np	np	np	nn	np	np	nn	nn	nn	np	np	np	np	nn	nn	nn	nn	np	np	np	nn	np	np	nn	nn	np	np	np	nn	nn	np	nn	np	nn	nn	nn	nn	np	nn
SNP19061	<nnxnp>	{-1}	nn	nn	np	np	np	np	nn	np	np	nn	np	nn	nn	np	np	np	nn	np	nn	np	nn	np	nn	nn	nn	nn	nn	nn	np	np	np	nn	nn	nn	nn	np	np	nn	nn	np	nn	nn	nn	np	nn	np	np
SNP19082	<nnxnp>	{-1}	nn	nn	np	np	np	np	nn	nn	np	nn	np	np	nn	nn	np	np	nn	np	np	nn	np	np	nn	nn	np	np	np	nn	nn	nn	nn	nn	nn	nn	np	np	np	nn	np	np	np	nn	nn	np	nn	np	nn
SNP19144	<nnxnp>	{-1}	nn	nn	nn	nn	nn	nn	np	nn	nn	np	nn	np	nn	nn	np	np	nn	nn	np	nn	nn	np	nn	nn	nn	np	np	np	nn	nn	nn	nn	np	nn	nn	np	np	nn	np	nn	np	np	nn	nn	nn	nn	np
SNP19166	<nnxnp>	{-0}	nn	np	nn	nn	nn	np	np	np	nn	np	np	np	nn	nn	nn	np	nn	np	nn	nn	np	np	nn	nn	nn	np	nn	nn	nn	nn	nn	nn	np	nn	nn	nn	nn	nn	nn	np	nn	nn	nn	np	nn	nn	np
SNP19180	<nnxnp>	{-0}	nn	nn	nn	np	np	nn	nn	nn	nn	np	np	nn	np	nn	nn	nn	nn	np	np	np	np	np	nn	nn	nn	np	nn	nn	np	nn	nn	nn	nn	nn	nn	np	nn	nn	nn	np	nn	nn	nn	np	nn	nn	np
SNP19251	<nnxnp>	{-1}	nn	nn	nn	np	np	nn	np	np	nn	nn	nn	np	nn	np	np	nn	nn	np	np	nn	nn	np	nn	nn	np	nn	np	nn	nn	nn	nn	nn	np	nn	nn	np	np	nn	np	np	np	nn	nn	np	nn	np	nn
SNP19253	<nnxnp>	{-1}	nn	nn	nn	nn	nn	nn	np	nn	nn	np	nn	np	nn	nn	np	np	nn	nn	np	nn	nn	np	nn	nn	nn	nn	np	np	nn	nn	nn	nn	np	nn	nn	np	nn	nn	np	nn	np	nn	nn	nn	nn	nn	np
SNP19311	<nnxnp>	{-1}	nn	np	np	np	np	nn	nn	nn	nn	np	np	np	np	nn	np	nn	nn	nn	nn	nn	np	np	nn	nn	np	np	np	np	nn	nn	nn	nn	nn	nn	nn	np	nn	nn	np	nn	np	nn	nn	nn	nn	nn	np
SNP1936	<nnxnp>	{-1}	nn	nn	np	nn	nn	nn	np	nn	nn	np	nn	np	nn	nn	np	np	nn	nn	nn	nn	np	np	nn	nn	nn	np	np	np	nn	nn	nn	nn	np	nn	nn	np	nn	nn	np	nn	np	nn	nn	nn	nn	nn	np
SNP19409	<nnxnp>	{-1}	nn	np	np	np	np	nn	nn	np	nn	np	np	np	np	nn	np	nn	nn	nn	np	nn	np	np	nn	nn	np	nn	np	np	nn	nn	nn	nn	nn	nn	nn	np	nn	nn	np	nn	np	nn	nn	nn	nn	nn	np
SNP19531	<nnxnp>	{-0}	nn	np	nn	nn	nn	np	np	np	np	nn	nn	nn	nn	nn	np	nn	nn	nn	nn	nn	np	np	nn	nn	np	nn	nn	np	nn	nn	nn	nn	nn	nn	np	nn	nn	nn	np	np	nn	nn	nn	np	nn	np	np
SNP19601	<nnxnp>	{-1}	np	nn	np	nn	nn	np	np	np	nn	np	np	nn	nn	nn	np	np	nn	nn	np	np	np	np	nn	nn	np	np	np	nn	nn	np	np	nn	np	nn	nn	nn	nn	nn	np	nn	nn	nn	np	nn	nn	nn	np
SNP1967	<nnxnp>	{-0}	nn	np	nn	nn	nn	np	nn	np	nn	np	np	nn	nn	np	np	nn	nn	np	nn	nn	nn	nn	nn	nn	np	np	nn	np	nn	np	np	nn	np	nn	nn	nn	np	nn	np	np	np	nn	nn	np	nn	np	np
SNP19675	<nnxnp>	{-0}	np	nn	np	nn	nn	nn	nn	np	nn	np	nn	np	np	np	np	nn	nn	nn	nn	np	nn	nn	nn	nn	np	nn	nn	np	np	np	np	nn	np	nn	nn	nn	nn	nn	nn	nn	nn	nn	np	nn	nn	nn	np
SNP19735	<nnxnp>	{-0}	nn	np	nn	nn	nn	np	np	np	nn	np	np	np	nn	nn	nn	np	nn	np	np	nn	nn	np	nn	nn	nn	np	nn	nn	nn	nn	nn	nn	np	nn	nn	np	nn	nn	nn	np	nn	nn	nn	np	nn	nn	np
SNP19767	<nnxnp>	{-0}	nn	np	nn	nn	nn	nn	np	nn	nn	nn	np	np	np	np	nn	nn	nn	np	np	nn	nn	nn	nn	nn	nn	nn	np	nn	nn	nn	nn	nn	np	nn	nn	np	np	nn	np	np	np	nn	nn	np	nn	nn	np
SNP19771	<nnxnp>	{-1}	nn	nn	nn	nn	nn	nn	np	nn	nn	np	nn	np	nn	nn	np	np	nn	nn	np	nn	nn	np	nn	nn	nn	nn	np	nn	nn	nn	nn	nn	np	nn	nn	np	nn	nn	np	nn	np	nn	nn	nn	nn	nn	np
SNP19785	<nnxnp>	{-1}	nn	nn	np	np	np	np	nn	nn	nn	nn	nn	nn	nn	nn	np	np	nn	np	np	nn	nn	np	nn	nn	np	nn	np	nn	nn	nn	nn	nn	nn	nn	np	np	np	nn	np	np	nn	nn	nn	np	nn	np	nn
SNP1982	<nnxnp>	{-0}	nn	nn	np	np	np	np	nn	np	nn	np	np	nn	nn	np	np	nn	nn	nn	nn	nn	nn	nn	nn	nn	nn	np	np	nn	np	nn	nn	nn	nn	nn	nn	np	nn	nn	nn	np	np	nn	nn	np	nn	np	nn
SNP19850	<nnxnp>	{-0}	nn	np	nn	np	np	np	np	np	nn	nn	np	nn	nn	np	nn	nn	nn	nn	nn	nn	nn	nn	nn	nn	np	nn	np	np	nn	np	np	nn	np	nn	nn	nn	np	nn	np	nn	np	nn	nn	nn	nn	nn	np
SNP1997	<nnxnp>	{-0}	nn	np	nn	nn	nn	np	nn	np	nn	np	np	nn	nn	np	np	nn	nn	np	nn	np	nn	nn	nn	nn	np	np	nn	np	nn	np	np	nn	np	nn	nn	nn	np	nn	np	np	np	nn	nn	np	nn	np	np
SNP19970	<nnxnp>	{-0}	nn	np	nn	nn	nn	np	nn	nn	np	np	np	nn	nn	np	nn	np	nn	np	nn	nn	nn	np	nn	nn	nn	np	nn	nn	nn	nn	nn	nn	np	nn	nn	nn	nn	nn	nn	np	--	nn	nn	np	nn	nn	np
SNP19971	<nnxnp>	{-0}	nn	nn	nn	np	np	nn	np	np	np	np	np	np	np	nn	np	nn	nn	np	np	np	np	nn	nn	nn	nn	nn	np	nn	nn	nn	nn	nn	np	nn	nn	np	np	nn	np	nn	np	nn	nn	nn	nn	nn	np
SNP19993	<nnxnp>	{-0}	nn	nn	np	np	np	np	nn	np	nn	np	np	np	nn	np	nn	nn	nn	np	nn	np	np	np	nn	nn	nn	np	nn	nn	np	nn	nn	nn	np	nn	nn	np	nn	nn	nn	np	nn	nn	nn	np	nn	np	np
SNP20064	<nnxnp>	{-1}	nn	nn	np	np	np	np	np	nn	np	nn	np	nn	nn	nn	nn	np	nn	np	np	nn	np	np	nn	nn	np	nn	np	nn	nn	nn	nn	nn	nn	nn	np	np	np	nn	np	np	np	nn	nn	np	nn	np	nn
SNP20076	<nnxnp>	{-0}	nn	np	nn	nn	nn	np	nn	nn	np	np	np	nn	nn	np	nn	np	nn	nn	np	nn	np	np	nn	nn	np	nn	nn	nn	np	nn	nn	nn	np	nn	nn	nn	nn	nn	nn	nn	nn	nn	nn	nn	nn	nn	np
SNP20109	<nnxnp>	{-1}	nn	nn	np	np	np	np	nn	nn	np	nn	np	nn	nn	nn	nn	nn	nn	np	np	nn	np	np	nn	nn	np	np	np	nn	nn	nn	nn	nn	nn	np	np	np	np	nn	np	np	nn	nn	nn	np	nn	nn	nn
SNP20140	<nnxnp>	{-0}	nn	nn	nn	np	np	nn	np	np	np	np	nn	np	np	nn	nn	nn	nn	nn	np	np	nn	nn	nn	nn	nn	np	nn	np	np	nn	nn	nn	np	nn	nn	np	np	nn	np	nn	np	nn	nn	nn	nn	nn	np
SNP20185	<nnxnp>	{-0}	nn	nn	nn	np	np	nn	nn	nn	nn	np	np	nn	np	nn	nn	nn	nn	np	np	nn	nn	np	nn	nn	nn	nn	nn	nn	np	nn	nn	nn	nn	nn	nn	np	nn	nn	nn	np	nn	nn	nn	np	nn	nn	np
SNP20195	<nnxnp>	{-1}	nn	nn	nn	np	np	nn	np	nn	nn	np	nn	np	nn	nn	np	np	nn	nn	np	nn	nn	np	nn	nn	nn	nn	nn	np	nn	nn	nn	nn	np	nn	np	np	nn	nn	np	nn	np	nn	nn	nn	nn	nn	np
SNP20198	<nnxnp>	{-1}	nn	nn	np	np	np	np	np	np	np	nn	np	nn	nn	np	np	np	nn	np	nn	np	np	np	nn	nn	nn	np	np	nn	np	np	np	nn	nn	nn	nn	np	np	nn	nn	np	nn	nn	nn	np	nn	np	np
SNP20210	<nnxnp>	{-0}	nn	nn	np	np	np	nn	nn	np	np	np	nn	nn	nn	np	nn	np	nn	np	np	np	np	np	nn	nn	nn	nn	nn	nn	nn	nn	nn	nn	nn	nn	np	nn	np	nn	np	nn	np	nn	nn	nn	nn	nn	nn
SNP20243	<nnxnp>	{-1}	nn	nn	nn	np	np	nn	np	np	nn	nn	nn	np	nn	np	np	nn	np	np	np	nn	nn	np	nn	nn	np	nn	np	nn	nn	nn	nn	nn	np	nn	nn	np	np	nn	np	np	np	nn	nn	np	nn	np	nn
SNP20287	<nnxnp>	{-0}	nn	np	np	np	np	nn	np	np	np	nn	np	nn	nn	np	np	np	nn	np	np	np	np	np	nn	nn	nn	np	nn	nn	nn	nn	nn	nn	np	nn	np	nn	np	nn	np	nn	np	nn	nn	nn	nn	nn	nn
SNP20295	<nnxnp>	{-0}	nn	np	nn	nn	nn	np	nn	np	nn	np	np	nn	nn	np	np	nn	nn	np	nn	np	nn	nn	nn	nn	np	np	nn	np	nn	np	np	nn	np	nn	nn	nn	np	nn	np	np	np	nn	nn	np	nn	np	np
SNP20324	<nnxnp>	{-1}	nn	nn	nn	nn	nn	nn	np	nn	nn	np	nn	np	nn	nn	np	nn	nn	nn	np	nn	nn	np	nn	nn	nn	np	np	np	nn	nn	nn	nn	np	nn	np	np	nn	nn	np	nn	np	nn	nn	nn	nn	nn	np
SNP20325	<nnxnp>	{-0}	nn	nn	nn	np	np	--	np	np	np	np	nn	nn	np	np	nn	nn	nn	np	nn	np	nn	nn	nn	nn	np	np	np	nn	nn	nn	nn	nn	nn	np	np	np	np	nn	np	nn	np	nn	nn	nn	nn	nn	nn
SNP20364	<nnxnp>	{-0}	nn	nn	np	np	np	nn	nn	np	np	np	nn	nn	np	nn	nn	nn	nn	np	np	np	np	np	nn	nn	nn	nn	nn	nn	nn	nn	nn	nn	nn	np	np	nn	nn	nn	np	nn	np	nn	nn	nn	nn	nn	nn
SNP20406	<nnxnp>	{-1}	nn	nn	np	np	np	np	np	np	np	nn	np	nn	nn	np	np	np	nn	np	nn	np	np	np	nn	nn	nn	nn	np	nn	np	np	np	nn	nn	nn	nn	np	np	np	nn	np	nn	nn	nn	np	nn	np	np
SNP20410	<nnxnp>	{-0}	nn	nn	np	np	np	nn	nn	np	np	np	nn	nn	nn	np	nn	np	nn	np	np	np	np	np	nn	nn	nn	np	nn	nn	nn	nn	nn	nn	nn	nn	np	nn	np	nn	np	nn	np	nn	nn	nn	nn	nn	nn
SNP20505	<nnxnp>	{-0}	nn	nn	np	np	np	nn	nn	np	np	np	np	nn	np	np	nn	nn	nn	np	nn	np	np	nn	nn	nn	np	nn	np	np	nn	np	np	nn	np	nn	np	np	np	nn	np	nn	np	nn	nn	nn	nn	nn	nn
SNP20508	<nnxnp>	{-0}	nn	np	np	np	np	np	nn	np	nn	np	np	np	nn	np	np	nn	nn	nn	nn	nn	nn	nn	nn	nn	nn	np	nn	nn	np	nn	nn	nn	nn	nn	nn	np	nn	nn	nn	np	np	nn	nn	np	nn	np	nn
SNP20558	<nnxnp>	{-0}	nn	nn	nn	nn	nn	np	np	np	np	np	np	nn	nn	nn	np	np	nn	nn	nn	nn	nn	np	nn	nn	nn	np	np	np	nn	nn	nn	nn	np	nn	np	nn	np	nn	nn	nn	np	nn	nn	nn	nn	np	nn
SNP20572	<nnxnp>	{-0}	nn	nn	np	np	np	nn	nn	np	np	np	np	np	np	np	nn	nn	nn	np	nn	np	np	nn	nn	nn	np	np	np	np	nn	np	np	nn	nn	nn	np	np	np	nn	np	nn	np	nn	nn	nn	nn	nn	nn
SNP20723	<nnxnp>	{-1}	nn	nn	nn	np	np	nn	np	np	nn	nn	nn	np	nn	np	np	nn	nn	np	np	nn	nn	np	nn	nn	np	nn	np	nn	nn	nn	nn	nn	np	nn	nn	np	np	nn	np	np	np	nn	nn	np	nn	np	nn
SNP20752	<nnxnp>	{-0}	nn	nn	np	np	np	nn	nn	np	np	np	np	nn	np	np	nn	nn	nn	np	nn	np	np	nn	nn	nn	np	nn	np	np	nn	np	np	nn	nn	nn	np	np	np	nn	np	nn	np	nn	nn	nn	nn	nn	nn
SNP20794	<nnxnp>	{-0}	nn	np	nn	nn	nn	np	nn	np	np	np	nn	np	nn	np	nn	np	nn	np	nn	np	nn	nn	nn	nn	np	np	nn	np	np	nn	nn	nn	np	nn	np	nn	np	nn	nn	np	np	nn	nn	np	nn	np	np
SNP20916	<nnxnp>	{-0}	nn	nn	np	np	np	np	nn	np	np	np	nn	nn	np	nn	nn	nn	np	np	np	np	np	np	nn	nn	nn	np	nn	nn	np	np	np	nn	nn	np	np	np	nn	nn	np	nn	np	nn	nn	nn	nn	nn	nn
SNP20917	<nnxnp>	{-0}	nn	nn	nn	np	np	nn	np	np	np	np	np	np	np	nn	np	nn	nn	np	np	nn	np	nn	nn	nn	nn	nn	nn	nn	np	nn	nn	nn	np	nn	nn	np	np	nn	np	nn	np	nn	nn	nn	nn	nn	np
SNP20971	<nnxnp>	{-0}	nn	np	nn	np	np	nn	np	np	np	np	np	np	np	nn	np	nn	nn	np	np	np	np	nn	nn	nn	nn	np	np	nn	nn	nn	nn	nn	np	nn	nn	np	np	nn	np	np	nn	nn	nn	np	nn	nn	np
SNP21006	<nnxnp>	{-1}	nn	np	np	np	np	np	np	np	np	np	np	nn	nn	np	nn	nn	nn	np	np	nn	nn	np	nn	nn	nn	np	np	nn	np	np	np	nn	nn	nn	np	np	np	nn	nn	np	nn	nn	nn	np	nn	np	nn
SNP21010	<nnxnp>	{-1}	nn	np	np	np	np	nn	nn	nn	nn	np	np	np	np	nn	np	nn	nn	nn	np	nn	np	np	nn	nn	np	np	np	np	nn	nn	nn	nn	nn	nn	nn	np	nn	nn	np	nn	np	nn	nn	nn	nn	nn	np
SNP21012	<nnxnp>	{-0}	nn	nn	np	np	np	nn	nn	np	np	np	np	nn	np	np	nn	nn	nn	np	np	np	np	nn	nn	nn	np	np	np	np	nn	np	np	nn	nn	nn	np	np	np	nn	np	nn	np	nn	nn	nn	nn	nn	nn
SNP21025	<nnxnp>	{-0}	nn	np	nn	nn	nn	np	nn	np	nn	np	np	nn	nn	np	np	nn	nn	np	nn	np	nn	nn	nn	nn	np	np	nn	np	nn	np	np	nn	np	nn	nn	nn	np	nn	np	np	np	nn	nn	np	nn	np	np
SNP21090	<nnxnp>	{-0}	nn	np	nn	nn	nn	np	nn	nn	np	np	np	nn	nn	np	nn	np	nn	np	nn	nn	np	np	nn	nn	nn	np	nn	nn	nn	nn	nn	nn	np	nn	nn	nn	nn	nn	nn	np	nn	nn	np	np	nn	nn	np
SNP21091	<nnxnp>	{-0}	nn	np	nn	nn	nn	np	nn	nn	np	np	np	nn	nn	np	nn	np	nn	nn	np	nn	np	np	nn	nn	np	np	nn	nn	np	nn	nn	nn	np	nn	nn	nn	nn	nn	--	np	nn	nn	nn	np	nn	nn	np
SNP21117	<nnxnp>	{-0}	nn	np	nn	nn	nn	np	np	nn	np	nn	nn	np	nn	nn	np	nn	nn	nn	np	nn	nn	np	nn	nn	np	np	nn	np	nn	nn	nn	nn	nn	nn	np	nn	nn	nn	np	np	nn	nn	nn	np	nn	np	np
SNP21137	<nnxnp>	{-1}	np	np	np	np	np	nn	nn	np	nn	nn	nn	np	np	np	nn	np	nn	np	np	np	np	nn	nn	nn	np	nn	nn	nn	np	np	np	nn	nn	nn	nn	np	nn	nn	np	np	np	np	np	np	np	nn	np
SNP2114	<nnxnp>	{-1}	np	np	nn	nn	nn	nn	np	nn	np	nn	nn	nn	np	nn	np	np	nn	nn	nn	nn	nn	nn	nn	nn	np	np	np	np	nn	np	np	nn	np	nn	np	nn	np	nn	np	nn	np	np	nn	nn	np	nn	nn
SNP21149	<nnxnp>	{-0}	nn	np	nn	nn	nn	np	nn	np	nn	np	np	nn	nn	np	np	nn	nn	np	nn	np	nn	nn	nn	nn	np	np	nn	np	nn	np	np	nn	np	nn	nn	nn	np	nn	np	np	np	nn	nn	np	nn	np	np
SNP21231	<nnxnp>	{-0}	nn	np	nn	nn	nn	np	nn	np	np	np	nn	np	nn	np	nn	np	nn	np	nn	np	nn	nn	nn	nn	np	np	nn	np	np	nn	nn	nn	np	nn	np	nn	np	nn	nn	np	np	nn	nn	np	nn	np	np
SNP21275	<nnxnp>	{-1}	nn	nn	np	np	np	nn	np	nn	nn	np	nn	np	nn	nn	np	np	nn	nn	np	nn	nn	np	nn	nn	nn	np	nn	np	nn	nn	nn	nn	np	nn	np	np	nn	nn	np	nn	np	nn	nn	nn	nn	nn	np
SNP21280	<nnxnp>	{-1}	nn	nn	np	np	np	np	np	np	np	nn	np	nn	nn	np	np	np	nn	np	np	np	np	np	nn	nn	nn	nn	np	nn	np	np	np	nn	nn	nn	nn	np	np	nn	nn	np	nn	nn	nn	np	nn	np	np
SNP21316	<nnxnp>	{-0}	nn	np	nn	nn	nn	np	np	nn	np	nn	nn	np	nn	nn	np	nn	nn	nn	np	nn	nn	np	nn	nn	np	np	nn	np	nn	nn	nn	nn	nn	nn	np	nn	nn	nn	np	np	nn	nn	nn	np	nn	np	np
SNP21418	<nnxnp>	{-1}	nn	nn	np	nn	nn	nn	np	nn	nn	np	nn	np	nn	nn	np	np	nn	nn	nn	nn	nn	np	nn	nn	nn	np	np	np	nn	nn	nn	nn	np	nn	nn	np	nn	nn	np	nn	np	nn	nn	nn	nn	nn	np
SNP21585	<nnxnp>	{-1}	nn	nn	nn	np	np	nn	np	np	nn	nn	nn	np	nn	np	np	nn	nn	np	np	nn	nn	np	nn	nn	np	nn	np	nn	nn	nn	nn	nn	np	nn	nn	np	np	nn	np	np	np	nn	nn	np	nn	np	nn
SNP21600	<nnxnp>	{-1}	nn	np	np	np	np	nn	nn	nn	nn	np	np	np	np	nn	np	np	nn	nn	np	nn	np	np	nn	nn	np	np	np	np	nn	nn	nn	nn	nn	nn	nn	np	nn	nn	np	nn	np	nn	nn	nn	nn	nn	np
SNP21614	<nnxnp>	{-1}	np	np	nn	nn	nn	nn	np	nn	np	nn	nn	nn	np	nn	np	np	nn	nn	np	nn	nn	nn	nn	nn	np	np	np	np	nn	np	np	nn	np	nn	np	nn	np	nn	np	nn	np	np	nn	nn	np	nn	nn
SNP21645	<nnxnp>	{-1}	nn	np	nn	np	np	np	np	nn	np	nn	np	nn	nn	nn	nn	np	nn	np	np	nn	np	np	nn	nn	nn	nn	np	nn	nn	nn	nn	nn	nn	np	np	np	np	nn	np	np	np	nn	nn	np	nn	np	nn
SNP21678	<nnxnp>	{-0}	nn	np	nn	nn	nn	np	nn	np	nn	np	np	nn	nn	np	nn	nn	nn	np	nn	np	nn	nn	nn	nn	np	np	nn	np	nn	np	np	nn	np	nn	nn	nn	np	nn	np	np	np	nn	nn	np	np	np	np
SNP21686	<nnxnp>	{-0}	nn	np	np	np	np	nn	np	np	np	nn	np	nn	nn	np	np	np	nn	np	np	np	np	np	nn	nn	nn	np	nn	nn	nn	nn	nn	nn	np	np	np	nn	np	nn	np	np	np	nn	nn	np	nn	nn	nn
SNP21708	<nnxnp>	{-0}	nn	np	nn	nn	nn	np	np	np	np	nn	nn	nn	nn	nn	np	nn	nn	nn	nn	nn	nn	np	nn	nn	np	np	nn	nn	nn	nn	np	nn	nn	nn	np	nn	nn	nn	np	np	nn	nn	nn	np	nn	nn	np
SNP21747	<nnxnp>	{-1}	nn	nn	nn	nn	nn	nn	np	nn	nn	np	nn	np	nn	nn	np	np	nn	nn	np	nn	nn	np	nn	nn	nn	np	np	np	nn	nn	nn	nn	np	nn	nn	np	nn	nn	np	nn	np	nn	nn	nn	nn	nn	np
SNP2178	<nnxnp>	{-0}	nn	np	np	nn	nn	np	np	np	np	nn	nn	nn	nn	nn	np	nn	nn	nn	nn	nn	nn	np	nn	nn	np	np	nn	np	nn	nn	nn	nn	nn	nn	np	nn	nn	nn	np	np	nn	nn	nn	np	nn	nn	np
SNP21806	<nnxnp>	{-0}	nn	nn	np	np	np	np	nn	np	nn	np	np	nn	nn	np	np	nn	nn	np	nn	nn	nn	nn	nn	nn	nn	nn	nn	nn	np	nn	nn	nn	nn	nn	nn	np	nn	nn	nn	np	np	nn	nn	np	nn	np	np
SNP21822	<nnxnp>	{-0}	nn	np	nn	nn	nn	np	np	np	nn	np	nn	np	nn	nn	nn	nn	nn	np	nn	nn	np	np	nn	nn	nn	np	nn	nn	nn	nn	nn	nn	np	nn	nn	nn	nn	nn	nn	np	nn	nn	nn	np	nn	nn	np
SNP21836	<nnxnp>	{-1}	nn	nn	np	np	np	np	nn	nn	np	nn	np	nn	nn	nn	np	np	nn	np	np	nn	np	np	nn	nn	np	nn	np	nn	nn	nn	nn	nn	nn	nn	np	np	np	nn	np	np	np	nn	nn	np	nn	np	nn
SNP21839	<nnxnp>	{-0}	nn	nn	np	np	np	nn	np	np	np	np	np	nn	np	np	nn	nn	nn	np	nn	np	np	nn	nn	nn	np	np	np	np	nn	np	np	nn	nn	nn	np	np	np	nn	np	nn	np	nn	nn	nn	nn	nn	nn
SNP2186	<nnxnp>	{-1}	nn	np	np	nn	nn	nn	nn	nn	nn	np	np	np	np	nn	nn	np	nn	nn	nn	nn	nn	np	nn	nn	np	np	np	np	nn	nn	nn	nn	nn	--	nn	np	nn	nn	np	nn	np	nn	nn	nn	nn	nn	np
SNP21880	<nnxnp>	{-1}	nn	nn	np	np	np	np	np	np	np	nn	np	nn	nn	np	np	np	nn	np	np	np	nn	np	nn	nn	nn	nn	np	nn	np	np	np	nn	nn	nn	nn	np	np	nn	nn	np	nn	nn	nn	np	nn	np	np
SNP21881	<nnxnp>	{-0}	nn	nn	np	np	np	nn	nn	np	np	np	np	nn	np	np	nn	nn	nn	np	nn	np	np	nn	nn	nn	np	np	np	np	nn	np	np	nn	nn	nn	np	np	np	nn	np	nn	np	nn	nn	nn	nn	nn	nn
SNP21932	<nnxnp>	{-0}	nn	np	np	np	np	np	nn	np	nn	np	np	np	--	np	np	nn	nn	nn	nn	nn	nn	nn	nn	nn	nn	np	nn	nn	np	nn	nn	nn	nn	nn	nn	np	nn	nn	nn	np	np	nn	nn	np	nn	np	nn
SNP2194	<nnxnp>	{-0}	nn	np	nn	nn	nn	np	nn	np	nn	np	np	nn	nn	np	np	nn	nn	np	nn	np	nn	nn	nn	nn	np	np	nn	np	nn	np	np	nn	np	nn	nn	nn	np	nn	np	np	np	nn	nn	np	nn	np	np
SNP22138	<nnxnp>	{-0}	nn	np	nn	nn	nn	np	np	nn	np	nn	nn	np	nn	nn	np	nn	nn	nn	np	nn	nn	np	nn	nn	np	nn	nn	np	nn	nn	nn	nn	nn	nn	np	nn	nn	nn	np	np	nn	nn	nn	np	nn	np	np
SNP22159	<nnxnp>	{-0}	nn	np	nn	nn	nn	np	np	np	nn	np	nn	np	np	nn	nn	np	nn	np	nn	nn	np	nn	nn	nn	nn	np	nn	nn	nn	nn	nn	nn	np	nn	nn	nn	nn	nn	nn	np	nn	nn	nn	np	nn	nn	np
SNP22176	<nnxnp>	{-0}	nn	np	nn	nn	nn	np	np	nn	np	nn	nn	np	nn	nn	np	nn	nn	nn	np	nn	nn	np	nn	nn	np	np	nn	np	nn	nn	nn	nn	nn	nn	np	nn	nn	nn	np	np	nn	nn	nn	np	nn	np	np
SNP22178	<nnxnp>	{-0}	nn	np	nn	nn	nn	nn	np	nn	nn	nn	np	np	np	np	nn	nn	nn	np	np	nn	nn	np	nn	nn	nn	np	np	np	nn	nn	nn	nn	np	nn	nn	np	np	nn	np	np	np	nn	nn	np	nn	nn	np
SNP22212	<nnxnp>	{-0}	nn	np	nn	nn	nn	np	nn	nn	np	np	np	nn	nn	np	nn	nn	nn	nn	np	nn	np	np	nn	nn	np	np	np	nn	np	nn	nn	nn	np	nn	nn	nn	nn	nn	nn	nn	nn	nn	nn	nn	nn	nn	np
SNP22219	<nnxnp>	{-0}	nn	nn	nn	np	np	nn	np	np	np	np	nn	nn	np	np	nn	nn	nn	np	nn	nn	np	nn	nn	nn	np	nn	nn	np	nn	np	np	nn	nn	nn	np	np	np	nn	np	nn	nn	nn	nn	nn	nn	nn	nn
SNP22303	<nnxnp>	{-0}	nn	np	nn	nn	nn	np	np	np	nn	np	np	np	np	nn	np	np	nn	np	nn	nn	np	nn	nn	nn	nn	np	nn	nn	nn	nn	nn	nn	np	nn	nn	np	np	nn	nn	np	nn	nn	nn	np	nn	nn	np
SNP22321	<nnxnp>	{-0}	nn	nn	np	np	np	nn	nn	np	np	np	nn	nn	nn	np	nn	np	nn	np	np	np	np	np	nn	nn	nn	np	nn	nn	nn	nn	nn	nn	nn	nn	np	nn	np	nn	np	nn	--	nn	nn	nn	nn	nn	nn
SNP22332	<nnxnp>	{-0}	nn	nn	nn	np	np	nn	np	np	np	np	nn	nn	np	np	nn	nn	nn	np	np	np	np	nn	nn	nn	np	nn	np	np	nn	nn	nn	nn	nn	np	np	np	np	nn	np	nn	np	nn	nn	nn	nn	np	nn
SNP22354	<nnxnp>	{-1}	nn	np	np	np	np	np	np	np	np	np	np	nn	nn	np	nn	nn	nn	np	np	nn	nn	np	nn	nn	nn	nn	np	nn	np	np	np	nn	nn	nn	np	np	np	nn	nn	np	nn	nn	nn	np	nn	np	nn
SNP22396	<nnxnp>	{-0}	nn	np	nn	nn	nn	np	nn	np	nn	np	np	nn	nn	np	np	nn	nn	nn	nn	np	nn	nn	nn	nn	np	np	nn	np	nn	np	np	nn	np	nn	nn	nn	np	nn	np	nn	np	nn	nn	nn	nn	np	np
SNP22438	<nnxnp>	{-0}	nn	nn	np	np	np	nn	np	np	np	np	np	nn	np	np	nn	nn	nn	np	nn	np	np	nn	nn	nn	np	nn	np	np	np	np	np	nn	nn	np	np	np	np	nn	np	nn	np	nn	nn	nn	nn	nn	nn
SNP22494	<nnxnp>	{-1}	nn	nn	np	np	np	np	np	np	np	nn	np	nn	nn	np	np	nn	nn	np	nn	np	np	np	nn	nn	nn	nn	np	nn	np	np	np	nn	nn	nn	nn	np	np	nn	nn	np	nn	nn	nn	np	nn	nn	np
SNP22504	<nnxnp>	{-1}	nn	nn	np	np	np	np	nn	nn	np	nn	np	np	nn	nn	np	np	nn	np	np	nn	np	np	nn	nn	np	np	np	nn	nn	nn	nn	nn	nn	nn	np	np	np	nn	np	np	np	nn	nn	np	nn	np	nn
SNP22591	<nnxnp>	{-0}	nn	np	nn	np	np	nn	nn	np	np	np	nn	nn	np	np	nn	np	nn	np	nn	nn	np	nn	nn	nn	np	np	np	np	nn	nn	nn	nn	nn	np	np	nn	np	np	np	nn	np	nn	nn	nn	nn	np	nn
SNP22634	<nnxnp>	{-1}	nn	nn	np	np	np	np	nn	nn	np	nn	np	nn	nn	nn	np	np	nn	np	np	nn	np	np	nn	nn	np	nn	np	nn	nn	nn	nn	nn	nn	nn	np	np	np	nn	np	np	np	nn	nn	np	nn	np	nn
SNP22672	<nnxnp>	{-0}	nn	np	nn	nn	nn	np	np	np	nn	np	nn	np	nn	nn	nn	np	nn	np	np	nn	np	np	nn	nn	nn	np	nn	nn	nn	nn	nn	nn	np	nn	nn	np	nn	nn	nn	np	nn	nn	nn	np	nn	nn	np
SNP22687	<nnxnp>	{-0}	nn	nn	nn	np	np	nn	np	np	np	np	np	np	np	--	np	nn	nn	np	np	nn	nn	nn	nn	nn	nn	nn	nn	nn	nn	nn	nn	nn	np	nn	nn	np	np	nn	np	nn	np	nn	nn	nn	nn	nn	np
SNP2271	<nnxnp>	{-0}	nn	np	nn	nn	nn	np	np	np	nn	np	np	np	nn	nn	nn	np	nn	np	nn	nn	nn	np	nn	nn	nn	nn	nn	nn	nn	nn	nn	nn	np	nn	nn	nn	nn	nn	nn	np	nn	nn	nn	np	nn	nn	np
SNP22754	<nnxnp>	{-0}	nn	nn	np	np	np	nn	nn	np	np	np	np	nn	np	np	nn	nn	nn	np	nn	nn	np	nn	nn	nn	np	nn	np	np	nn	np	np	nn	nn	nn	np	np	np	nn	np	nn	np	nn	nn	nn	nn	nn	nn
SNP2286	<nnxnp>	{-0}	nn	np	nn	nn	nn	np	np	nn	np	nn	nn	np	nn	nn	np	nn	nn	nn	np	nn	nn	np	nn	nn	np	np	nn	np	nn	nn	nn	nn	nn	nn	np	nn	nn	nn	np	np	nn	nn	nn	np	nn	np	np
SNP22877	<nnxnp>	{-0}	nn	np	np	np	np	nn	nn	np	np	nn	np	nn	nn	np	np	np	nn	np	np	np	np	np	nn	nn	nn	np	nn	nn	nn	nn	nn	nn	np	nn	np	nn	np	nn	np	nn	np	nn	nn	nn	nn	nn	nn
SNP22941	<nnxnp>	{-0}	nn	nn	np	np	np	nn	nn	np	np	np	nn	nn	np	nn	nn	nn	nn	np	np	np	np	np	nn	nn	nn	np	nn	nn	nn	np	np	nn	nn	np	np	np	nn	nn	np	nn	np	nn	nn	nn	nn	nn	nn
SNP2297	<nnxnp>	{-1}	nn	nn	--	np	np	np	nn	nn	np	nn	np	np	nn	nn	np	nn	nn	np	np	nn	nn	np	nn	nn	np	nn	np	nn	nn	nn	nn	nn	nn	nn	np	np	np	nn	np	np	np	nn	nn	--	nn	np	nn
SNP22986	<nnxnp>	{-0}	nn	np	nn	nn	nn	np	np	np	nn	np	np	np	nn	nn	nn	np	nn	np	nn	nn	np	np	nn	nn	np	np	nn	nn	nn	nn	nn	nn	np	nn	nn	nn	nn	nn	nn	np	nn	nn	nn	np	nn	nn	np
SNP23025	<nnxnp>	{-0}	nn	nn	nn	np	np	nn	nn	np	np	np	np	np	np	nn	np	nn	nn	np	np	np	nn	nn	nn	nn	nn	np	nn	nn	nn	nn	nn	nn	np	nn	nn	np	np	nn	nn	nn	nn	nn	nn	nn	nn	nn	np
SNP23143	<nnxnp>	{-1}	nn	np	np	np	np	nn	np	np	np	nn	np	np	nn	np	np	nn	nn	np	np	np	nn	np	nn	nn	nn	nn	nn	nn	np	np	np	nn	np	nn	nn	np	nn	nn	nn	np	np	nn	nn	np	nn	np	np
SNP23145	<nnxnp>	{-1}	nn	nn	np	nn	nn	nn	np	nn	nn	np	nn	np	nn	nn	np	np	nn	nn	np	nn	nn	np	nn	nn	nn	np	np	np	nn	nn	nn	nn	np	nn	nn	np	nn	nn	np	nn	np	nn	nn	nn	nn	nn	np
SNP23146	<nnxnp>	{-0}	nn	np	np	np	np	nn	np	np	np	nn	np	nn	nn	np	np	np	nn	np	np	np	np	np	nn	nn	nn	np	nn	nn	np	nn	nn	nn	np	np	np	nn	np	nn	np	nn	np	nn	nn	nn	nn	nn	nn
SNP23238	<nnxnp>	{-0}	nn	nn	np	np	np	nn	nn	np	np	np	nn	nn	np	nn	nn	nn	nn	np	np	np	--	np	nn	nn	nn	nn	nn	nn	nn	np	np	nn	nn	np	np	nn	nn	nn	np	nn	np	nn	nn	nn	nn	nn	nn
SNP2324	<nnxnp>	{-0}	nn	nn	nn	np	np	nn	np	np	np	np	nn	np	np	nn	nn	nn	nn	np	np	np	np	nn	nn	nn	nn	nn	nn	nn	np	nn	nn	nn	np	nn	nn	np	np	nn	np	nn	np	nn	nn	nn	nn	nn	np
SNP23244	<nnxnp>	{-0}	nn	np	nn	np	np	nn	nn	nn	np	nn	nn	np	np	np	nn	nn	nn	np	nn	nn	nn	nn	nn	nn	nn	np	nn	np	np	nn	nn	nn	nn	np	np	np	np	nn	nn	np	np	nn	nn	np	nn	np	np
SNP23249	<nnxnp>	{-0}	nn	np	nn	np	np	nn	nn	np	np	np	nn	nn	np	np	nn	nn	nn	np	nn	nn	nn	nn	nn	nn	np	np	np	np	nn	nn	nn	nn	nn	np	np	nn	np	nn	np	nn	nn	nn	nn	nn	nn	np	nn
SNP23286	<nnxnp>	{-1}	nn	nn	np	np	np	np	nn	nn	np	nn	np	nn	nn	nn	np	np	nn	np	np	nn	np	np	nn	nn	np	nn	np	nn	nn	nn	nn	nn	nn	nn	np	np	np	nn	np	np	np	nn	nn	np	nn	np	nn
SNP23336	<nnxnp>	{-0}	np	nn	nn	nn	nn	np	np	np	np	np	np	nn	nn	np	np	np	nn	np	nn	nn	nn	np	nn	nn	nn	np	np	np	nn	nn	nn	nn	np	nn	np	nn	np	nn	nn	nn	np	nn	nn	nn	nn	np	nn
SNP23396	<nnxnp>	{-0}	nn	np	nn	nn	nn	np	nn	np	nn	np	np	nn	nn	np	np	nn	nn	np	nn	np	nn	nn	nn	nn	np	nn	nn	np	nn	np	np	nn	np	nn	nn	nn	np	nn	np	np	np	nn	nn	np	np	np	np
SNP23402	<nnxnp>	{-0}	nn	nn	nn	np	np	nn	nn	nn	nn	np	np	nn	np	nn	nn	nn	nn	np	np	np	np	np	nn	nn	nn	np	nn	nn	np	nn	nn	nn	nn	nn	nn	np	nn	nn	nn	np	nn	nn	nn	np	nn	nn	np
SNP23410	<nnxnp>	{-0}	nn	nn	nn	np	np	nn	np	np	np	np	nn	np	np	nn	nn	nn	nn	nn	np	np	np	nn	nn	nn	nn	np	np	np	np	nn	nn	nn	np	nn	nn	np	np	nn	np	nn	nn	nn	nn	nn	nn	nn	np
SNP23517	<nnxnp>	{-0}	nn	np	nn	nn	nn	np	nn	np	np	np	np	nn	nn	np	np	nn	--	np	nn	np	nn	nn	nn	nn	np	np	nn	np	np	np	np	nn	np	--	nn	nn	np	nn	nn	np	nn	nn	--	nn	nn	np	np
SNP23524	<nnxnp>	{-0}	nn	nn	nn	np	np	nn	np	np	np	np	nn	np	np	nn	nn	nn	nn	np	np	np	np	nn	nn	nn	nn	nn	nn	nn	np	nn	nn	np	np	nn	nn	np	np	nn	np	nn	np	nn	nn	nn	nn	nn	np
SNP23537	<nnxnp>	{-0}	nn	nn	np	np	np	nn	nn	np	np	np	np	nn	np	np	nn	nn	nn	np	nn	np	nn	nn	nn	nn	np	np	np	np	nn	np	np	nn	nn	nn	np	np	np	nn	np	nn	np	nn	nn	nn	nn	nn	nn
SNP23540	<nnxnp>	{-0}	nn	np	nn	nn	nn	np	nn	np	nn	np	np	nn	nn	np	np	nn	nn	np	nn	np	nn	nn	nn	nn	np	nn	nn	np	nn	np	np	nn	np	nn	nn	nn	np	nn	np	np	np	nn	nn	np	nn	np	np
SNP23543	<nnxnp>	{-0}	nn	np	nn	np	np	np	np	np	np	np	np	np	np	nn	np	nn	nn	np	nn	np	np	nn	nn	nn	nn	np	np	nn	nn	nn	nn	nn	np	nn	nn	np	np	nn	np	np	nn	nn	nn	np	nn	nn	np
SNP23612	<nnxnp>	{-0}	nn	np	nn	np	np	np	nn	np	nn	nn	np	nn	nn	np	nn	nn	nn	nn	nn	np	nn	nn	nn	nn	np	nn	np	nn	nn	np	np	nn	np	nn	nn	nn	np	nn	np	nn	np	nn	nn	nn	nn	np	np
SNP23686	<nnxnp>	{-1}	nn	nn	np	np	np	np	nn	nn	nn	nn	np	np	nn	nn	nn	np	nn	np	np	nn	nn	np	nn	nn	np	nn	nn	nn	nn	nn	nn	nn	nn	nn	np	np	np	nn	np	np	np	nn	nn	np	nn	nn	nn
SNP23692	<nnxnp>	{-0}	nn	np	nn	np	np	nn	np	np	nn	nn	np	np	np	np	np	nn	nn	np	nn	nn	--	nn	nn	nn	nn	np	np	np	nn	nn	nn	nn	np	nn	nn	np	np	nn	np	nn	np	nn	nn	nn	nn	nn	np
SNP23720	<nnxnp>	{-0}	nn	nn	np	np	np	np	nn	np	nn	np	np	nn	nn	np	np	nn	nn	nn	np	nn	nn	nn	nn	nn	nn	np	nn	nn	np	nn	nn	nn	nn	nn	nn	np	nn	nn	nn	np	np	nn	nn	np	nn	np	nn
SNP23861	<nnxnp>	{-1}	nn	nn	nn	nn	nn	nn	np	nn	nn	np	nn	np	nn	nn	np	np	nn	nn	np	nn	nn	np	nn	nn	np	np	np	np	nn	nn	nn	nn	np	nn	nn	np	nn	nn	np	nn	np	nn	nn	nn	nn	nn	np
SNP23911	<nnxnp>	{-0}	nn	np	np	np	np	np	nn	np	nn	np	np	np	nn	np	np	nn	nn	nn	nn	nn	--	nn	nn	nn	nn	nn	nn	nn	np	nn	nn	nn	nn	nn	nn	np	nn	nn	nn	np	nn	nn	nn	np	nn	np	nn
SNP23938	<nnxnp>	{-0}	nn	nn	nn	np	np	nn	np	np	np	np	nn	np	np	nn	nn	nn	nn	nn	np	np	np	nn	nn	nn	nn	np	nn	nn	np	nn	nn	nn	np	nn	nn	np	np	nn	nn	nn	nn	nn	nn	nn	nn	nn	np
SNP24082	<nnxnp>	{-1}	nn	nn	np	np	np	np	nn	nn	np	nn	nn	np	nn	nn	np	np	nn	np	np	nn	np	np	nn	nn	np	--	np	nn	nn	nn	nn	nn	nn	nn	np	np	np	nn	np	np	np	nn	nn	np	nn	np	nn
SNP24107	<nnxnp>	{-0}	nn	np	nn	nn	nn	np	nn	nn	np	np	np	nn	nn	np	nn	np	nn	np	nn	nn	np	np	nn	nn	nn	np	nn	nn	nn	nn	nn	nn	np	nn	nn	nn	np	nn	nn	np	nn	nn	nn	np	nn	nn	np
SNP24163	<nnxnp>	{-0}	nn	np	nn	nn	nn	np	nn	nn	np	np	np	nn	nn	np	nn	nn	nn	nn	np	nn	nn	np	nn	nn	np	nn	np	nn	np	nn	nn	nn	np	nn	nn	nn	nn	nn	nn	nn	nn	nn	nn	nn	nn	nn	np
SNP24176	<nnxnp>	{-1}	np	nn	np	np	np	np	np	np	np	nn	np	nn	nn	np	np	np	nn	np	np	nn	np	np	nn	nn	nn	nn	np	nn	np	np	np	nn	nn	nn	nn	np	np	nn	nn	np	nn	nn	nn	np	nn	np	np
SNP24198	<nnxnp>	{-0}	nn	np	nn	nn	nn	np	np	np	nn	np	np	np	np	nn	np	nn	nn	np	np	nn	np	nn	nn	nn	nn	np	np	nn	nn	nn	nn	nn	np	nn	nn	np	np	nn	np	np	nn	nn	nn	np	nn	nn	np
SNP2422	<nnxnp>	{-1}	nn	nn	nn	nn	nn	nn	np	nn	nn	np	nn	np	nn	nn	np	np	nn	nn	np	nn	nn	np	nn	nn	nn	np	np	np	nn	nn	nn	nn	np	nn	nn	np	nn	nn	np	nn	np	nn	nn	nn	nn	nn	np
SNP24260	<nnxnp>	{-0}	nn	nn	nn	np	np	nn	np	np	np	np	np	np	np	nn	np	nn	nn	np	np	np	np	nn	nn	nn	nn	nn	nn	nn	np	nn	nn	nn	np	nn	nn	np	np	nn	np	nn	np	nn	nn	nn	nn	nn	np
SNP24273	<nnxnp>	{-1}	nn	nn	np	np	np	nn	nn	nn	nn	np	np	np	np	nn	np	--	--	nn	nn	nn	nn	nn	nn	nn	np	nn	np	nn	nn	nn	nn	--	nn	nn	nn	np	nn	nn	np	--	np	nn	nn	--	nn	nn	--
SNP24276	<nnxnp>	{-0}	nn	np	np	nn	nn	np	np	np	np	nn	nn	nn	nn	nn	np	nn	nn	nn	nn	nn	np	np	nn	nn	np	np	nn	np	nn	nn	nn	nn	nn	nn	np	nn	nn	nn	np	np	nn	nn	nn	np	nn	nn	np
SNP24306	<nnxnp>	{-0}	nn	np	np	np	np	np	nn	np	nn	np	np	np	nn	np	np	nn	nn	nn	np	nn	nn	nn	nn	nn	nn	nn	nn	nn	np	nn	nn	nn	nn	nn	np	np	nn	nn	nn	np	np	nn	nn	np	nn	np	nn
SNP2434	<nnxnp>	{-1}	nn	nn	nn	np	np	nn	np	np	nn	nn	nn	np	nn	np	np	nn	nn	np	np	nn	nn	np	nn	nn	np	np	np	nn	nn	nn	nn	nn	np	nn	nn	np	np	nn	np	np	np	nn	nn	np	nn	np	nn
SNP24364	<nnxnp>	{-0}	nn	np	nn	nn	nn	nn	np	nn	nn	nn	np	np	np	np	np	nn	nn	np	np	nn	nn	nn	nn	nn	nn	nn	np	nn	nn	nn	nn	nn	np	nn	nn	np	np	nn	np	nn	np	nn	nn	nn	nn	nn	np
SNP24376	<nnxnp>	{-0}	nn	np	nn	nn	nn	np	np	np	nn	np	np	np	nn	nn	nn	np	nn	np	nn	nn	np	np	nn	nn	nn	np	nn	nn	nn	nn	nn	nn	np	nn	nn	nn	nn	nn	nn	np	nn	np	nn	np	nn	nn	np
SNP24430	<nnxnp>	{-0}	nn	nn	nn	np	np	nn	np	np	np	np	nn	nn	np	np	nn	nn	nn	np	np	np	nn	nn	nn	nn	np	nn	np	np	nn	nn	nn	nn	nn	np	np	np	np	nn	np	nn	np	nn	nn	nn	nn	np	nn
SNP24452	<nnxnp>	{-0}	nn	np	nn	nn	nn	np	np	nn	np	nn	nn	np	nn	nn	np	nn	nn	nn	np	nn	nn	np	nn	nn	np	np	nn	np	nn	nn	nn	nn	nn	nn	np	nn	nn	nn	np	np	nn	nn	nn	np	nn	np	np
SNP24464	<nnxnp>	{-0}	nn	np	nn	nn	nn	np	np	np	nn	np	np	np	nn	nn	nn	np	nn	np	nn	nn	np	np	nn	nn	nn	np	nn	nn	nn	nn	nn	nn	np	nn	nn	np	nn	nn	nn	np	nn	nn	nn	np	nn	nn	np
SNP24585	<nnxnp>	{-1}	nn	nn	np	np	np	np	nn	nn	np	nn	np	np	nn	nn	nn	np	nn	np	np	nn	nn	np	nn	nn	np	nn	np	nn	nn	nn	nn	nn	nn	nn	np	np	np	nn	np	np	np	nn	nn	np	nn	np	nn
SNP24697	<nnxnp>	{-0}	nn	np	nn	nn	nn	np	np	nn	np	nn	nn	np	nn	nn	np	nn	nn	nn	np	nn	nn	np	nn	nn	np	np	nn	np	nn	nn	nn	nn	nn	np	np	nn	nn	nn	np	np	nn	nn	nn	np	nn	np	np
SNP24722	<nnxnp>	{-1}	nn	nn	nn	nn	nn	nn	np	nn	nn	np	nn	np	nn	nn	np	np	nn	nn	np	nn	nn	np	nn	nn	nn	nn	nn	np	nn	nn	nn	nn	np	nn	np	np	nn	nn	np	nn	np	nn	nn	nn	nn	nn	np
SNP24764	<nnxnp>	{-1}	nn	np	np	np	np	np	np	np	np	np	nn	nn	nn	np	nn	nn	nn	np	np	nn	--	np	nn	nn	nn	nn	np	np	np	nn	np	nn	nn	nn	np	nn	np	nn	nn	np	nn	nn	nn	np	nn	np	nn
SNP24777	<nnxnp>	{-1}	nn	np	np	np	np	np	np	np	np	np	np	nn	nn	np	nn	nn	nn	np	np	nn	nn	np	nn	nn	nn	nn	np	np	np	np	np	nn	nn	nn	np	nn	np	np	nn	np	nn	nn	nn	np	nn	np	nn
SNP24785	<nnxnp>	{-0}	nn	np	nn	nn	nn	np	np	np	nn	np	np	np	nn	nn	nn	np	nn	np	nn	nn	np	np	nn	nn	nn	np	nn	nn	np	nn	nn	nn	np	nn	nn	nn	nn	nn	nn	np	nn	nn	nn	np	nn	nn	np
SNP24896	<nnxnp>	{-1}	nn	nn	nn	np	np	np	nn	nn	np	nn	nn	np	nn	nn	np	np	nn	np	np	nn	np	np	nn	nn	np	np	np	nn	nn	nn	nn	nn	nn	nn	np	np	np	nn	np	np	np	nn	nn	np	nn	np	nn
SNP24968	<nnxnp>	{-0}	nn	np	np	np	np	np	nn	np	nn	np	np	nn	nn	np	np	nn	nn	nn	np	nn	nn	nn	nn	nn	nn	nn	nn	nn	np	nn	nn	nn	nn	nn	nn	np	nn	nn	nn	np	np	nn	nn	np	nn	np	nn
SNP250	<nnxnp>	{-0}	nn	np	nn	nn	nn	np	nn	np	nn	np	np	nn	nn	np	np	nn	nn	nn	nn	np	nn	nn	nn	nn	np	np	nn	np	nn	np	np	nn	np	nn	nn	nn	np	nn	np	np	np	nn	nn	np	nn	np	np
SNP25025	<nnxnp>	{-1}	nn	nn	np	np	np	np	nn	nn	np	nn	np	np	nn	nn	np	np	nn	np	np	nn	np	np	nn	nn	np	nn	np	nn	nn	nn	nn	nn	nn	np	np	np	np	nn	np	np	np	nn	nn	np	nn	np	nn
SNP25032	<nnxnp>	{-1}	nn	np	np	np	np	nn	nn	nn	nn	np	np	np	np	nn	np	np	nn	nn	np	nn	np	np	nn	nn	np	nn	np	np	nn	nn	nn	nn	nn	nn	nn	np	nn	nn	np	nn	np	nn	nn	nn	nn	nn	np
SNP25080	<nnxnp>	{-0}	nn	nn	nn	nn	nn	np	nn	np	nn	np	np	nn	nn	np	np	nn	nn	nn	nn	np	nn	nn	nn	nn	np	nn	nn	np	nn	np	np	nn	np	nn	nn	nn	np	nn	np	np	np	nn	nn	np	nn	np	np
SNP25166	<nnxnp>	{-0}	nn	np	np	np	np	nn	np	np	np	nn	np	nn	nn	np	np	np	nn	nn	np	np	np	np	nn	nn	nn	np	nn	nn	nn	nn	nn	nn	np	nn	np	nn	np	nn	np	np	np	nn	nn	np	nn	nn	nn
SNP25175	<nnxnp>	{-0}	nn	nn	np	np	np	np	nn	np	nn	np	np	nn	nn	np	np	nn	np	nn	nn	nn	nn	nn	nn	nn	nn	np	np	nn	np	nn	nn	nn	nn	nn	nn	np	nn	nn	nn	np	np	nn	nn	np	nn	np	nn
SNP2518	<nnxnp>	{-1}	nn	nn	np	np	np	np	nn	nn	np	nn	np	nn	nn	nn	np	np	nn	np	np	nn	np	np	nn	nn	np	nn	np	nn	nn	nn	nn	nn	nn	nn	np	np	np	nn	np	np	np	nn	nn	np	nn	np	np
SNP25218	<nnxnp>	{-1}	nn	nn	np	np	np	np	np	np	np	nn	np	nn	nn	np	np	np	nn	np	np	nn	np	np	nn	nn	nn	nn	np	nn	np	np	np	nn	nn	nn	nn	np	np	nn	np	np	nn	nn	nn	np	nn	np	np
SNP25224	<nnxnp>	{-1}	nn	np	np	np	np	nn	nn	nn	nn	np	np	np	np	nn	np	np	nn	nn	nn	nn	np	np	nn	nn	np	np	np	np	nn	nn	nn	nn	nn	nn	nn	np	nn	nn	np	nn	np	nn	nn	nn	nn	nn	np
SNP25302	<nnxnp>	{-1}	nn	nn	nn	np	np	nn	np	nn	nn	np	nn	np	nn	nn	np	np	nn	nn	np	nn	nn	np	nn	nn	nn	nn	nn	np	nn	nn	nn	nn	np	nn	np	np	nn	nn	np	nn	np	nn	nn	nn	nn	nn	np
SNP25355	<nnxnp>	{-0}	np	np	np	np	np	nn	nn	np	np	np	np	nn	nn	np	np	np	nn	np	np	np	np	np	nn	nn	nn	np	nn	nn	np	nn	nn	nn	nn	np	np	nn	np	nn	np	nn	np	nn	nn	nn	nn	nn	nn
SNP25362	<nnxnp>	{-0}	nn	np	np	np	np	np	nn	np	nn	np	np	np	nn	np	np	nn	nn	nn	nn	nn	nn	nn	nn	nn	nn	nn	nn	nn	np	nn	nn	nn	nn	nn	nn	np	nn	nn	nn	np	np	nn	nn	np	nn	np	nn
SNP25377	<nnxnp>	{-0}	nn	np	nn	nn	nn	np	np	np	nn	np	np	np	nn	nn	nn	np	nn	np	np	nn	np	np	nn	nn	nn	nn	nn	nn	nn	nn	nn	nn	np	nn	nn	np	nn	nn	nn	np	nn	nn	nn	np	nn	nn	np
SNP25414	<nnxnp>	{-0}	nn	nn	np	np	np	nn	nn	np	np	np	np	nn	np	np	nn	nn	nn	np	np	np	np	nn	nn	nn	np	np	np	np	nn	np	np	nn	nn	np	np	np	np	nn	np	nn	np	nn	nn	nn	nn	nn	nn
SNP25425	<nnxnp>	{-0}	nn	np	nn	np	np	nn	nn	nn	np	nn	nn	np	np	np	nn	nn	nn	np	nn	nn	nn	nn	nn	nn	nn	nn	nn	np	np	nn	nn	nn	nn	nn	np	np	np	nn	nn	np	nn	nn	nn	nn	nn	np	nn
SNP25468	<nnxnp>	{-0}	nn	nn	nn	np	np	nn	nn	np	np	np	nn	np	np	nn	np	nn	nn	np	np	nn	np	nn	nn	nn	nn	np	nn	nn	np	nn	nn	nn	np	nn	nn	np	np	nn	np	nn	np	nn	nn	nn	nn	nn	np
SNP25516	<nnxnp>	{-1}	nn	nn	np	np	np	np	nn	nn	np	nn	np	np	nn	nn	np	np	nn	np	np	nn	np	np	nn	nn	np	nn	np	nn	nn	nn	nn	nn	nn	nn	np	np	np	nn	np	np	np	nn	nn	np	nn	np	nn
SNP25549	<nnxnp>	{-1}	nn	nn	np	np	np	nn	np	np	np	nn	np	np	nn	np	nn	nn	nn	np	np	np	np	np	nn	nn	nn	nn	nn	nn	np	np	np	nn	np	nn	nn	np	nn	nn	nn	np	np	nn	nn	np	nn	np	np
SNP25563	<nnxnp>	{-1}	nn	nn	np	np	np	np	np	nn	np	nn	np	nn	nn	nn	nn	--	--	nn	np	nn	nn	np	nn	nn	np	nn	np	nn	nn	nn	nn	nn	nn	np	np	np	np	nn	np	np	np	nn	nn	np	nn	nn	nn
SNP25725	<nnxnp>	{-1}	nn	np	np	nn	nn	nn	nn	nn	nn	np	nn	np	np	nn	np	np	nn	nn	np	nn	nn	np	--	nn	np	np	np	np	nn	nn	nn	nn	nn	nn	nn	np	nn	nn	np	nn	np	nn	nn	nn	nn	nn	np
SNP25750	<nnxnp>	{-0}	nn	np	np	np	np	np	np	np	np	nn	np	nn	nn	nn	nn	nn	nn	nn	nn	np	np	np	nn	nn	nn	--	np	nn	nn	nn	nn	nn	np	np	np	nn	nn	nn	np	np	np	--	nn	np	nn	nn	nn
SNP2576	<nnxnp>	{-0}	nn	np	nn	nn	nn	nn	np	nn	np	nn	np	np	np	np	nn	nn	nn	np	np	nn	nn	nn	nn	nn	nn	np	np	nn	nn	nn	nn	nn	np	nn	nn	np	np	nn	np	np	np	nn	nn	np	nn	nn	np
SNP25804	<nnxnp>	{-1}	nn	nn	nn	nn	nn	nn	np	nn	nn	np	nn	np	nn	nn	np	np	nn	nn	np	nn	np	np	nn	nn	nn	np	np	np	nn	nn	nn	nn	np	nn	nn	np	nn	nn	np	nn	np	nn	nn	nn	nn	nn	np
SNP2583	<nnxnp>	{-0}	nn	nn	nn	np	np	nn	np	np	np	np	np	np	np	nn	np	nn	nn	np	np	np	np	nn	nn	nn	nn	np	nn	nn	np	nn	nn	nn	np	nn	nn	np	np	nn	np	nn	nn	nn	nn	nn	nn	nn	np
SNP25830	<nnxnp>	{-0}	nn	np	nn	np	np	nn	nn	nn	np	nn	nn	np	nn	np	nn	nn	nn	np	nn	nn	nn	nn	nn	nn	nn	np	nn	np	np	nn	nn	nn	nn	nn	np	np	np	nn	nn	np	np	nn	nn	np	nn	np	nn
SNP2585	<nnxnp>	{-0}	nn	np	nn	nn	nn	np	np	nn	np	nn	nn	np	nn	nn	np	nn	nn	nn	np	nn	nn	np	nn	nn	np	nn	nn	np	nn	nn	nn	nn	nn	np	np	nn	nn	nn	np	np	nn	nn	nn	np	nn	np	np
SNP25872	<nnxnp>	{-1}	nn	nn	nn	nn	nn	nn	np	nn	nn	np	nn	np	nn	nn	np	np	nn	nn	np	nn	nn	np	nn	nn	nn	np	np	np	nn	nn	nn	nn	np	nn	nn	np	nn	nn	np	nn	--	nn	nn	nn	nn	nn	nn
SNP25919	<nnxnp>	{-1}	nn	nn	nn	np	np	nn	np	np	nn	np	nn	np	nn	nn	np	np	nn	nn	np	nn	nn	np	nn	nn	nn	np	nn	np	nn	nn	nn	nn	np	nn	np	np	nn	nn	np	nn	np	nn	nn	nn	nn	nn	np
SNP25969	<nnxnp>	{-1}	np	nn	np	np	np	np	np	np	np	nn	np	nn	nn	np	np	np	nn	np	np	np	np	np	nn	nn	nn	nn	np	nn	np	np	np	nn	nn	nn	nn	np	np	nn	nn	np	nn	nn	nn	nn	nn	np	np
SNP25983	<nnxnp>	{-1}	nn	nn	np	np	np	np	np	np	np	nn	np	nn	nn	np	np	np	nn	np	np	np	np	np	nn	nn	nn	np	np	nn	np	np	np	nn	nn	nn	nn	np	np	nn	nn	np	nn	nn	nn	np	nn	np	np
SNP25991	<nnxnp>	{-0}	nn	np	np	np	np	nn	np	np	np	nn	np	nn	nn	np	np	np	nn	np	np	np	np	np	nn	nn	nn	nn	nn	nn	nn	nn	nn	nn	np	np	np	nn	np	nn	np	np	np	nn	nn	np	nn	nn	nn
SNP25997	<nnxnp>	{-1}	nn	np	np	np	np	nn	nn	nn	nn	np	np	np	np	nn	np	np	nn	nn	nn	nn	np	np	nn	nn	np	nn	np	np	nn	nn	nn	nn	nn	nn	nn	np	nn	nn	np	nn	np	nn	nn	nn	nn	nn	np
SNP26152	<nnxnp>	{-0}	nn	np	nn	nn	nn	np	np	np	nn	np	np	np	nn	nn	nn	np	nn	np	nn	nn	np	np	nn	nn	nn	np	nn	nn	nn	nn	nn	nn	np	nn	nn	np	nn	nn	nn	np	nn	nn	nn	np	nn	nn	np
SNP26170	<nnxnp>	{-0}	nn	nn	np	np	np	np	nn	np	nn	np	np	nn	nn	np	np	nn	nn	nn	np	nn	nn	nn	nn	nn	nn	np	nn	nn	np	nn	nn	nn	nn	nn	np	np	nn	nn	nn	np	np	nn	nn	np	nn	np	nn
SNP26181	<nnxnp>	{-0}	nn	np	nn	nn	nn	nn	np	nn	nn	nn	np	np	np	np	nn	nn	nn	np	nn	nn	nn	nn	nn	nn	nn	nn	np	nn	nn	nn	nn	nn	np	nn	nn	np	np	nn	np	np	np	nn	nn	np	nn	nn	np
SNP26187	<nnxnp>	{-0}	nn	np	nn	nn	nn	np	nn	np	nn	np	np	nn	nn	np	np	nn	nn	nn	nn	np	nn	nn	nn	nn	np	np	nn	np	nn	np	np	nn	np	nn	nn	nn	np	nn	np	np	np	nn	nn	np	nn	np	np
SNP26206	<nnxnp>	{-0}	nn	nn	np	np	np	nn	nn	np	np	np	np	nn	np	np	nn	nn	nn	np	np	np	np	nn	nn	nn	np	np	np	np	nn	np	np	nn	nn	nn	np	np	np	nn	np	nn	np	nn	nn	nn	nn	nn	nn
SNP26215	<nnxnp>	{-0}	nn	np	nn	nn	nn	np	np	nn	np	nn	nn	np	nn	nn	np	nn	nn	nn	np	nn	nn	np	nn	nn	np	np	nn	np	nn	nn	nn	nn	nn	nn	np	nn	nn	nn	np	np	nn	nn	nn	np	nn	np	np
SNP26219	<nnxnp>	{-1}	nn	nn	np	np	np	np	np	np	np	nn	np	nn	nn	np	np	np	nn	np	np	np	np	np	nn	nn	nn	nn	np	nn	np	np	np	nn	nn	nn	nn	np	np	nn	nn	np	nn	nn	nn	np	nn	np	np
SNP26246	<nnxnp>	{-1}	nn	np	np	np	np	nn	np	np	np	nn	np	np	nn	np	np	nn	nn	np	nn	np	np	np	nn	nn	nn	np	nn	nn	np	nn	np	nn	np	nn	nn	np	nn	nn	nn	np	np	nn	nn	np	nn	np	np
SNP2630	<nnxnp>	{-1}	np	np	np	np	np	nn	np	nn	nn	nn	nn	np	np	nn	nn	nn	nn	nn	np	np	np	nn	nn	nn	np	nn	nn	nn	np	np	np	nn	nn	nn	nn	np	nn	nn	np	np	nn	nn	np	nn	nn	nn	np
SNP26354	<nnxnp>	{-0}	nn	nn	nn	nn	nn	np	nn	np	np	np	np	nn	nn	np	np	np	nn	np	nn	nn	nn	np	nn	nn	nn	nn	np	np	nn	nn	nn	nn	np	nn	np	nn	np	nn	nn	nn	np	nn	nn	nn	nn	np	nn
SNP26369	<nnxnp>	{-0}	nn	np	nn	nn	nn	np	nn	nn	np	np	np	nn	nn	np	nn	np	nn	nn	np	nn	np	np	nn	nn	np	np	nn	nn	np	nn	nn	nn	np	nn	nn	nn	nn	nn	nn	nn	nn	--	nn	nn	nn	nn	np
SNP26436	<nnxnp>	{-1}	nn	nn	np	np	np	np	nn	nn	np	nn	np	nn	nn	nn	nn	np	nn	np	np	nn	np	np	nn	nn	np	np	np	nn	nn	nn	nn	nn	nn	nn	np	np	np	nn	np	np	np	nn	nn	np	nn	np	nn
SNP26452	<nnxnp>	{-1}	nn	nn	np	np	np	np	np	np	np	nn	nn	nn	nn	np	np	np	nn	np	nn	np	np	np	nn	nn	nn	nn	np	nn	np	np	np	nn	nn	nn	nn	np	np	nn	nn	np	nn	nn	nn	np	nn	np	np
SNP26455	<nnxnp>	{-1}	nn	nn	np	np	np	nn	np	np	np	nn	np	nn	nn	np	np	np	nn	np	np	np	np	np	nn	nn	nn	np	np	nn	np	np	np	nn	nn	nn	nn	np	nn	nn	nn	np	nn	nn	nn	np	nn	np	np
SNP26514	<nnxnp>	{-0}	np	np	nn	nn	nn	np	nn	np	np	nn	nn	nn	nn	np	--	nn	nn	nn	np	--	--	np	nn	nn	np	np	nn	np	nn	nn	nn	nn	nn	nn	nn	nn	nn	nn	np	np	--	nn	nn	nn	np	nn	np
SNP26539	<nnxnp>	{-0}	nn	np	nn	nn	nn	np	nn	nn	np	np	np	nn	nn	np	nn	nn	nn	nn	np	nn	nn	np	nn	nn	np	nn	np	nn	np	nn	nn	nn	np	nn	nn	nn	nn	nn	nn	nn	nn	nn	nn	nn	nn	nn	np
SNP26674	<nnxnp>	{-0}	nn	nn	np	np	np	np	nn	np	np	np	np	nn	np	np	nn	nn	nn	np	np	np	np	nn	nn	nn	np	np	np	np	nn	np	np	nn	nn	np	np	np	np	nn	np	nn	np	nn	nn	nn	nn	nn	nn
SNP26690	<nnxnp>	{-1}	nn	nn	np	np	np	np	nn	nn	np	nn	np	np	nn	nn	np	np	nn	np	np	nn	np	np	nn	nn	np	nn	np	nn	nn	nn	nn	nn	nn	nn	np	np	np	nn	np	np	np	nn	nn	np	nn	np	nn
SNP26718	<nnxnp>	{-1}	nn	nn	np	np	np	np	np	np	np	nn	np	nn	nn	np	np	np	nn	np	np	np	np	np	nn	nn	nn	np	np	nn	np	np	np	nn	nn	nn	nn	np	np	nn	nn	np	nn	nn	nn	np	nn	np	np
SNP26765	<nnxnp>	{-1}	nn	np	np	np	np	nn	nn	nn	nn	np	np	np	np	nn	np	--	nn	nn	np	nn	np	np	nn	nn	np	np	np	np	nn	nn	nn	nn	nn	nn	nn	np	nn	nn	np	nn	np	nn	nn	nn	nn	nn	np
SNP26809	<nnxnp>	{-0}	nn	np	np	np	np	nn	np	np	np	nn	np	nn	nn	np	np	np	nn	np	np	np	np	np	nn	nn	nn	np	nn	nn	nn	nn	nn	nn	np	nn	np	nn	np	nn	np	nn	np	nn	nn	nn	nn	nn	nn
SNP27002	<nnxnp>	{-0}	nn	nn	nn	nn	nn	np	np	np	np	np	np	nn	nn	nn	np	nn	nn	nn	nn	nn	nn	np	nn	nn	nn	np	np	np	nn	nn	nn	nn	np	np	np	nn	np	nn	nn	nn	nn	nn	nn	nn	nn	np	nn
SNP27041	<nnxnp>	{-0}	nn	nn	nn	np	np	nn	np	np	np	np	nn	np	np	nn	nn	nn	nn	nn	np	np	np	nn	nn	nn	nn	np	nn	np	np	nn	nn	nn	np	nn	nn	np	np	nn	np	nn	np	nn	nn	nn	nn	nn	np
SNP27068	<nnxnp>	{-0}	nn	nn	np	np	np	nn	nn	np	np	np	np	nn	np	np	nn	nn	nn	np	np	np	np	nn	nn	nn	np	nn	np	nn	nn	np	np	nn	nn	np	np	np	np	nn	np	nn	np	nn	nn	nn	nn	nn	nn
SNP2707	<nnxnp>	{-1}	nn	np	np	np	np	nn	np	np	np	nn	np	np	nn	np	np	np	nn	np	np	np	np	np	nn	nn	nn	np	nn	nn	np	np	np	nn	np	nn	nn	np	nn	nn	nn	np	np	nn	nn	np	nn	np	np
SNP27105	<nnxnp>	{-1}	nn	nn	nn	np	nn	nn	np	nn	nn	np	nn	np	nn	nn	np	np	nn	np	np	nn	nn	np	nn	nn	nn	np	np	np	nn	nn	nn	nn	np	nn	nn	np	nn	nn	np	nn	np	nn	nn	nn	nn	nn	np
SNP27124	<nnxnp>	{-0}	nn	np	nn	nn	nn	np	--	nn	np	nn	nn	np	nn	nn	np	nn	nn	nn	np	nn	nn	np	nn	nn	nn	nn	nn	np	nn	nn	nn	nn	nn	nn	np	nn	nn	nn	np	np	nn	nn	nn	np	nn	np	np
SNP27213	<nnxnp>	{-0}	np	np	np	np	np	np	nn	np	np	nn	np	nn	np	np	nn	nn	nn	np	nn	nn	np	nn	nn	nn	nn	nn	nn	nn	np	np	np	nn	nn	np	np	nn	np	nn	nn	np	nn	nn	nn	np	np	np	nn
SNP27223	<nnxnp>	{-0}	nn	nn	np	np	np	nn	nn	np	np	np	np	nn	nn	np	nn	nn	nn	np	nn	nn	np	nn	nn	nn	np	np	np	np	nn	np	np	nn	nn	np	np	np	np	nn	np	nn	np	nn	nn	nn	nn	nn	nn
SNP27230	<nnxnp>	{-0}	nn	np	nn	np	np	nn	--	np	nn	nn	np	nn	nn	np	nn	nn	nn	np	nn	nn	nn	nn	nn	nn	nn	np	np	np	nn	nn	nn	nn	np	nn	nn	np	np	nn	np	nn	np	nn	nn	nn	nn	nn	np
SNP27296	<nnxnp>	{-0}	nn	np	np	np	np	np	nn	np	nn	np	np	np	nn	np	np	nn	nn	nn	np	nn	nn	nn	nn	nn	nn	np	nn	np	np	nn	nn	nn	nn	nn	nn	np	nn	nn	nn	np	np	nn	nn	np	nn	np	nn
SNP27321	<nnxnp>	{-0}	nn	nn	np	np	np	np	nn	np	nn	np	np	nn	nn	np	np	nn	nn	np	np	np	nn	nn	nn	nn	nn	np	nn	nn	np	nn	nn	nn	nn	nn	nn	np	nn	nn	nn	np	np	nn	nn	np	nn	np	np
SNP2733	<nnxnp>	{-0}	nn	np	nn	np	np	nn	nn	nn	np	nn	nn	np	np	np	nn	nn	nn	np	nn	--	nn	nn	nn	nn	nn	nn	nn	np	np	nn	nn	nn	nn	nn	np	np	np	nn	nn	np	np	nn	nn	np	nn	nn	nn
SNP27351	<nnxnp>	{-1}	nn	nn	nn	nn	nn	nn	np	nn	nn	np	nn	np	nn	nn	np	np	nn	nn	np	nn	nn	np	nn	nn	nn	np	np	np	nn	nn	nn	nn	np	nn	nn	np	nn	nn	np	nn	np	nn	nn	nn	nn	nn	np
SNP27403	<nnxnp>	{-0}	nn	nn	nn	np	np	nn	np	np	np	np	np	np	np	nn	np	nn	nn	np	np	np	nn	nn	nn	nn	nn	np	nn	nn	nn	nn	nn	nn	np	nn	nn	np	np	nn	np	nn	np	nn	nn	nn	nn	nn	np
SNP27447	<nnxnp>	{-0}	nn	nn	np	np	np	nn	nn	np	np	np	nn	nn	nn	np	nn	np	nn	np	np	np	nn	np	nn	nn	nn	np	nn	nn	nn	np	nn	nn	nn	nn	np	nn	np	nn	np	nn	np	nn	nn	nn	nn	nn	nn
SNP27464	<nnxnp>	{-1}	nn	nn	nn	np	np	nn	np	nn	nn	np	nn	np	nn	nn	nn	np	nn	nn	np	--	nn	np	nn	nn	nn	np	nn	np	nn	nn	nn	nn	np	np	np	np	nn	nn	np	nn	np	nn	nn	nn	nn	nn	np
SNP2748	<nnxnp>	{-1}	nn	nn	np	nn	nn	nn	np	nn	nn	np	nn	np	nn	nn	np	np	nn	nn	np	nn	nn	np	nn	nn	nn	np	np	np	nn	nn	nn	nn	np	nn	nn	np	nn	nn	np	nn	nn	nn	nn	nn	nn	nn	np
SNP27481	<nnxnp>	{-0}	nn	nn	nn	nn	nn	np	np	np	np	np	np	nn	nn	nn	np	nn	nn	nn	nn	nn	nn	np	nn	nn	nn	np	np	np	nn	nn	np	nn	np	np	np	nn	np	nn	nn	nn	nn	nn	nn	nn	np	np	nn
SNP27553	<nnxnp>	{-0}	nn	np	nn	np	np	np	nn	nn	nn	np	nn	np	np	np	nn	nn	nn	np	nn	nn	nn	nn	nn	nn	nn	np	nn	np	np	nn	nn	nn	nn	np	np	np	nn	nn	nn	np	np	nn	nn	np	nn	np	nn
SNP2757	<nnxnp>	{-1}	nn	nn	nn	np	np	nn	np	np	nn	nn	nn	np	nn	np	np	nn	nn	np	np	nn	nn	np	nn	nn	np	np	np	nn	nn	nn	nn	nn	np	nn	nn	np	np	nn	np	np	np	nn	nn	np	nn	np	nn
SNP27571	<nnxnp>	{-1}	nn	nn	np	np	np	np	nn	nn	np	nn	nn	np	nn	nn	np	np	nn	np	np	nn	np	np	nn	nn	np	nn	np	nn	nn	nn	nn	nn	nn	np	np	np	np	nn	np	np	np	nn	nn	np	nn	np	nn
SNP27625	<nnxnp>	{-0}	nn	np	np	np	np	np	nn	np	nn	np	np	np	nn	np	np	nn	nn	nn	np	nn	nn	nn	nn	nn	nn	np	nn	nn	np	nn	nn	nn	nn	nn	nn	np	nn	nn	nn	np	np	nn	nn	np	nn	np	nn
SNP27630	<nnxnp>	{-1}	nn	nn	np	nn	nn	nn	nn	nn	nn	np	nn	np	nn	nn	np	np	nn	nn	np	nn	np	np	nn	np	nn	nn	np	np	nn	nn	nn	nn	nn	nn	nn	np	nn	np	np	nn	np	nn	nn	nn	nn	nn	np
SNP27647	<nnxnp>	{-0}	nn	np	nn	nn	nn	np	nn	np	nn	np	np	nn	nn	np	np	nn	nn	np	nn	np	nn	nn	nn	nn	np	np	nn	np	nn	np	np	nn	np	nn	nn	nn	np	nn	np	np	np	nn	nn	np	nn	np	np
SNP27750	<nnxnp>	{-0}	nn	nn	np	np	np	np	nn	np	np	np	np	nn	np	np	nn	nn	nn	np	np	np	np	nn	nn	nn	nn	np	np	np	nn	np	np	nn	nn	np	np	np	nn	nn	np	nn	np	np	nn	nn	nn	np	nn
SNP27757	<nnxnp>	{-0}	nn	nn	nn	np	np	nn	np	np	np	np	np	np	np	nn	np	--	nn	np	np	np	np	nn	nn	nn	nn	np	nn	nn	np	nn	nn	nn	np	nn	nn	np	np	nn	np	nn	np	nn	nn	nn	nn	nn	np
SNP27826	<nnxnp>	{-0}	nn	nn	nn	np	np	nn	nn	nn	nn	np	np	nn	np	nn	nn	nn	nn	np	np	np	np	np	nn	nn	np	np	nn	nn	np	nn	nn	nn	nn	nn	nn	np	nn	nn	nn	np	nn	nn	nn	np	nn	nn	np
SNP27941	<nnxnp>	{-0}	nn	nn	nn	np	np	nn	np	np	np	np	nn	np	np	nn	nn	nn	nn	nn	np	np	np	nn	nn	nn	nn	np	nn	np	np	nn	nn	nn	np	nn	nn	np	np	nn	np	nn	np	nn	nn	nn	nn	nn	np
SNP27987	<nnxnp>	{-0}	nn	np	nn	nn	nn	np	nn	np	nn	np	np	nn	nn	np	np	nn	nn	nn	nn	np	nn	nn	nn	nn	np	np	nn	np	nn	np	np	nn	np	nn	nn	nn	np	nn	np	np	np	nn	nn	np	nn	np	np
SNP28109	<nnxnp>	{-0}	nn	np	np	np	np	np	np	np	np	np	np	nn	--	nn	--	nn	nn	nn	nn	nn	nn	np	nn	nn	nn	np	np	nn	nn	nn	nn	nn	np	np	np	nn	np	nn	np	np	np	nn	nn	np	nn	nn	nn
SNP28124	<nnxnp>	{-0}	nn	np	np	np	np	nn	np	np	np	nn	np	nn	nn	np	np	nn	nn	nn	np	np	np	np	nn	nn	nn	np	nn	nn	nn	nn	nn	nn	np	np	np	nn	np	nn	np	np	np	nn	nn	np	nn	nn	nn
SNP28133	<nnxnp>	{-0}	nn	nn	nn	np	np	nn	np	np	np	np	np	np	np	nn	nn	nn	nn	np	np	np	np	nn	nn	nn	nn	np	nn	nn	np	nn	nn	nn	np	nn	nn	np	np	nn	np	nn	np	nn	nn	nn	nn	nn	np
SNP2815	<nnxnp>	{-0}	nn	nn	nn	np	np	np	nn	np	np	np	np	nn	np	np	nn	nn	nn	np	np	nn	np	nn	nn	nn	nn	np	np	np	nn	np	np	nn	nn	nn	nn	np	nn	nn	nn	nn	np	nn	nn	nn	nn	np	nn
SNP28177	<nnxnp>	{-0}	nn	np	np	nn	nn	np	np	np	np	nn	nn	nn	nn	nn	np	nn	nn	nn	nn	nn	nn	np	nn	nn	np	nn	nn	nn	nn	nn	nn	nn	nn	nn	nn	nn	nn	nn	np	np	--	nn	nn	np	nn	nn	nn
SNP28246	<nnxnp>	{-0}	nn	np	nn	np	np	np	nn	np	np	nn	nn	np	nn	nn	nn	nn	nn	nn	np	nn	nn	np	nn	nn	np	np	np	nn	np	nn	nn	nn	np	nn	np	np	np	nn	nn	np	nn	nn	nn	np	nn	nn	nn
SNP2831	<nnxnp>	{-0}	nn	np	nn	nn	nn	np	np	nn	np	nn	nn	np	nn	nn	np	nn	nn	nn	np	nn	np	np	nn	nn	np	nn	nn	np	nn	nn	nn	nn	np	np	np	nn	nn	nn	np	np	nn	nn	nn	np	nn	np	np
SNP28347	<nnxnp>	{-0}	nn	np	nn	nn	nn	np	nn	np	nn	np	np	nn	nn	np	np	nn	nn	np	nn	np	nn	nn	nn	nn	np	np	nn	np	nn	np	np	nn	np	nn	nn	nn	np	nn	np	np	np	nn	nn	np	nn	np	np
SNP28414	<nnxnp>	{-1}	nn	nn	np	np	np	np	np	np	np	nn	np	nn	nn	np	np	np	nn	np	nn	np	np	np	nn	nn	nn	nn	np	nn	np	np	np	nn	nn	nn	nn	np	np	nn	nn	np	nn	nn	nn	np	nn	np	np
SNP28428	<nnxnp>	{-0}	nn	np	np	np	np	nn	nn	np	np	nn	np	nn	nn	np	np	np	nn	np	np	np	np	np	nn	nn	nn	nn	nn	nn	nn	nn	nn	nn	np	nn	np	nn	np	nn	np	nn	np	nn	nn	nn	nn	nn	nn
SNP28455	<nnxnp>	{-0}	nn	np	np	np	np	nn	np	np	np	nn	np	nn	nn	np	nn	np	nn	nn	np	np	np	np	nn	nn	nn	nn	nn	nn	nn	nn	nn	nn	np	np	np	nn	np	nn	np	np	np	nn	nn	np	np	nn	nn
SNP28566	<nnxnp>	{-0}	nn	np	nn	nn	nn	np	np	np	np	nn	nn	nn	nn	nn	np	nn	nn	nn	nn	nn	np	np	nn	nn	np	np	nn	np	nn	nn	nn	nn	nn	np	np	nn	nn	nn	np	np	nn	nn	nn	np	nn	np	np
SNP28599	<nnxnp>	{-0}	nn	np	nn	nn	nn	np	np	np	nn	np	np	np	np	nn	np	np	nn	np	nn	nn	np	nn	nn	nn	nn	np	nn	nn	nn	nn	nn	nn	np	nn	nn	np	np	nn	nn	np	nn	nn	nn	np	nn	nn	np
SNP28619	<nnxnp>	{-0}	nn	np	nn	nn	nn	np	np	np	nn	np	np	np	np	nn	np	nn	nn	np	nn	nn	np	nn	nn	nn	nn	np	nn	nn	nn	nn	nn	nn	np	nn	nn	np	nn	nn	nn	np	nn	nn	nn	np	nn	nn	np
SNP28670	<nnxnp>	{-0}	nn	np	nn	nn	nn	np	nn	nn	np	np	np	nn	nn	np	nn	np	nn	np	nn	nn	np	np	nn	nn	nn	np	nn	nn	np	nn	nn	nn	np	nn	nn	nn	nn	nn	nn	np	nn	nn	nn	np	nn	nn	np
SNP28687	<nnxnp>	{-0}	nn	nn	nn	np	np	nn	np	np	np	np	nn	nn	np	np	nn	nn	nn	np	nn	nn	np	nn	nn	nn	np	nn	np	np	nn	nn	nn	nn	nn	nn	np	np	np	nn	np	nn	np	nn	nn	nn	nn	np	nn
SNP28705	<nnxnp>	{-0}	nn	np	np	np	np	nn	nn	np	np	np	np	nn	nn	np	np	np	nn	np	np	np	np	np	nn	nn	nn	np	nn	nn	nn	nn	nn	nn	nn	np	np	nn	np	nn	np	nn	np	nn	nn	nn	nn	nn	nn
SNP28756	<nnxnp>	{-0}	nn	np	nn	nn	nn	np	nn	np	np	np	nn	np	nn	nn	nn	np	nn	np	nn	np	nn	nn	nn	nn	np	np	nn	np	np	nn	nn	nn	np	nn	np	nn	np	nn	nn	np	nn	nn	nn	np	nn	nn	nn
SNP28904	<nnxnp>	{-0}	nn	np	nn	nn	nn	np	np	nn	np	nn	nn	np	nn	nn	np	nn	nn	nn	np	nn	nn	np	nn	nn	np	np	nn	np	nn	nn	nn	nn	nn	nn	np	nn	nn	nn	np	np	nn	nn	nn	nn	nn	np	np
SNP28952	<nnxnp>	{-1}	nn	nn	nn	nn	nn	nn	np	nn	nn	np	nn	np	nn	nn	np	np	nn	nn	np	nn	nn	np	nn	nn	nn	nn	np	np	nn	nn	nn	nn	np	nn	nn	np	nn	nn	np	nn	np	nn	nn	nn	nn	nn	np
SNP29054	<nnxnp>	{-1}	nn	nn	nn	nn	nn	nn	np	nn	nn	np	nn	np	nn	nn	np	np	nn	nn	np	nn	nn	np	nn	nn	nn	nn	np	np	nn	nn	nn	nn	np	nn	nn	np	nn	nn	np	nn	np	nn	nn	nn	nn	nn	np
SNP29063	<nnxnp>	{-1}	nn	np	np	np	np	nn	nn	nn	nn	np	np	np	np	nn	np	np	nn	nn	nn	nn	np	np	nn	nn	np	np	np	np	nn	nn	nn	nn	nn	nn	nn	np	nn	nn	np	nn	np	nn	nn	nn	nn	nn	np
SNP29080	<nnxnp>	{-1}	nn	nn	np	np	np	nn	nn	nn	np	nn	nn	np	nn	nn	np	np	nn	np	np	nn	np	np	nn	nn	np	nn	np	nn	nn	nn	nn	nn	nn	nn	np	np	np	nn	np	np	np	nn	nn	np	nn	np	nn
SNP2915	<nnxnp>	{-0}	nn	np	nn	nn	nn	np	nn	nn	np	np	nn	nn	nn	np	nn	np	nn	np	nn	nn	nn	np	nn	nn	nn	nn	nn	nn	nn	nn	nn	nn	np	nn	nn	nn	nn	nn	nn	np	nn	nn	--	np	nn	nn	np
SNP29155	<nnxnp>	{-1}	np	nn	np	np	np	nn	np	nn	nn	nn	np	nn	np	nn	np	nn	nn	nn	np	nn	np	np	nn	nn	nn	nn	np	nn	nn	np	np	nn	nn	nn	nn	np	nn	nn	np	nn	nn	np	np	nn	np	nn	nn
SNP29194	<nnxnp>	{-1}	nn	nn	np	np	np	np	np	np	np	nn	np	nn	nn	np	np	np	nn	np	nn	np	np	np	nn	nn	nn	nn	np	nn	np	np	np	nn	nn	nn	nn	np	np	nn	nn	np	nn	nn	nn	np	nn	np	np
SNP29234	<nnxnp>	{-0}	nn	nn	np	np	np	np	nn	np	nn	np	np	nn	nn	np	np	nn	nn	nn	np	nn	nn	nn	nn	nn	nn	nn	nn	nn	np	nn	nn	nn	nn	nn	nn	np	nn	nn	nn	np	np	nn	nn	np	nn	np	nn
SNP29267	<nnxnp>	{-1}	nn	nn	nn	np	np	nn	np	np	nn	nn	nn	np	nn	np	np	nn	nn	np	np	nn	nn	np	nn	nn	np	nn	np	nn	nn	nn	nn	nn	np	nn	nn	np	np	nn	np	np	np	nn	nn	np	nn	np	nn
SNP29292	<nnxnp>	{-0}	nn	np	np	np	np	nn	np	np	np	nn	np	nn	nn	np	np	np	nn	np	np	np	nn	np	nn	nn	nn	np	nn	nn	nn	nn	nn	nn	np	nn	np	nn	np	nn	np	nn	np	nn	nn	nn	nn	nn	nn
SNP2936	<nnxnp>	{-0}	nn	nn	nn	np	np	nn	np	np	np	np	np	np	np	nn	nn	nn	nn	np	np	np	np	nn	nn	nn	nn	nn	nn	nn	np	nn	nn	nn	np	nn	nn	np	np	nn	np	nn	np	nn	nn	nn	nn	nn	np
SNP2941	<nnxnp>	{-1}	nn	np	np	np	np	np	np	np	np	np	np	nn	nn	np	nn	nn	nn	np	np	nn	nn	np	nn	nn	nn	nn	np	nn	np	np	np	nn	nn	np	np	np	np	nn	nn	np	nn	nn	nn	np	nn	np	nn
SNP29441	<nnxnp>	{-0}	nn	np	nn	nn	nn	np	np	np	nn	np	nn	np	nn	nn	nn	np	nn	np	nn	nn	np	np	nn	nn	nn	np	nn	nn	nn	nn	nn	nn	np	nn	nn	np	nn	nn	nn	np	nn	nn	nn	np	nn	nn	np
SNP29473	<nnxnp>	{-1}	nn	np	np	nn	nn	nn	nn	nn	nn	np	np	np	np	nn	np	np	nn	nn	nn	nn	np	np	nn	nn	np	np	np	np	nn	nn	nn	nn	nn	nn	nn	np	nn	nn	np	nn	np	nn	nn	nn	nn	nn	np
SNP29540	<nnxnp>	{-0}	nn	np	nn	np	np	nn	nn	np	nn	nn	np	nn	nn	np	np	nn	nn	np	nn	nn	nn	nn	nn	nn	nn	np	np	np	nn	nn	nn	nn	np	nn	nn	np	np	nn	np	nn	np	nn	nn	nn	nn	nn	np
SNP29548	<nnxnp>	{-0}	nn	nn	nn	np	np	nn	nn	nn	nn	np	np	nn	np	nn	np	nn	nn	np	np	np	np	np	nn	nn	nn	np	nn	nn	np	nn	nn	nn	nn	nn	nn	np	nn	nn	nn	np	nn	nn	nn	np	nn	nn	np
SNP296	<nnxnp>	{-1}	nn	nn	nn	nn	nn	nn	np	nn	nn	np	nn	np	nn	nn	np	np	nn	nn	np	nn	nn	np	nn	nn	nn	np	np	np	nn	nn	nn	nn	np	nn	nn	np	nn	nn	np	nn	np	nn	nn	nn	nn	nn	np
SNP29651	<nnxnp>	{-0}	nn	nn	nn	np	np	nn	nn	nn	nn	np	np	nn	np	nn	nn	nn	nn	np	np	np	np	np	nn	nn	nn	--	nn	nn	np	nn	nn	nn	nn	nn	nn	np	nn	nn	nn	np	nn	nn	--	np	nn	nn	np
SNP29656	<nnxnp>	{-0}	nn	np	nn	np	np	nn	nn	nn	np	np	nn	np	np	np	nn	nn	nn	np	np	nn	nn	nn	nn	nn	nn	np	nn	np	np	nn	nn	nn	nn	nn	np	np	np	nn	nn	np	np	nn	nn	np	nn	np	nn
SNP29678	<nnxnp>	{-0}	nn	np	nn	nn	nn	np	np	np	nn	np	np	np	nn	nn	nn	np	nn	np	np	nn	--	np	nn	np	nn	np	nn	nn	nn	nn	nn	nn	np	nn	nn	np	nn	nn	nn	np	nn	nn	nn	np	nn	nn	np
SNP29683	<nnxnp>	{-1}	nn	nn	nn	nn	nn	nn	np	nn	nn	np	nn	np	nn	nn	np	np	nn	nn	np	--	nn	np	nn	nn	nn	np	np	np	nn	nn	nn	nn	np	nn	nn	np	nn	nn	np	nn	np	nn	nn	nn	nn	nn	np
SNP29703	<nnxnp>	{-0}	nn	np	nn	nn	nn	np	np	np	nn	np	nn	np	nn	nn	nn	np	nn	np	nn	nn	np	np	nn	nn	nn	np	nn	nn	nn	nn	nn	nn	np	nn	nn	nn	nn	nn	nn	np	nn	nn	nn	np	nn	nn	np
SNP29705	<nnxnp>	{-0}	nn	np	nn	nn	nn	np	np	np	nn	np	np	np	nn	nn	nn	np	nn	np	np	nn	np	np	nn	nn	nn	np	nn	nn	nn	nn	nn	nn	np	nn	nn	np	nn	nn	nn	np	nn	nn	nn	np	nn	nn	np
SNP29707	<nnxnp>	{-0}	nn	np	np	np	np	nn	nn	np	np	np	nn	nn	nn	np	nn	np	nn	np	np	np	np	np	nn	nn	nn	np	nn	nn	nn	nn	nn	nn	nn	nn	np	nn	np	nn	np	nn	np	nn	nn	nn	nn	--	nn
SNP29719	<nnxnp>	{-1}	nn	nn	nn	nn	nn	nn	np	nn	nn	np	nn	np	nn	nn	np	np	nn	nn	np	nn	nn	np	nn	nn	nn	np	np	np	nn	nn	nn	nn	np	nn	nn	np	nn	nn	np	nn	np	nn	nn	nn	nn	nn	np
SNP29854	<nnxnp>	{-0}	nn	np	nn	nn	nn	nn	np	np	nn	nn	np	np	np	np	np	nn	nn	np	np	nn	nn	nn	nn	nn	nn	np	np	np	nn	nn	nn	nn	np	nn	nn	np	np	nn	np	nn	np	nn	nn	nn	nn	nn	np
SNP29867	<nnxnp>	{-1}	nn	nn	np	np	np	np	nn	nn	np	np	np	np	nn	nn	np	np	nn	np	np	nn	np	np	nn	nn	np	np	np	nn	nn	nn	nn	nn	nn	nn	np	np	np	nn	np	np	np	nn	nn	np	nn	np	nn
SNP29897	<nnxnp>	{-0}	nn	np	nn	nn	nn	np	np	np	nn	np	np	np	np	nn	nn	nn	nn	np	np	nn	np	nn	nn	nn	nn	np	nn	nn	nn	nn	nn	nn	np	nn	nn	np	np	nn	nn	np	nn	nn	nn	np	nn	nn	np
SNP29959	<nnxnp>	{-0}	nn	nn	nn	np	np	nn	np	np	np	np	nn	nn	np	np	nn	nn	nn	np	np	np	nn	nn	nn	nn	np	np	nn	np	nn	nn	nn	nn	nn	np	np	np	np	nn	np	nn	np	nn	nn	nn	nn	np	nn
SNP29964	<nnxnp>	{-0}	nn	np	nn	nn	nn	np	np	np	nn	np	np	np	nn	nn	nn	np	nn	np	nn	nn	np	np	nn	nn	nn	np	nn	nn	nn	nn	nn	nn	np	nn	nn	nn	nn	nn	nn	np	nn	nn	nn	np	nn	nn	np
SNP29991	<nnxnp>	{-0}	nn	np	nn	nn	nn	nn	np	nn	nn	nn	np	np	np	np	np	nn	nn	np	nn	nn	nn	nn	nn	nn	nn	np	np	nn	nn	nn	nn	nn	np	nn	nn	np	np	nn	np	nn	np	nn	nn	nn	nn	nn	np
SNP30009	<nnxnp>	{-1}	nn	nn	nn	np	np	nn	np	np	nn	nn	nn	np	nn	np	np	nn	nn	np	np	nn	nn	np	nn	nn	np	--	np	nn	nn	nn	nn	nn	np	nn	nn	np	nn	nn	np	nn	np	nn	nn	np	nn	np	nn
SNP3003	<nnxnp>	{-0}	nn	np	nn	nn	nn	np	np	nn	np	nn	nn	np	nn	nn	np	nn	nn	nn	np	nn	nn	np	nn	nn	np	np	nn	np	nn	nn	nn	nn	nn	nn	np	nn	nn	nn	np	np	nn	nn	nn	nn	nn	np	np
SNP30069	<nnxnp>	{-1}	nn	np	nn	np	np	np	np	nn	np	nn	np	nn	nn	nn	nn	np	nn	np	np	nn	np	np	nn	nn	nn	nn	np	nn	nn	nn	nn	nn	nn	np	np	np	np	nn	np	np	np	nn	nn	np	nn	np	nn
SNP30074	<nnxnp>	{-1}	nn	nn	nn	np	np	np	nn	nn	nn	nn	nn	np	nn	nn	nn	np	nn	np	nn	nn	nn	np	nn	nn	np	np	np	nn	nn	nn	nn	nn	nn	nn	np	nn	np	nn	nn	np	np	nn	nn	np	nn	nn	nn
SNP30134	<nnxnp>	{-0}	nn	nn	nn	np	np	nn	nn	nn	nn	np	np	nn	np	nn	nn	nn	nn	np	np	np	np	np	nn	nn	np	nn	nn	nn	np	nn	nn	nn	nn	nn	nn	np	nn	nn	nn	np	nn	nn	nn	np	nn	nn	np
SNP30201	<nnxnp>	{-1}	nn	np	np	nn	nn	nn	nn	nn	nn	np	np	np	np	nn	np	np	nn	nn	np	nn	np	np	nn	nn	np	np	np	np	nn	nn	nn	nn	nn	np	nn	np	nn	nn	np	nn	np	nn	--	nn	nn	nn	np
SNP30223	<nnxnp>	{-0}	nn	np	np	np	np	nn	np	np	np	nn	np	nn	nn	np	nn	np	nn	nn	nn	np	np	np	nn	--	nn	np	nn	nn	nn	nn	nn	nn	np	np	np	nn	np	nn	np	np	np	nn	nn	np	nn	nn	nn
SNP30261	<nnxnp>	{-0}	nn	nn	nn	np	np	nn	np	np	np	np	nn	nn	np	np	nn	nn	nn	np	nn	np	np	nn	nn	nn	np	np	nn	np	nn	nn	nn	nn	nn	np	np	np	np	nn	np	nn	np	nn	nn	nn	nn	np	nn
SNP30271	<nnxnp>	{-1}	nn	np	np	np	np	np	np	np	np	np	np	nn	nn	np	nn	nn	nn	np	np	nn	nn	np	nn	nn	nn	np	np	np	np	np	np	nn	nn	nn	np	nn	np	nn	nn	np	nn	nn	nn	np	nn	np	nn
SNP30286	<nnxnp>	{-0}	nn	np	nn	nn	nn	np	np	nn	np	nn	nn	np	nn	nn	np	nn	nn	nn	np	nn	nn	np	nn	nn	np	np	nn	np	nn	nn	nn	nn	nn	nn	np	nn	nn	nn	np	np	nn	nn	nn	np	nn	np	np
SNP30447	<nnxnp>	{-0}	nn	np	np	np	np	np	nn	np	nn	np	np	nn	nn	np	np	nn	nn	nn	nn	nn	nn	nn	nn	nn	nn	np	nn	nn	np	nn	nn	nn	nn	nn	nn	np	nn	nn	nn	np	nn	nn	nn	np	nn	np	nn
SNP30451	<nnxnp>	{-0}	nn	nn	np	np	np	nn	nn	np	np	np	np	nn	np	np	nn	nn	nn	np	np	np	np	nn	nn	nn	np	np	np	np	nn	np	np	nn	nn	np	np	np	np	nn	np	nn	np	nn	nn	nn	nn	nn	nn
SNP30452	<nnxnp>	{-1}	nn	nn	np	np	np	np	nn	np	np	nn	np	nn	nn	np	np	nn	nn	np	nn	np	np	np	nn	nn	nn	np	nn	nn	np	np	np	nn	nn	nn	nn	np	np	nn	nn	np	nn	nn	nn	np	nn	np	np
SNP30463	<nnxnp>	{-0}	nn	np	nn	nn	nn	np	np	np	nn	np	np	np	nn	nn	nn	np	nn	np	nn	nn	np	np	nn	nn	nn	nn	nn	nn	nn	nn	nn	nn	np	nn	nn	nn	nn	nn	nn	np	nn	nn	nn	np	nn	nn	np
SNP30474	<nnxnp>	{-0}	nn	np	nn	nn	nn	nn	np	np	nn	nn	np	np	np	np	np	nn	nn	np	np	nn	nn	nn	nn	nn	nn	np	np	nn	nn	nn	np	nn	np	nn	nn	np	np	nn	np	nn	np	nn	nn	nn	nn	nn	np
SNP30501	<nnxnp>	{-0}	nn	nn	nn	np	np	np	nn	nn	nn	np	np	nn	np	nn	nn	nn	nn	np	np	np	np	np	nn	nn	nn	np	nn	nn	np	nn	nn	nn	nn	nn	nn	np	nn	nn	nn	np	nn	nn	nn	np	nn	nn	np
SNP30510	<nnxnp>	{-0}	nn	np	nn	nn	nn	np	nn	np	nn	np	np	nn	nn	np	np	nn	nn	nn	nn	np	nn	nn	nn	nn	np	nn	nn	np	nn	np	np	nn	np	nn	nn	nn	np	nn	np	np	np	nn	nn	np	nn	np	np
SNP30563	<nnxnp>	{-0}	nn	np	nn	nn	nn	np	nn	nn	np	np	np	nn	nn	np	nn	nn	nn	nn	np	nn	np	np	nn	nn	np	np	np	nn	np	nn	nn	nn	np	nn	nn	nn	np	nn	nn	nn	nn	nn	nn	nn	nn	nn	np
SNP30576	<nnxnp>	{-1}	nn	nn	np	nn	nn	nn	nn	nn	nn	np	nn	np	nn	nn	np	np	nn	np	nn	nn	nn	np	nn	nn	nn	nn	np	np	nn	nn	nn	nn	nn	nn	nn	np	nn	nn	np	nn	nn	nn	nn	nn	nn	nn	np
SNP30589	<nnxnp>	{-0}	nn	nn	np	np	np	np	nn	np	nn	np	np	nn	nn	np	np	nn	nn	nn	np	nn	nn	nn	nn	nn	nn	np	nn	nn	np	nn	nn	nn	nn	nn	nn	np	nn	nn	nn	np	np	nn	nn	np	nn	np	nn
SNP30612	<nnxnp>	{-0}	nn	np	nn	nn	nn	np	nn	np	nn	np	np	nn	nn	np	np	nn	nn	np	nn	np	nn	nn	nn	nn	np	np	nn	nn	nn	np	np	nn	np	nn	nn	nn	np	nn	np	np	np	nn	nn	np	nn	np	np
SNP30642	<nnxnp>	{-1}	nn	nn	np	np	np	np	nn	nn	np	nn	np	nn	nn	nn	np	np	nn	np	np	nn	np	np	nn	nn	np	np	np	nn	nn	nn	nn	nn	nn	np	np	np	np	nn	np	np	np	nn	nn	np	nn	np	nn
SNP30656	<nnxnp>	{-0}	nn	nn	nn	np	np	nn	nn	nn	nn	np	np	nn	np	nn	nn	nn	nn	np	np	np	np	np	nn	nn	nn	nn	nn	nn	np	nn	nn	nn	nn	nn	nn	np	nn	nn	nn	np	nn	nn	nn	np	nn	nn	np
SNP30699	<nnxnp>	{-1}	nn	np	nn	np	np	np	np	nn	np	nn	np	nn	nn	nn	nn	np	nn	np	np	nn	nn	np	nn	nn	nn	nn	np	nn	nn	nn	nn	nn	nn	nn	np	np	np	nn	np	np	np	nn	nn	np	nn	np	nn
SNP30760	<nnxnp>	{-0}	nn	np	np	np	np	nn	nn	np	np	np	nn	nn	nn	nn	nn	nn	nn	np	np	np	nn	np	nn	nn	nn	np	nn	nn	nn	np	np	nn	nn	nn	np	np	nn	nn	np	nn	np	np	nn	nn	nn	nn	nn
SNP30801	<nnxnp>	{-0}	nn	nn	nn	np	np	nn	np	np	np	np	np	np	np	nn	nn	nn	nn	np	np	np	np	nn	nn	nn	nn	np	nn	nn	np	nn	nn	nn	np	nn	nn	np	np	nn	np	nn	np	nn	nn	nn	nn	nn	np
SNP30803	<nnxnp>	{-1}	nn	nn	np	np	np	np	nn	nn	np	nn	np	nn	nn	nn	np	np	nn	np	np	nn	np	np	nn	nn	np	np	np	nn	nn	nn	nn	nn	nn	nn	np	np	np	nn	np	np	np	nn	nn	np	nn	np	nn
SNP30815	<nnxnp>	{-0}	nn	np	np	np	np	nn	nn	np	np	np	np	nn	nn	np	np	np	nn	np	np	np	nn	np	nn	nn	nn	nn	nn	nn	nn	nn	nn	nn	nn	np	np	nn	np	nn	np	nn	np	nn	nn	nn	nn	nn	nn
SNP30838	<nnxnp>	{-0}	nn	np	nn	nn	nn	np	nn	np	nn	np	np	nn	nn	np	nn	nn	nn	np	nn	np	nn	nn	nn	nn	np	np	nn	np	nn	np	np	nn	np	nn	nn	nn	np	nn	np	np	np	nn	nn	np	nn	np	np
SNP30848	<nnxnp>	{-0}	nn	np	nn	nn	nn	np	nn	--	np	np	nn	nn	nn	np	nn	nn	nn	nn	np	nn	--	nn	nn	nn	np	nn	np	nn	np	nn	nn	nn	np	nn	nn	nn	nn	nn	nn	nn	nn	nn	nn	nn	nn	--	np
SNP30850	<nnxnp>	{-1}	nn	np	np	np	np	nn	np	np	np	nn	np	np	nn	nn	nn	np	nn	np	nn	np	nn	np	nn	nn	nn	np	nn	nn	np	np	np	nn	np	nn	nn	np	nn	nn	nn	np	nn	nn	nn	np	nn	nn	np
SNP30890	<nnxnp>	{-0}	nn	np	np	np	np	nn	np	np	np	nn	np	nn	nn	np	np	np	nn	nn	np	nn	np	np	nn	nn	nn	np	nn	nn	nn	nn	nn	nn	np	np	np	nn	np	nn	np	np	nn	nn	nn	np	nn	nn	nn
SNP30924	<nnxnp>	{-0}	nn	nn	nn	np	np	nn	np	np	np	np	nn	np	np	nn	nn	nn	nn	np	np	np	np	nn	nn	nn	nn	np	nn	nn	np	nn	nn	nn	np	nn	nn	np	np	nn	np	nn	np	nn	nn	nn	nn	nn	np
SNP30926	<nnxnp>	{-0}	nn	np	nn	nn	nn	np	nn	np	nn	np	np	nn	nn	np	np	nn	nn	np	nn	np	nn	nn	nn	nn	np	nn	nn	np	nn	np	np	nn	np	nn	nn	nn	np	nn	np	np	np	nn	nn	np	nn	np	np
SNP30930	<nnxnp>	{-0}	nn	np	nn	nn	nn	np	np	np	nn	np	np	np	np	nn	np	np	nn	np	np	nn	np	nn	nn	nn	nn	np	nn	nn	nn	nn	nn	nn	np	nn	nn	np	np	nn	nn	np	nn	nn	nn	np	nn	nn	np
SNP30994	<nnxnp>	{-1}	nn	np	np	np	np	nn	nn	nn	nn	np	np	np	np	nn	np	nn	nn	nn	nn	nn	np	np	nn	nn	np	nn	np	np	nn	nn	nn	nn	nn	nn	nn	np	nn	nn	np	nn	np	nn	nn	nn	nn	nn	np
SNP30999	<nnxnp>	{-0}	nn	nn	nn	nn	nn	np	np	nn	np	np	np	nn	nn	nn	np	nn	nn	nn	nn	nn	nn	np	nn	nn	nn	np	np	np	nn	nn	nn	nn	np	nn	np	nn	np	nn	nn	nn	nn	nn	nn	nn	nn	np	np
SNP31049	<nnxnp>	{-0}	nn	nn	nn	np	np	nn	np	np	np	np	nn	np	np	nn	nn	nn	nn	np	np	np	np	nn	nn	nn	nn	nn	np	nn	np	nn	nn	nn	np	nn	nn	np	np	nn	np	nn	np	nn	nn	nn	nn	nn	np
SNP31054	<nnxnp>	{-0}	nn	np	np	np	np	nn	nn	np	np	np	np	nn	nn	np	np	np	nn	np	np	np	nn	np	nn	nn	nn	np	nn	nn	nn	nn	nn	nn	nn	nn	np	nn	np	nn	np	nn	np	nn	nn	nn	nn	nn	nn
SNP31061	<nnxnp>	{-1}	nn	np	np	nn	nn	nn	nn	nn	nn	np	nn	np	np	nn	np	np	nn	nn	nn	nn	np	np	nn	nn	np	np	np	np	nn	nn	nn	nn	nn	nn	nn	np	nn	nn	np	nn	np	nn	nn	nn	nn	nn	np
SNP31063	<nnxnp>	{-1}	nn	nn	np	np	np	np	np	np	np	nn	np	nn	nn	np	np	np	nn	np	nn	np	np	np	nn	nn	nn	np	np	nn	np	np	np	nn	nn	nn	nn	np	np	nn	nn	np	nn	nn	nn	np	nn	np	np
SNP3110	<nnxnp>	{-1}	nn	nn	np	np	np	np	nn	nn	np	nn	np	nn	nn	nn	np	np	nn	np	np	nn	nn	np	nn	nn	np	nn	np	nn	nn	nn	nn	nn	nn	nn	np	np	np	nn	nn	np	np	nn	nn	np	nn	nn	nn
SNP31123	<nnxnp>	{-0}	nn	nn	nn	np	np	nn	np	np	np	np	np	np	np	nn	np	nn	nn	np	np	np	np	nn	nn	nn	nn	np	nn	nn	nn	nn	nn	nn	np	nn	nn	np	np	nn	np	nn	np	nn	nn	nn	nn	nn	np
SNP31124	<nnxnp>	{-0}	nn	nn	np	np	np	np	nn	np	np	np	np	nn	np	np	nn	nn	nn	np	np	np	np	nn	nn	nn	np	nn	np	np	nn	np	np	nn	nn	nn	np	np	np	nn	np	nn	np	nn	nn	nn	nn	nn	nn
SNP31186	<nnxnp>	{-1}	nn	np	nn	np	np	nn	np	nn	nn	np	nn	np	nn	nn	np	np	nn	nn	nn	nn	nn	np	nn	nn	nn	np	nn	nn	nn	nn	nn	nn	np	np	np	np	nn	nn	np	nn	np	nn	nn	nn	nn	nn	np
SNP31194	<nnxnp>	{-0}	nn	np	nn	nn	np	np	nn	nn	np	np	np	nn	nn	np	nn	np	nn	np	nn	nn	np	np	nn	nn	nn	nn	nn	nn	nn	nn	nn	nn	np	nn	nn	nn	nn	nn	nn	np	nn	nn	nn	np	nn	nn	np
SNP31203	<nnxnp>	{-1}	nn	np	np	np	np	np	np	np	np	np	np	nn	nn	np	np	np	nn	np	np	nn	np	np	nn	nn	nn	np	np	nn	np	np	np	nn	nn	nn	np	np	np	nn	nn	np	nn	nn	nn	np	nn	np	nn
SNP31242	<nnxnp>	{-1}	nn	np	np	np	np	nn	nn	nn	nn	np	np	np	np	nn	np	nn	nn	nn	nn	nn	nn	np	nn	nn	np	np	np	np	nn	nn	nn	nn	nn	nn	nn	np	nn	nn	np	nn	np	nn	nn	nn	nn	nn	np
SNP31276	<nnxnp>	{-0}	nn	np	nn	nn	nn	np	np	nn	np	nn	nn	np	nn	nn	np	nn	nn	nn	np	nn	nn	np	nn	nn	np	np	nn	np	nn	nn	nn	nn	nn	np	np	nn	nn	nn	np	np	nn	nn	nn	np	nn	np	np
SNP31303	<nnxnp>	{-0}	nn	np	nn	nn	nn	np	np	nn	np	nn	nn	np	nn	nn	np	nn	nn	nn	np	nn	nn	np	nn	nn	np	np	nn	np	nn	nn	nn	nn	nn	np	np	nn	nn	nn	np	np	nn	nn	nn	np	nn	np	np
SNP31316	<nnxnp>	{-1}	nn	nn	nn	np	np	nn	np	np	nn	nn	nn	np	nn	np	np	nn	nn	np	np	nn	nn	np	nn	nn	np	np	np	nn	nn	nn	nn	nn	np	nn	nn	np	np	nn	np	np	np	nn	nn	np	nn	np	nn
SNP31326	<nnxnp>	{-0}	nn	np	nn	nn	nn	np	nn	np	nn	np	np	nn	nn	np	np	nn	nn	nn	nn	np	nn	nn	nn	nn	np	nn	nn	np	nn	np	np	nn	np	nn	nn	nn	np	nn	np	nn	nn	nn	nn	nn	nn	np	np
SNP31365	<nnxnp>	{-0}	nn	np	nn	nn	nn	np	np	np	nn	np	np	np	nn	nn	nn	np	nn	np	nn	nn	np	np	nn	nn	nn	np	nn	nn	nn	nn	nn	nn	np	nn	nn	nn	nn	nn	nn	np	nn	nn	nn	np	nn	nn	np
SNP31399	<nnxnp>	{-0}	nn	np	nn	nn	nn	np	np	np	nn	np	np	np	np	nn	np	np	nn	np	np	nn	np	nn	nn	nn	nn	np	nn	nn	nn	nn	nn	nn	np	nn	nn	np	np	nn	nn	np	nn	nn	nn	np	nn	nn	np
SNP31448	<nnxnp>	{-0}	nn	np	nn	nn	np	np	np	np	nn	np	np	np	nn	nn	nn	np	nn	np	np	nn	np	np	nn	nn	nn	np	nn	nn	nn	nn	nn	nn	np	nn	nn	np	nn	nn	nn	np	nn	nn	nn	np	nn	nn	np
SNP31468	<nnxnp>	{-0}	nn	np	nn	nn	nn	np	np	np	nn	np	np	np	np	nn	np	np	nn	np	nn	nn	np	nn	nn	nn	nn	np	nn	nn	nn	nn	nn	nn	np	nn	nn	np	np	nn	nn	np	nn	nn	nn	np	nn	nn	np
SNP31484	<nnxnp>	{-0}	nn	nn	np	np	np	nn	nn	np	np	np	nn	nn	nn	np	nn	np	nn	np	np	np	np	np	nn	nn	nn	np	nn	nn	nn	nn	nn	nn	nn	np	np	nn	np	nn	np	nn	np	nn	nn	nn	nn	nn	nn
SNP31494	<nnxnp>	{-1}	nn	nn	np	np	np	np	nn	nn	np	nn	np	nn	nn	nn	np	np	nn	np	np	nn	nn	np	np	nn	np	nn	np	nn	nn	nn	nn	nn	nn	nn	np	np	np	nn	np	np	np	nn	nn	np	np	nn	nn
SNP31495	<nnxnp>	{-1}	nn	nn	nn	np	np	nn	np	nn	nn	np	nn	np	nn	nn	np	np	nn	nn	np	nn	nn	np	nn	nn	nn	np	nn	np	nn	nn	nn	nn	np	np	np	np	nn	nn	np	nn	np	nn	nn	nn	nn	nn	np
SNP3164	<nnxnp>	{-0}	nn	np	nn	nn	nn	np	np	np	nn	np	np	np	nn	nn	nn	np	nn	np	nn	nn	np	np	nn	nn	nn	np	nn	nn	nn	nn	nn	nn	np	nn	nn	nn	nn	nn	nn	np	nn	nn	nn	np	nn	nn	np
SNP31648	<nnxnp>	{-0}	nn	np	nn	np	np	nn	nn	np	np	np	nn	nn	np	np	nn	np	nn	np	nn	np	np	nn	nn	nn	np	nn	np	np	nn	nn	nn	nn	nn	np	np	nn	np	nn	np	nn	np	nn	nn	nn	nn	np	nn
SNP31651	<nnxnp>	{-0}	nn	np	np	np	np	np	nn	np	nn	np	np	nn	nn	np	np	nn	nn	nn	np	nn	nn	nn	nn	nn	nn	np	nn	nn	np	nn	nn	nn	nn	nn	nn	np	nn	nn	nn	np	np	nn	nn	np	nn	np	nn
SNP31725	<nnxnp>	{-0}	nn	nn	np	np	np	nn	nn	np	np	np	nn	nn	np	np	nn	nn	nn	np	np	nn	nn	nn	nn	nn	np	nn	nn	np	nn	np	np	nn	nn	nn	np	np	np	nn	np	nn	np	nn	nn	nn	nn	nn	nn
SNP31760	<nnxnp>	{-0}	nn	np	nn	nn	nn	np	nn	np	nn	np	np	nn	nn	np	np	nn	nn	nn	nn	np	nn	nn	nn	nn	np	np	nn	np	nn	np	np	nn	np	nn	nn	nn	np	nn	np	nn	np	nn	nn	nn	nn	np	np
SNP31853	<nnxnp>	{-0}	nn	np	nn	np	np	nn	nn	np	np	np	nn	nn	np	np	nn	np	nn	np	np	nn	nn	nn	nn	nn	nn	nn	np	np	nn	nn	nn	nn	nn	nn	np	nn	np	nn	np	nn	np	nn	nn	nn	nn	np	nn
SNP31882	<nnxnp>	{-0}	nn	nn	np	np	np	nn	np	np	np	np	np	nn	np	np	nn	nn	nn	np	nn	np	np	nn	nn	nn	np	np	nn	np	nn	np	np	nn	nn	np	np	np	np	nn	np	nn	np	nn	nn	nn	nn	nn	nn
SNP31883	<nnxnp>	{-1}	nn	nn	nn	np	np	nn	np	nn	nn	np	nn	np	nn	nn	np	np	nn	nn	np	nn	nn	np	nn	nn	nn	nn	nn	np	nn	nn	nn	nn	np	nn	np	np	nn	nn	np	nn	np	nn	nn	nn	nn	nn	np
SNP31926	<nnxnp>	{-1}	nn	nn	np	np	np	np	nn	nn	np	nn	np	np	nn	nn	np	np	nn	np	np	nn	np	np	nn	nn	np	np	np	nn	nn	nn	nn	nn	nn	np	np	np	np	nn	np	np	np	nn	nn	np	nn	np	nn
SNP31933	<nnxnp>	{-0}	nn	np	nn	nn	nn	np	np	nn	np	nn	nn	np	nn	nn	np	nn	nn	nn	np	nn	nn	np	nn	nn	np	np	nn	np	nn	nn	nn	nn	nn	np	np	nn	nn	nn	np	np	nn	nn	nn	np	nn	np	np
SNP3198	<nnxnp>	{-0}	nn	np	nn	np	np	nn	nn	nn	np	nn	nn	np	nn	np	nn	nn	nn	nn	nn	nn	nn	nn	nn	nn	nn	nn	nn	np	np	nn	nn	--	nn	nn	np	np	nn	nn	nn	np	nn	nn	nn	np	nn	nn	--
SNP32156	<nnxnp>	{-1}	nn	nn	nn	nn	nn	nn	nn	nn	nn	np	nn	np	nn	nn	np	np	nn	nn	np	nn	nn	np	nn	nn	nn	np	np	np	nn	nn	nn	nn	np	nn	nn	np	nn	nn	np	nn	np	nn	nn	nn	nn	nn	np
SNP3219	<nnxnp>	{-1}	--	nn	np	np	np	np	np	np	np	nn	np	nn	nn	np	nn	nn	nn	nn	nn	np	np	np	nn	nn	nn	np	np	nn	np	np	np	nn	nn	nn	nn	np	np	nn	nn	np	nn	--	--	nn	nn	np	np
SNP3224	<nnxnp>	{-0}	nn	np	nn	nn	nn	np	np	np	nn	np	np	np	np	nn	nn	np	nn	np	nn	nn	nn	nn	nn	nn	nn	np	nn	nn	nn	nn	nn	nn	np	nn	nn	np	np	nn	nn	np	nn	nn	nn	np	nn	nn	np
SNP32244	<nnxnp>	{-0}	nn	np	np	np	np	nn	np	np	np	nn	np	nn	nn	np	np	np	nn	nn	np	np	np	np	nn	nn	nn	np	np	nn	nn	nn	nn	nn	np	nn	np	nn	np	nn	np	np	np	nn	nn	np	nn	nn	nn
SNP323	<nnxnp>	{-1}	nn	nn	np	np	np	np	nn	nn	np	nn	nn	np	nn	nn	np	np	nn	np	np	nn	nn	np	nn	nn	np	nn	np	nn	nn	nn	nn	nn	nn	np	np	np	np	nn	np	np	np	nn	nn	np	nn	np	nn
SNP32329	<nnxnp>	{-0}	nn	nn	nn	np	np	nn	np	np	np	np	nn	nn	np	np	nn	nn	nn	np	np	np	np	nn	nn	nn	np	nn	nn	np	nn	nn	nn	nn	nn	nn	np	np	np	nn	np	nn	np	nn	nn	nn	nn	nn	nn
SNP32339	<nnxnp>	{-0}	nn	np	np	np	np	nn	np	np	np	nn	np	nn	nn	np	np	np	nn	np	np	nn	np	np	nn	nn	nn	nn	nn	nn	nn	nn	nn	nn	np	nn	np	nn	np	nn	np	np	np	nn	nn	np	nn	nn	nn
SNP32352	<nnxnp>	{-0}	nn	np	nn	nn	nn	np	np	nn	np	nn	np	np	nn	nn	np	nn	nn	nn	np	nn	nn	np	nn	nn	nn	nn	nn	np	nn	nn	nn	nn	nn	nn	nn	nn	nn	nn	np	nn	nn	nn	nn	nn	nn	np	np
SNP32368	<nnxnp>	{-0}	nn	np	nn	nn	nn	np	np	np	nn	np	np	np	np	nn	np	np	nn	np	np	nn	np	nn	nn	nn	nn	np	nn	nn	nn	nn	nn	nn	np	nn	nn	np	nn	nn	nn	np	nn	nn	nn	np	nn	nn	np
SNP32405	<nnxnp>	{-0}	nn	nn	np	np	np	nn	nn	np	np	np	nn	nn	np	nn	nn	nn	nn	np	np	np	np	np	nn	nn	nn	np	nn	nn	nn	np	np	nn	nn	nn	np	nn	nn	nn	np	nn	np	nn	nn	nn	nn	nn	nn
SNP32424	<nnxnp>	{-0}	nn	nn	nn	np	np	np	np	np	np	nn	nn	np	nn	nn	nn	nn	nn	nn	np	np	nn	np	nn	nn	np	np	np	nn	np	nn	nn	nn	np	nn	np	np	np	nn	nn	np	nn	nn	nn	nn	nn	nn	np
SNP32425	<nnxnp>	{-0}	nn	np	nn	nn	nn	np	np	np	nn	np	np	np	nn	nn	nn	np	nn	np	np	nn	np	np	nn	nn	nn	np	nn	nn	nn	nn	nn	nn	nn	nn	nn	np	nn	nn	nn	np	nn	nn	nn	nn	nn	nn	np
SNP32462	<nnxnp>	{-0}	nn	np	nn	nn	nn	np	nn	np	nn	np	np	nn	nn	np	np	nn	nn	np	nn	np	nn	nn	nn	nn	np	np	nn	np	nn	np	np	nn	np	nn	nn	nn	np	nn	np	np	np	nn	nn	np	nn	np	np
SNP32529	<nnxnp>	{-0}	nn	np	nn	nn	nn	np	nn	np	np	np	nn	np	nn	np	nn	np	nn	np	nn	np	nn	nn	nn	nn	np	np	nn	np	np	nn	nn	nn	np	nn	np	nn	np	nn	nn	np	np	nn	nn	np	nn	np	np
SNP32530	<nnxnp>	{-1}	nn	nn	nn	nn	nn	nn	np	nn	nn	np	nn	np	nn	nn	np	np	nn	nn	np	nn	nn	np	nn	nn	nn	np	np	np	nn	nn	nn	nn	np	nn	nn	np	nn	nn	np	nn	np	nn	nn	nn	nn	nn	np
SNP32596	<nnxnp>	{-0}	np	np	np	np	np	np	nn	nn	np	nn	np	nn	np	np	nn	nn	nn	np	nn	np	np	nn	nn	nn	np	nn	nn	nn	np	np	np	nn	nn	nn	np	nn	np	nn	nn	np	nn	nn	nn	nn	np	np	nn
SNP32672	<nnxnp>	{-1}	nn	nn	nn	nn	nn	nn	np	nn	nn	np	nn	np	nn	nn	np	np	nn	nn	np	nn	np	np	nn	nn	nn	np	np	np	nn	nn	nn	nn	np	nn	nn	np	nn	nn	np	nn	np	nn	nn	nn	nn	nn	np
SNP32752	<nnxnp>	{-0}	nn	np	nn	nn	nn	np	np	np	np	np	np	np	nn	nn	nn	np	nn	np	nn	nn	np	np	nn	nn	nn	np	nn	nn	nn	nn	nn	nn	np	nn	nn	nn	nn	nn	nn	np	nn	nn	nn	np	nn	nn	np
SNP32761	<nnxnp>	{-1}	nn	nn	nn	np	np	nn	np	nn	nn	np	nn	np	nn	nn	np	np	nn	nn	np	nn	nn	np	nn	nn	nn	np	nn	np	nn	nn	nn	nn	np	np	np	np	nn	nn	np	nn	np	nn	nn	nn	nn	nn	np
SNP32774	<nnxnp>	{-1}	np	np	nn	nn	nn	np	np	nn	nn	nn	np	np	np	nn	np	nn	nn	nn	np	nn	nn	nn	nn	nn	np	nn	np	np	np	np	np	nn	np	nn	nn	np	nn	nn	nn	np	nn	np	nn	np	nn	np	np
SNP32783	<nnxnp>	{-0}	nn	np	np	np	np	np	np	np	np	nn	np	nn	nn	nn	nn	np	--	nn	np	np	np	np	nn	nn	nn	np	np	nn	nn	nn	nn	nn	np	nn	np	nn	np	nn	np	np	np	nn	nn	np	nn	nn	nn
SNP32816	<nnxnp>	{-0}	nn	np	nn	np	np	nn	nn	np	nn	np	nn	nn	np	np	nn	np	nn	np	np	nn	nn	nn	nn	--	nn	np	np	np	nn	nn	nn	--	nn	--	np	nn	np	nn	np	nn	np	nn	nn	nn	nn	np	nn
SNP32817	<nnxnp>	{-0}	nn	np	nn	nn	nn	np	nn	np	nn	np	np	nn	nn	np	np	np	nn	np	nn	np	nn	nn	nn	nn	np	np	nn	np	nn	nn	np	nn	np	nn	nn	nn	np	nn	np	np	np	nn	nn	np	nn	np	np
SNP32859	<nnxnp>	{-1}	nn	np	np	np	np	nn	nn	nn	nn	np	np	np	np	nn	np	nn	nn	nn	np	nn	np	np	nn	np	np	np	np	np	nn	nn	nn	nn	nn	nn	nn	np	nn	nn	np	nn	nn	nn	nn	nn	nn	nn	np
SNP32872	<nnxnp>	{-0}	nn	np	np	np	np	np	nn	np	nn	np	np	np	nn	np	np	nn	nn	nn	nn	nn	nn	nn	nn	nn	nn	nn	nn	nn	np	nn	nn	nn	nn	nn	nn	np	nn	nn	nn	np	np	nn	nn	np	nn	np	nn
SNP32895	<nnxnp>	{-1}	nn	nn	np	np	np	np	nn	nn	np	nn	np	nn	nn	nn	np	np	nn	np	np	nn	np	np	nn	nn	np	nn	np	nn	nn	nn	nn	nn	nn	nn	np	np	np	nn	np	np	np	nn	nn	np	nn	np	nn
SNP33002	<nnxnp>	{-1}	nn	nn	nn	nn	nn	nn	np	nn	nn	np	nn	np	nn	nn	np	np	nn	nn	np	nn	nn	np	nn	nn	nn	nn	np	np	nn	nn	nn	nn	np	nn	nn	np	nn	nn	np	nn	np	nn	nn	nn	nn	nn	np
SNP33009	<nnxnp>	{-0}	nn	np	nn	nn	nn	np	np	nn	np	nn	nn	np	nn	nn	np	nn	nn	nn	np	nn	nn	np	nn	nn	np	nn	nn	np	nn	nn	nn	nn	nn	np	np	nn	nn	nn	np	np	nn	nn	nn	np	nn	np	np
SNP33067	<nnxnp>	{-0}	nn	np	np	np	np	np	nn	np	nn	np	np	np	nn	np	np	nn	nn	nn	nn	nn	nn	nn	nn	nn	nn	nn	nn	nn	np	nn	nn	nn	nn	nn	nn	np	nn	nn	nn	np	np	nn	nn	np	nn	np	nn
SNP33077	<nnxnp>	{-0}	nn	np	np	np	np	np	nn	nn	nn	np	nn	np	np	np	np	nn	nn	nn	nn	nn	nn	nn	nn	nn	nn	np	nn	nn	np	nn	nn	nn	nn	np	np	np	nn	nn	nn	np	np	nn	nn	np	nn	np	nn
SNP33080	<nnxnp>	{-0}	nn	np	nn	nn	nn	np	np	np	nn	np	np	np	nn	nn	nn	np	nn	np	nn	nn	np	np	nn	nn	nn	np	nn	nn	nn	nn	nn	nn	np	nn	nn	nn	nn	nn	nn	np	nn	nn	nn	np	nn	nn	np
SNP33107	<nnxnp>	{-0}	nn	np	nn	nn	nn	np	nn	np	nn	np	np	nn	nn	np	nn	nn	nn	np	nn	np	nn	nn	nn	nn	np	nn	nn	np	nn	np	np	nn	np	nn	nn	nn	np	nn	np	np	np	nn	nn	np	nn	np	np
SNP33121	<nnxnp>	{-0}	nn	nn	nn	np	np	nn	np	np	np	np	nn	nn	np	np	nn	--	nn	np	nn	np	nn	nn	nn	nn	np	np	np	np	nn	nn	nn	nn	nn	np	np	nn	np	nn	np	nn	np	nn	nn	nn	nn	np	nn
SNP33180	<nnxnp>	{-0}	nn	np	nn	np	np	nn	nn	np	nn	np	nn	nn	np	np	nn	np	nn	np	np	nn	nn	nn	nn	nn	nn	nn	np	np	nn	nn	nn	nn	nn	np	np	nn	np	nn	np	nn	np	nn	nn	nn	nn	np	nn
SNP33190	<nnxnp>	{-0}	nn	nn	nn	np	np	nn	np	np	np	np	np	np	np	nn	np	nn	nn	np	np	np	np	nn	nn	nn	nn	np	nn	nn	np	nn	nn	nn	np	nn	nn	np	np	nn	np	nn	np	nn	nn	nn	nn	nn	np
SNP33220	<nnxnp>	{-1}	nn	nn	np	np	np	np	np	nn	nn	nn	np	nn	nn	np	nn	nn	nn	np	nn	np	np	np	nn	nn	nn	np	np	nn	np	np	np	nn	nn	nn	nn	np	np	nn	nn	np	nn	nn	nn	np	nn	nn	np
SNP33270	<nnxnp>	{-1}	nn	nn	np	np	np	np	np	np	np	nn	np	nn	nn	np	np	np	nn	np	np	np	np	np	nn	nn	nn	nn	np	nn	np	np	np	nn	nn	nn	nn	np	np	nn	nn	np	nn	nn	nn	np	nn	np	np
SNP33325	<nnxnp>	{-0}	nn	np	nn	nn	nn	np	np	np	nn	np	np	np	nn	nn	nn	np	nn	np	nn	nn	np	np	nn	nn	nn	np	nn	nn	nn	nn	nn	nn	np	nn	nn	nn	nn	nn	nn	np	nn	nn	nn	np	nn	nn	np
SNP33332	<nnxnp>	{-1}	nn	nn	nn	np	np	nn	np	np	nn	nn	nn	np	nn	np	np	nn	nn	np	np	nn	nn	np	nn	nn	np	np	np	nn	nn	nn	nn	nn	np	nn	nn	np	np	nn	np	np	np	nn	nn	np	nn	np	nn
SNP33371	<nnxnp>	{-1}	nn	nn	nn	nn	np	nn	np	nn	nn	np	nn	np	nn	nn	np	np	nn	nn	np	nn	nn	np	nn	nn	nn	np	np	np	nn	nn	nn	nn	np	nn	nn	np	nn	nn	np	nn	np	nn	nn	nn	nn	nn	np
SNP33377	<nnxnp>	{-0}	nn	np	np	np	np	nn	nn	np	np	nn	np	nn	nn	np	np	np	nn	np	np	np	np	np	nn	nn	nn	np	nn	nn	nn	nn	nn	nn	nn	np	np	nn	np	nn	np	nn	np	nn	nn	nn	nn	nn	nn
SNP33379	<nnxnp>	{-0}	nn	np	nn	nn	nn	np	np	np	nn	np	np	np	nn	nn	nn	np	nn	np	np	nn	np	np	nn	nn	nn	np	nn	nn	nn	nn	nn	nn	np	nn	nn	nn	nn	nn	nn	np	nn	nn	nn	np	nn	nn	np
SNP33385	<nnxnp>	{-1}	nn	nn	np	np	np	np	np	np	np	nn	np	nn	nn	np	np	np	nn	np	np	np	np	np	nn	nn	nn	np	np	nn	np	np	np	nn	nn	nn	nn	np	np	nn	nn	np	nn	nn	nn	np	nn	np	np
SNP33386	<nnxnp>	{-0}	nn	nn	np	np	np	nn	nn	np	np	np	np	nn	np	np	nn	nn	nn	np	np	np	np	nn	nn	nn	np	np	np	np	nn	np	np	nn	nn	nn	np	np	np	nn	np	nn	np	nn	nn	nn	nn	nn	nn
SNP3339	<nnxnp>	{-0}	nn	np	np	np	np	np	nn	np	np	nn	nn	nn	nn	nn	nn	nn	nn	nn	nn	nn	np	np	nn	nn	nn	np	np	nn	nn	nn	nn	nn	np	--	np	nn	np	nn	np	np	--	nn	nn	np	nn	nn	nn
SNP33526	<nnxnp>	{-1}	np	np	np	np	np	nn	nn	np	np	nn	nn	np	np	np	nn	np	nn	np	np	np	np	nn	nn	nn	np	nn	nn	nn	np	np	np	nn	nn	nn	nn	np	nn	nn	np	np	np	np	np	np	np	nn	np
SNP33537	<nnxnp>	{-1}	np	np	nn	nn	nn	np	np	nn	nn	nn	np	np	np	nn	np	nn	nn	nn	np	nn	nn	nn	nn	nn	np	np	np	np	np	np	np	nn	np	nn	nn	np	nn	nn	np	np	nn	np	nn	np	nn	np	np
SNP3355	<nnxnp>	{-0}	nn	nn	np	np	np	nn	np	np	np	np	nn	nn	np	np	nn	nn	nn	np	nn	nn	nn	nn	nn	nn	np	np	nn	np	nn	np	np	nn	nn	nn	np	np	np	nn	np	nn	np	nn	nn	nn	nn	nn	nn
SNP33571	<nnxnp>	{-1}	nn	nn	np	nn	nn	nn	np	nn	nn	np	nn	np	nn	nn	np	np	nn	np	np	nn	np	np	nn	nn	nn	np	np	np	nn	nn	np	nn	np	nn	nn	np	nn	np	np	nn	np	nn	nn	nn	np	nn	np
SNP33581	<nnxnp>	{-0}	nn	np	np	np	np	np	nn	np	nn	np	np	np	nn	np	np	nn	nn	nn	nn	nn	nn	nn	nn	nn	nn	nn	nn	nn	np	nn	nn	nn	nn	nn	nn	np	nn	nn	nn	np	np	nn	nn	np	nn	np	nn
SNP3359	<nnxnp>	{-0}	nn	np	nn	nn	nn	np	nn	np	np	np	np	nn	nn	np	np	np	nn	np	nn	np	nn	nn	nn	nn	np	np	nn	np	np	nn	nn	nn	np	nn	np	nn	np	nn	nn	np	np	nn	nn	np	nn	np	np
SNP33636	<nnxnp>	{-0}	nn	np	nn	nn	nn	np	nn	np	nn	np	np	nn	nn	np	np	np	nn	np	nn	np	nn	nn	nn	nn	np	np	nn	np	nn	np	np	nn	np	nn	nn	nn	np	nn	nn	np	np	nn	nn	np	nn	np	np
SNP33683	<nnxnp>	{-0}	nn	np	nn	nn	nn	np	np	np	nn	np	nn	np	np	nn	np	nn	nn	np	nn	nn	np	nn	nn	nn	nn	np	nn	nn	nn	nn	nn	nn	np	nn	nn	np	nn	nn	nn	np	nn	nn	nn	np	nn	nn	np
SNP33707	<nnxnp>	{-1}	nn	np	nn	np	np	nn	np	nn	nn	np	nn	np	nn	nn	np	np	nn	nn	np	nn	nn	np	nn	nn	nn	np	nn	nn	np	nn	nn	nn	np	nn	np	np	nn	nn	np	nn	np	nn	nn	nn	nn	nn	np
SNP33791	<nnxnp>	{-0}	nn	np	np	np	np	nn	nn	np	np	np	nn	nn	nn	np	nn	np	nn	np	np	np	np	np	nn	np	nn	np	nn	nn	nn	nn	nn	nn	nn	nn	np	nn	np	nn	np	nn	--	nn	nn	nn	nn	nn	nn
SNP33884	<nnxnp>	{-0}	nn	np	nn	nn	nn	np	nn	np	np	np	nn	np	nn	np	nn	np	nn	np	nn	np	nn	nn	nn	nn	np	np	nn	np	np	nn	nn	nn	np	nn	np	nn	np	nn	nn	np	nn	nn	nn	np	nn	np	np
SNP33980	<nnxnp>	{-0}	nn	nn	np	np	np	nn	nn	np	np	np	np	nn	np	np	nn	nn	nn	np	nn	np	np	nn	nn	nn	np	np	np	np	nn	np	np	nn	nn	np	np	np	np	nn	np	nn	np	nn	nn	nn	nn	nn	nn
SNP34031	<nnxnp>	{-0}	nn	np	nn	nn	nn	np	nn	np	nn	np	np	nn	nn	np	np	nn	nn	nn	nn	np	nn	nn	nn	nn	np	nn	nn	np	nn	np	np	nn	np	nn	nn	nn	np	nn	np	nn	np	nn	nn	nn	nn	np	np
SNP34055	<nnxnp>	{-0}	nn	nn	np	np	np	np	nn	np	nn	np	np	np	nn	np	nn	nn	nn	np	np	np	np	np	nn	nn	nn	nn	nn	nn	np	nn	nn	nn	nn	nn	nn	np	nn	nn	nn	np	nn	nn	nn	np	nn	np	np
SNP3409	<nnxnp>	{-0}	nn	np	nn	nn	nn	np	np	np	nn	np	np	np	nn	nn	--	np	nn	np	nn	nn	np	np	nn	nn	nn	np	nn	nn	nn	nn	nn	nn	np	nn	nn	np	nn	nn	nn	np	nn	nn	nn	np	nn	nn	np
SNP34098	<nnxnp>	{-0}	nn	np	np	np	np	nn	np	np	np	nn	np	nn	nn	np	np	np	nn	np	np	np	--	np	nn	nn	nn	np	nn	nn	nn	nn	nn	nn	np	nn	np	nn	np	nn	np	np	np	nn	nn	np	nn	nn	nn
SNP34129	<nnxnp>	{-0}	nn	np	nn	nn	nn	np	np	nn	np	nn	nn	np	nn	nn	np	nn	np	nn	np	nn	nn	np	nn	nn	np	nn	nn	np	nn	nn	nn	nn	nn	np	np	nn	nn	nn	np	np	nn	nn	nn	np	nn	np	np
SNP34130	<nnxnp>	{-0}	nn	np	np	np	np	np	nn	np	nn	np	np	np	nn	np	np	nn	nn	nn	nn	nn	nn	nn	nn	nn	nn	np	nn	nn	np	np	nn	nn	nn	nn	nn	np	nn	nn	nn	np	np	nn	nn	np	nn	np	nn
SNP34221	<nnxnp>	{-0}	nn	np	np	np	np	nn	nn	nn	np	nn	nn	np	np	np	nn	nn	nn	np	np	nn	nn	nn	nn	nn	nn	np	nn	np	np	nn	nn	nn	nn	nn	np	np	np	nn	nn	np	np	nn	nn	np	nn	np	nn
SNP34227	<nnxnp>	{-0}	nn	np	np	nn	nn	np	np	np	nn	np	np	np	np	nn	np	nn	nn	np	np	nn	np	nn	nn	nn	nn	np	np	nn	nn	nn	nn	nn	np	nn	nn	np	np	nn	np	np	--	nn	nn	np	nn	nn	np
SNP34273	<nnxnp>	{-0}	nn	nn	np	np	np	np	nn	np	nn	np	np	np	nn	np	nn	nn	nn	np	np	np	np	nn	nn	nn	nn	nn	nn	nn	np	nn	nn	nn	nn	nn	nn	np	nn	nn	nn	np	np	nn	nn	np	nn	np	np
SNP3428	<nnxnp>	{-1}	nn	nn	nn	nn	nn	nn	np	nn	nn	np	nn	np	nn	nn	np	np	nn	nn	np	nn	nn	nn	nn	nn	nn	np	np	np	nn	nn	nn	nn	np	nn	nn	np	nn	nn	np	nn	np	nn	nn	nn	nn	nn	np
SNP34284	<nnxnp>	{-1}	nn	nn	nn	nn	nn	nn	np	nn	nn	np	nn	np	nn	nn	np	np	nn	nn	np	nn	np	np	nn	nn	nn	np	np	np	nn	nn	nn	nn	np	nn	nn	np	np	nn	np	nn	np	nn	nn	nn	nn	nn	np
SNP34326	<nnxnp>	{-0}	nn	nn	nn	np	np	nn	nn	np	np	np	nn	np	np	nn	nn	nn	--	nn	np	nn	nn	nn	nn	nn	nn	np	nn	nn	np	nn	nn	nn	np	nn	nn	np	np	nn	np	nn	np	nn	--	nn	nn	nn	np
SNP34424	<nnxnp>	{-0}	nn	nn	nn	nn	nn	--	np	np	nn	np	np	np	nn	nn	nn	--	nn	np	nn	nn	--	nn	nn	--	nn	nn	nn	nn	nn	nn	nn	nn	np	nn	nn	nn	nn	nn	nn	np	nn	nn	--	nn	nn	nn	nn
SNP34469	<nnxnp>	{-1}	nn	np	np	np	np	np	np	np	np	np	np	nn	nn	np	nn	nn	nn	np	np	nn	nn	np	nn	nn	nn	np	np	np	np	np	np	nn	nn	np	np	nn	np	nn	nn	np	nn	nn	nn	np	nn	np	nn
SNP34481	<nnxnp>	{-0}	nn	np	nn	nn	nn	np	np	nn	np	nn	nn	np	nn	nn	np	nn	nn	nn	np	nn	nn	np	nn	nn	np	np	nn	np	nn	nn	nn	nn	nn	np	np	nn	nn	nn	np	np	nn	nn	nn	np	nn	np	np
SNP34575	<nnxnp>	{-0}	nn	nn	nn	np	np	nn	nn	nn	nn	np	np	nn	np	nn	nn	nn	nn	np	np	np	np	np	nn	nn	nn	nn	nn	nn	np	nn	nn	nn	nn	nn	nn	np	nn	nn	nn	np	nn	nn	nn	np	nn	nn	np
SNP34597	<nnxnp>	{-0}	nn	nn	np	np	np	nn	nn	np	np	np	nn	nn	nn	np	nn	np	nn	np	np	np	nn	np	nn	nn	nn	nn	nn	nn	nn	nn	nn	nn	nn	np	np	nn	np	nn	np	nn	np	nn	nn	nn	nn	nn	nn
SNP34627	<nnxnp>	{-0}	nn	np	nn	nn	nn	np	nn	nn	np	np	np	nn	nn	np	nn	nn	nn	nn	np	nn	np	np	nn	nn	np	np	np	nn	np	nn	nn	nn	np	nn	nn	nn	nn	nn	nn	nn	nn	nn	nn	nn	nn	nn	np
SNP3469	<nnxnp>	{-1}	nn	nn	nn	np	np	nn	np	np	nn	nn	nn	np	nn	np	np	nn	nn	np	np	nn	--	np	nn	nn	np	nn	np	nn	nn	nn	nn	nn	np	nn	nn	np	np	nn	np	np	np	nn	nn	nn	nn	np	nn
SNP34721	<nnxnp>	{-0}	nn	np	nn	nn	nn	np	nn	nn	np	np	--	nn	nn	np	nn	np	nn	nn	np	nn	nn	np	nn	nn	np	nn	nn	nn	np	nn	nn	nn	nn	nn	nn	nn	nn	nn	nn	np	nn	nn	nn	np	nn	nn	np
SNP34729	<nnxnp>	{-0}	nn	nn	nn	np	np	nn	np	np	np	np	nn	nn	np	np	np	nn	nn	np	np	np	np	nn	nn	nn	np	np	np	np	nn	nn	nn	nn	nn	nn	np	np	np	nn	np	nn	np	nn	nn	nn	nn	np	nn
SNP34783	<nnxnp>	{-1}	nn	nn	np	np	np	np	np	np	np	nn	np	nn	nn	np	nn	np	nn	np	nn	np	np	np	nn	nn	nn	np	np	nn	np	np	np	nn	nn	nn	nn	np	np	nn	nn	np	nn	nn	nn	np	nn	np	np
SNP34784	<nnxnp>	{-1}	np	np	nn	nn	nn	nn	np	nn	np	nn	nn	nn	np	nn	np	nn	nn	nn	nn	nn	nn	nn	nn	nn	np	np	np	np	nn	np	np	nn	np	np	np	nn	np	nn	np	nn	np	nn	nn	nn	np	nn	nn
SNP34834	<nnxnp>	{-1}	nn	nn	np	np	np	nn	np	np	np	nn	np	nn	nn	np	np	np	nn	np	nn	np	np	np	nn	nn	nn	nn	np	nn	np	np	np	nn	nn	nn	nn	np	nn	nn	nn	np	nn	nn	nn	np	nn	np	np
SNP34880	<nnxnp>	{-0}	nn	nn	nn	np	np	nn	np	np	np	np	nn	nn	np	np	nn	nn	nn	np	np	np	np	nn	nn	nn	np	nn	nn	np	nn	nn	nn	nn	nn	np	np	np	np	nn	np	nn	np	nn	nn	nn	nn	nn	nn
SNP34916	<nnxnp>	{-0}	np	nn	nn	nn	nn	np	np	np	np	nn	nn	nn	nn	np	nn	np	nn	np	np	np	nn	nn	nn	nn	nn	nn	nn	nn	np	np	np	nn	np	nn	np	nn	np	nn	nn	np	nn	np	nn	np	nn	np	nn
SNP34957	<nnxnp>	{-0}	nn	nn	nn	np	np	nn	np	np	np	np	nn	nn	np	np	np	nn	nn	np	nn	np	nn	nn	nn	nn	np	nn	nn	np	nn	nn	nn	nn	nn	--	np	np	np	nn	np	nn	np	nn	nn	nn	nn	np	nn
SNP3500	<nnxnp>	{-0}	nn	np	nn	nn	nn	np	np	nn	np	nn	nn	np	nn	nn	np	nn	nn	nn	nn	nn	nn	np	nn	nn	np	np	nn	np	nn	nn	nn	nn	nn	nn	np	nn	nn	nn	np	np	nn	nn	nn	np	nn	np	nn
SNP35006	<nnxnp>	{-0}	np	nn	nn	nn	nn	np	np	np	np	nn	nn	nn	nn	np	nn	nn	nn	np	np	np	nn	nn	nn	nn	nn	nn	nn	nn	np	np	np	nn	np	nn	np	nn	np	nn	nn	np	nn	np	nn	np	nn	np	nn
SNP35024	<nnxnp>	{-0}	nn	np	nn	nn	nn	np	np	np	nn	np	np	np	nn	nn	nn	np	nn	np	nn	nn	np	np	nn	nn	nn	np	nn	nn	nn	nn	nn	nn	np	nn	nn	nn	nn	nn	nn	np	nn	nn	nn	np	nn	nn	np
SNP35040	<nnxnp>	{-0}	nn	np	np	np	np	nn	nn	np	np	np	nn	nn	nn	np	nn	np	nn	np	np	np	np	np	nn	nn	nn	np	nn	nn	nn	np	nn	nn	nn	np	nn	nn	np	nn	np	nn	np	nn	nn	nn	nn	nn	nn
SNP35076	<nnxnp>	{-1}	nn	np	np	np	np	nn	nn	nn	nn	np	np	np	np	nn	np	np	nn	nn	np	nn	np	np	nn	nn	np	nn	np	np	nn	nn	nn	nn	nn	nn	nn	np	nn	nn	np	nn	np	nn	nn	nn	nn	nn	np
SNP3508	<nnxnp>	{-1}	nn	nn	nn	nn	nn	nn	np	nn	nn	np	nn	np	nn	np	np	np	nn	nn	np	nn	nn	np	nn	nn	nn	np	np	np	nn	nn	nn	nn	np	nn	nn	np	nn	nn	np	nn	np	nn	nn	nn	nn	nn	np
SNP35096	<nnxnp>	{-0}	nn	np	nn	nn	nn	np	nn	np	nn	np	np	nn	nn	np	np	nn	nn	np	nn	np	nn	nn	nn	nn	np	np	nn	np	np	np	np	nn	np	nn	nn	nn	np	nn	np	np	nn	nn	nn	np	nn	np	np
SNP35223	<nnxnp>	{-0}	nn	np	nn	nn	nn	np	np	np	nn	np	np	np	nn	nn	nn	np	nn	np	nn	nn	np	np	nn	nn	nn	np	nn	nn	nn	nn	nn	nn	np	nn	nn	nn	nn	nn	nn	np	nn	nn	nn	np	nn	nn	np
SNP35416	<nnxnp>	{-0}	nn	np	np	np	np	nn	np	np	np	nn	np	nn	nn	np	np	np	nn	np	np	np	np	np	nn	nn	nn	np	nn	nn	nn	nn	nn	nn	np	nn	np	nn	np	nn	np	nn	np	nn	nn	nn	nn	nn	nn
SNP35661	<nnxnp>	{-0}	nn	nn	nn	np	np	nn	np	np	np	np	nn	nn	np	np	nn	nn	nn	np	np	np	np	nn	nn	nn	np	np	nn	np	nn	np	np	nn	nn	nn	np	np	np	nn	np	nn	np	nn	nn	nn	nn	nn	nn
SNP35676	<nnxnp>	{-0}	nn	nn	np	np	np	nn	nn	np	np	np	np	nn	np	np	nn	nn	nn	np	nn	np	np	nn	nn	nn	np	np	np	np	nn	np	np	nn	nn	np	np	np	np	nn	np	nn	np	nn	nn	nn	nn	nn	nn
SNP35732	<nnxnp>	{-0}	nn	nn	np	np	np	nn	np	np	np	np	np	nn	np	np	nn	nn	nn	np	nn	np	np	nn	nn	nn	np	np	nn	np	nn	np	np	nn	nn	nn	np	np	np	nn	np	nn	np	nn	nn	nn	nn	nn	nn
SNP35816	<nnxnp>	{-1}	np	np	nn	nn	nn	nn	np	nn	np	nn	nn	nn	np	nn	np	nn	nn	nn	nn	nn	nn	nn	nn	nn	np	np	np	np	nn	np	np	nn	np	nn	np	nn	np	nn	np	nn	np	np	nn	nn	np	np	nn
SNP35909	<nnxnp>	{-0}	nn	np	nn	nn	nn	np	np	np	nn	np	np	np	nn	nn	nn	np	nn	np	nn	nn	nn	np	nn	nn	nn	nn	nn	nn	nn	nn	nn	nn	np	nn	nn	np	nn	nn	nn	np	nn	nn	nn	np	nn	nn	np
SNP36017	<nnxnp>	{-0}	nn	np	nn	np	np	nn	nn	np	nn	np	nn	nn	np	np	nn	np	nn	np	np	nn	nn	nn	nn	nn	nn	nn	np	np	nn	nn	nn	nn	nn	nn	np	nn	np	nn	np	nn	np	nn	nn	nn	nn	np	nn
SNP36024	<nnxnp>	{-0}	nn	nn	nn	np	np	nn	np	np	np	np	nn	np	np	nn	np	nn	nn	np	np	np	np	nn	nn	nn	nn	np	nn	nn	np	nn	nn	nn	np	nn	nn	np	np	np	np	nn	--	nn	nn	nn	nn	nn	np
SNP36044	<nnxnp>	{-0}	nn	np	nn	np	np	nn	nn	np	nn	np	nn	nn	np	np	nn	np	nn	np	np	nn	nn	nn	nn	nn	nn	nn	np	np	nn	nn	nn	nn	nn	nn	np	nn	np	nn	np	nn	np	nn	nn	nn	nn	np	nn
SNP36065	<nnxnp>	{-0}	nn	nn	nn	np	np	nn	np	np	np	np	nn	nn	np	np	nn	nn	nn	np	np	np	np	nn	nn	nn	np	nn	nn	np	nn	np	np	nn	nn	nn	np	np	np	nn	np	nn	np	nn	nn	nn	nn	nn	nn
SNP36099	<nnxnp>	{-0}	nn	np	nn	nn	nn	nn	np	np	nn	nn	np	np	np	np	np	nn	nn	np	nn	nn	nn	nn	nn	nn	nn	nn	np	nn	nn	nn	nn	nn	np	nn	nn	np	np	nn	np	nn	nn	nn	nn	nn	nn	nn	np
SNP36145	<nnxnp>	{-0}	nn	np	np	np	np	np	np	np	np	nn	np	nn	nn	nn	nn	np	nn	nn	nn	np	np	np	nn	nn	nn	nn	np	nn	nn	nn	nn	nn	np	nn	np	nn	np	nn	np	np	np	nn	nn	np	nn	nn	nn
SNP36239	<nnxnp>	{-0}	nn	np	np	nn	nn	np	np	np	np	nn	nn	nn	nn	nn	np	nn	np	nn	nn	nn	np	np	nn	nn	np	nn	nn	nn	nn	nn	nn	nn	nn	nn	np	nn	nn	nn	np	np	nn	nn	nn	np	nn	nn	np
SNP36269	<nnxnp>	{-0}	nn	nn	np	np	np	nn	nn	np	np	np	np	nn	np	np	nn	nn	nn	np	np	np	np	nn	nn	nn	np	np	np	np	nn	np	np	nn	nn	np	np	np	np	nn	np	nn	np	nn	nn	nn	nn	nn	nn
SNP36304	<nnxnp>	{-0}	nn	nn	np	np	np	nn	nn	np	np	np	np	nn	np	np	nn	nn	nn	np	np	np	np	nn	nn	nn	np	np	np	np	nn	np	np	nn	nn	np	np	np	np	nn	np	nn	np	nn	nn	nn	nn	nn	nn
SNP36365	<nnxnp>	{-1}	np	np	np	np	np	nn	np	nn	nn	nn	nn	np	nn	nn	nn	nn	nn	nn	nn	nn	np	nn	nn	nn	np	nn	nn	nn	np	nn	np	nn	nn	nn	nn	np	nn	nn	np	np	nn	np	np	np	nn	nn	np
SNP36430	<nnxnp>	{-0}	nn	nn	np	np	np	nn	nn	np	np	np	nn	nn	nn	np	nn	np	nn	np	np	np	np	np	nn	nn	nn	nn	nn	nn	nn	nn	nn	nn	nn	nn	np	nn	np	nn	np	nn	np	nn	nn	nn	nn	nn	nn
SNP36471	<nnxnp>	{-1}	nn	nn	np	np	np	np	nn	nn	np	nn	np	nn	nn	nn	np	np	nn	np	np	nn	np	np	nn	nn	np	np	np	nn	nn	nn	nn	nn	nn	nn	np	np	np	nn	np	np	np	nn	nn	np	nn	np	nn
SNP36522	<nnxnp>	{-1}	nn	nn	nn	nn	nn	nn	np	nn	nn	np	nn	np	nn	nn	np	np	nn	nn	np	nn	nn	np	nn	nn	nn	nn	np	np	nn	nn	nn	nn	np	nn	nn	np	nn	nn	np	nn	np	nn	nn	nn	nn	nn	np
SNP3658	<nnxnp>	{-0}	nn	np	nn	np	np	nn	np	np	nn	nn	np	nn	nn	np	np	nn	nn	nn	nn	np	nn	nn	nn	nn	np	nn	np	np	nn	nn	nn	nn	np	nn	nn	nn	np	nn	np	nn	np	nn	nn	nn	nn	np	np
SNP36580	<nnxnp>	{-1}	nn	nn	np	np	np	np	np	np	np	nn	nn	nn	nn	np	nn	np	nn	np	np	np	np	np	nn	nn	nn	np	np	nn	np	np	np	nn	nn	nn	nn	np	np	nn	nn	np	nn	nn	nn	np	nn	np	np
SNP36581	<nnxnp>	{-0}	nn	np	np	np	np	nn	np	np	np	nn	np	nn	nn	np	np	np	nn	np	np	np	np	np	nn	nn	nn	np	nn	nn	nn	nn	nn	nn	np	np	np	nn	np	nn	np	nn	np	nn	nn	nn	nn	nn	nn
SNP36660	<nnxnp>	{-0}	nn	np	nn	nn	nn	nn	np	nn	np	nn	np	np	np	np	nn	nn	nn	np	np	nn	nn	nn	nn	nn	nn	np	np	nn	nn	nn	nn	nn	np	nn	nn	np	np	nn	np	np	np	nn	nn	np	nn	nn	np
SNP36695	<nnxnp>	{-1}	np	np	nn	nn	nn	nn	np	nn	np	nn	nn	nn	np	nn	np	np	nn	nn	nn	nn	nn	nn	nn	nn	np	nn	np	np	nn	np	np	nn	np	nn	np	nn	np	nn	np	nn	np	np	nn	nn	np	np	nn
SNP36733	<nnxnp>	{-0}	nn	np	nn	nn	nn	np	np	np	nn	np	np	np	nn	nn	nn	np	nn	np	nn	np	np	np	nn	nn	nn	np	np	nn	nn	nn	nn	nn	np	nn	nn	nn	nn	nn	nn	np	nn	nn	nn	np	nn	nn	np
SNP3675	<nnxnp>	{-1}	np	np	nn	nn	nn	nn	np	nn	np	nn	nn	nn	np	nn	--	np	nn	nn	nn	nn	nn	nn	nn	nn	np	np	np	np	nn	np	np	nn	np	np	np	nn	np	nn	np	nn	np	np	nn	nn	np	nn	nn
SNP3685	<nnxnp>	{-0}	nn	np	np	np	np	nn	nn	np	np	np	nn	nn	nn	np	nn	np	nn	np	np	np	nn	np	nn	nn	nn	np	nn	nn	nn	nn	nn	nn	nn	nn	np	nn	np	nn	np	nn	np	nn	nn	nn	nn	nn	nn
SNP36908	<nnxnp>	{-1}	np	np	np	np	np	nn	nn	nn	nn	nn	nn	np	np	np	nn	nn	nn	nn	np	np	np	nn	nn	nn	np	nn	nn	nn	np	np	np	nn	nn	nn	nn	np	nn	nn	np	np	nn	nn	np	np	np	nn	np
SNP3700	<nnxnp>	{-1}	nn	nn	np	np	np	np	np	np	np	nn	np	nn	nn	np	np	np	nn	np	np	np	np	np	nn	nn	nn	np	np	nn	np	np	np	nn	nn	nn	nn	np	np	nn	nn	np	nn	nn	nn	np	nn	np	np
SNP37033	<nnxnp>	{-0}	nn	nn	nn	np	np	nn	np	np	np	np	nn	nn	np	np	nn	nn	nn	np	np	np	np	nn	nn	nn	np	nn	nn	np	nn	nn	nn	nn	nn	nn	np	np	np	nn	np	nn	np	nn	nn	nn	nn	nn	nn
SNP37035	<nnxnp>	{-0}	nn	np	np	np	np	np	nn	nn	nn	np	nn	np	np	np	np	nn	nn	nn	nn	nn	nn	nn	nn	nn	nn	np	nn	nn	np	nn	nn	nn	nn	nn	nn	np	nn	nn	nn	np	np	nn	nn	np	nn	np	nn
SNP37040	<nnxnp>	{-1}	nn	np	np	np	np	np	nn	nn	nn	np	np	np	np	nn	np	nn	nn	nn	np	nn	np	np	nn	nn	np	np	np	np	nn	nn	nn	nn	nn	nn	nn	np	nn	nn	np	nn	np	nn	nn	nn	nn	nn	np
SNP37112	<nnxnp>	{-0}	nn	np	nn	nn	nn	nn	np	nn	nn	nn	nn	nn	nn	nn	nn	nn	nn	nn	np	nn	nn	np	nn	nn	np	nn	nn	nn	nn	nn	nn	nn	nn	nn	np	nn	nn	nn	np	np	nn	nn	nn	np	nn	nn	np
SNP37118	<nnxnp>	{-1}	np	np	nn	nn	nn	nn	np	nn	np	nn	nn	nn	np	nn	np	np	nn	nn	nn	nn	nn	nn	nn	nn	np	np	np	np	nn	np	np	nn	np	np	np	nn	np	nn	np	nn	np	np	nn	nn	np	np	nn
SNP37130	<nnxnp>	{-0}	nn	nn	np	np	np	nn	nn	np	np	np	nn	nn	nn	np	nn	np	nn	np	nn	np	nn	np	nn	nn	nn	nn	nn	nn	nn	nn	nn	nn	nn	np	np	nn	np	nn	np	nn	np	nn	nn	nn	nn	nn	nn
SNP37196	<nnxnp>	{-1}	nn	nn	nn	np	np	nn	np	nn	nn	np	nn	np	nn	nn	np	np	nn	nn	np	nn	nn	np	nn	nn	nn	np	nn	np	nn	nn	nn	nn	np	np	np	np	nn	nn	np	nn	np	nn	nn	nn	nn	nn	np
SNP3720	<nnxnp>	{-0}	nn	np	np	np	np	np	np	np	np	nn	np	np	nn	nn	nn	np	nn	nn	nn	np	np	np	nn	nn	nn	np	np	nn	nn	nn	nn	nn	np	np	np	nn	np	nn	np	np	np	nn	nn	np	nn	nn	nn
SNP37228	<nnxnp>	{-0}	nn	np	nn	nn	nn	np	nn	nn	np	np	np	nn	nn	np	nn	nn	nn	nn	np	nn	np	np	nn	nn	np	np	np	nn	np	nn	nn	nn	np	nn	nn	nn	nn	nn	nn	nn	nn	np	nn	nn	nn	nn	np
SNP37242	<nnxnp>	{-1}	nn	nn	nn	np	np	nn	np	nn	nn	np	nn	np	nn	nn	np	np	nn	nn	np	nn	nn	np	nn	nn	nn	np	nn	np	nn	nn	nn	nn	np	nn	np	np	nn	nn	np	nn	np	nn	nn	nn	nn	nn	np
SNP37244	<nnxnp>	{-1}	nn	nn	np	np	np	np	np	np	np	nn	np	nn	nn	np	np	np	nn	np	np	np	np	np	nn	nn	nn	nn	np	nn	np	np	np	nn	nn	nn	nn	np	np	nn	nn	np	nn	nn	nn	np	nn	np	np
SNP37327	<nnxnp>	{-1}	nn	nn	np	np	np	np	nn	np	np	nn	np	nn	np	np	np	np	nn	np	nn	np	np	np	nn	nn	nn	np	np	nn	np	np	np	nn	nn	nn	nn	np	np	nn	nn	np	nn	nn	nn	np	nn	np	np
SNP37335	<nnxnp>	{-1}	nn	nn	nn	nn	nn	nn	np	nn	nn	np	nn	np	nn	nn	np	np	nn	nn	np	--	np	np	nn	nn	nn	np	np	np	nn	nn	nn	nn	np	nn	nn	np	nn	nn	np	nn	--	nn	nn	nn	nn	nn	np
SNP37391	<nnxnp>	{-1}	nn	np	np	np	np	nn	nn	nn	nn	np	nn	nn	np	nn	np	nn	nn	nn	nn	nn	np	np	nn	nn	np	nn	np	np	nn	nn	nn	nn	nn	nn	nn	np	nn	nn	np	nn	nn	nn	nn	nn	nn	nn	np
SNP37409	<nnxnp>	{-0}	nn	nn	nn	np	np	nn	nn	nn	nn	np	np	nn	np	nn	nn	nn	nn	np	np	np	nn	np	--	--	nn	nn	nn	nn	np	nn	nn	nn	nn	nn	nn	np	nn	nn	nn	np	nn	nn	--	np	nn	nn	np
SNP37497	<nnxnp>	{-0}	nn	np	np	np	np	nn	nn	np	np	nn	np	nn	nn	np	np	np	nn	np	np	np	np	np	nn	nn	nn	np	nn	nn	nn	nn	nn	nn	np	np	np	nn	np	nn	np	nn	np	nn	nn	nn	nn	nn	nn
SNP37506	<nnxnp>	{-0}	nn	np	nn	nn	nn	np	nn	nn	np	np	np	nn	nn	np	nn	nn	nn	nn	np	nn	np	np	nn	nn	np	np	np	nn	np	nn	nn	nn	np	nn	nn	nn	nn	nn	nn	nn	nn	nn	nn	nn	nn	nn	np
SNP37567	<nnxnp>	{-0}	nn	np	nn	nn	np	np	np	np	nn	np	np	np	nn	nn	nn	np	nn	np	nn	nn	np	np	nn	nn	nn	np	np	nn	np	nn	nn	nn	np	nn	nn	nn	nn	nn	nn	np	nn	nn	nn	np	nn	nn	np
SNP37611	<nnxnp>	{-0}	nn	nn	nn	nn	nn	np	np	np	np	np	np	nn	nn	nn	np	nn	nn	nn	nn	nn	nn	np	nn	nn	nn	nn	np	np	nn	nn	nn	nn	np	np	np	nn	np	nn	nn	nn	nn	nn	nn	nn	nn	np	nn
SNP37642	<nnxnp>	{-1}	nn	nn	np	np	np	np	np	np	np	nn	np	nn	nn	np	np	np	nn	np	nn	np	np	np	nn	nn	nn	np	np	nn	np	np	np	nn	nn	nn	nn	np	np	nn	nn	np	nn	nn	nn	np	nn	np	np
SNP37654	<nnxnp>	{-0}	nn	np	np	np	np	np	nn	np	nn	np	np	np	nn	np	np	nn	nn	nn	np	nn	nn	nn	nn	nn	nn	nn	np	nn	np	nn	nn	nn	nn	nn	nn	np	nn	nn	nn	np	np	nn	nn	np	nn	np	nn
SNP37663	<nnxnp>	{-0}	np	nn	nn	nn	nn	np	np	np	np	nn	nn	nn	nn	np	nn	np	nn	np	np	np	nn	nn	nn	nn	nn	nn	nn	nn	np	np	np	nn	np	nn	np	nn	np	nn	nn	np	nn	np	nn	np	nn	np	nn
SNP37687	<nnxnp>	{-1}	nn	nn	nn	nn	nn	nn	np	nn	nn	np	nn	np	nn	nn	np	np	nn	nn	np	nn	nn	np	nn	nn	nn	np	np	np	nn	nn	nn	nn	np	nn	nn	np	nn	nn	np	nn	np	nn	nn	nn	nn	nn	np
SNP37688	<nnxnp>	{-0}	nn	np	nn	np	np	nn	nn	nn	np	nn	nn	np	np	np	nn	nn	nn	np	np	nn	nn	nn	nn	nn	nn	np	nn	np	np	nn	nn	nn	nn	nn	np	np	np	nn	nn	np	np	nn	nn	np	nn	np	nn
SNP3769	<nnxnp>	{-0}	nn	np	np	np	np	nn	np	np	np	nn	np	nn	nn	np	np	np	nn	np	np	np	np	np	nn	nn	nn	np	nn	nn	nn	nn	nn	nn	np	nn	np	nn	np	nn	np	np	np	nn	nn	np	nn	nn	nn
SNP3771	<nnxnp>	{-0}	nn	np	nn	np	np	nn	np	np	nn	nn	nn	nn	nn	np	nn	nn	nn	nn	nn	nn	nn	nn	nn	nn	np	np	np	np	nn	nn	nn	nn	np	nn	nn	nn	np	nn	np	nn	nn	nn	nn	nn	nn	nn	np
SNP37716	<nnxnp>	{-0}	nn	np	nn	nn	nn	np	nn	np	nn	np	np	nn	nn	np	np	nn	nn	np	nn	nn	nn	nn	nn	nn	np	np	nn	np	nn	np	np	nn	np	nn	nn	nn	np	nn	np	np	np	nn	nn	np	nn	nn	np
SNP37724	<nnxnp>	{-0}	nn	np	nn	nn	nn	np	np	nn	np	nn	nn	np	nn	nn	np	nn	nn	nn	np	nn	np	np	nn	nn	np	np	nn	np	nn	nn	nn	nn	nn	np	np	nn	nn	nn	np	np	nn	nn	nn	np	nn	np	np
SNP3779	<nnxnp>	{-1}	nn	nn	np	np	np	np	np	np	np	nn	np	nn	nn	nn	np	np	nn	np	nn	np	np	np	nn	nn	nn	np	np	nn	np	np	np	nn	nn	nn	nn	np	np	nn	nn	np	nn	nn	nn	np	nn	np	np
SNP3784	<nnxnp>	{-1}	nn	nn	np	np	np	np	np	np	np	nn	np	nn	nn	np	np	np	nn	np	np	np	np	np	nn	nn	nn	nn	np	nn	np	np	np	nn	nn	nn	nn	np	np	nn	nn	np	nn	nn	nn	np	nn	np	np
SNP37865	<nnxnp>	{-0}	nn	nn	nn	np	np	nn	np	np	np	np	nn	nn	np	np	nn	nn	nn	np	nn	np	np	nn	nn	nn	np	np	nn	np	nn	np	np	nn	nn	np	np	np	np	nn	np	nn	np	nn	nn	nn	nn	nn	nn
SNP37910	<nnxnp>	{-0}	nn	nn	nn	nn	nn	np	nn	np	np	np	np	nn	nn	np	np	np	nn	np	np	nn	nn	np	nn	nn	nn	np	np	np	nn	nn	nn	nn	np	nn	np	nn	np	nn	nn	nn	np	nn	nn	nn	nn	np	nn
SNP37969	<nnxnp>	{-0}	nn	nn	np	np	np	nn	np	np	np	np	np	nn	np	np	nn	nn	nn	np	nn	np	np	nn	nn	nn	np	np	nn	nn	nn	np	np	nn	nn	nn	np	np	np	nn	np	nn	np	nn	nn	nn	nn	nn	nn
SNP38018	<nnxnp>	{-0}	nn	np	nn	nn	nn	np	nn	np	np	np	nn	nn	nn	np	nn	nn	--	np	nn	--	np	np	nn	nn	nn	np	nn	nn	nn	nn	nn	nn	np	nn	nn	nn	nn	nn	nn	np	nn	nn	nn	nn	nn	nn	np
SNP38038	<nnxnp>	{-0}	nn	nn	np	np	np	np	nn	np	np	np	np	nn	np	np	nn	nn	nn	np	np	np	np	nn	nn	nn	np	np	np	np	nn	np	np	nn	nn	np	np	np	np	nn	np	nn	np	nn	nn	nn	nn	nn	nn
SNP38052	<nnxnp>	{-1}	nn	nn	np	np	np	nn	nn	np	np	nn	np	nn	nn	np	np	np	nn	np	np	np	np	np	nn	nn	nn	np	np	nn	np	np	np	nn	nn	nn	nn	np	np	nn	nn	np	nn	nn	nn	np	nn	np	np
SNP38092	<nnxnp>	{-0}	nn	nn	np	np	np	nn	np	np	np	np	np	nn	np	np	nn	nn	nn	np	nn	np	np	nn	nn	nn	np	np	nn	np	nn	np	np	nn	nn	np	np	np	np	nn	np	nn	np	np	nn	nn	nn	nn	nn
SNP38159	<nnxnp>	{-0}	nn	np	np	np	np	nn	nn	np	np	nn	np	nn	nn	np	np	np	nn	np	np	np	np	np	nn	nn	nn	np	nn	nn	nn	nn	nn	nn	np	np	np	nn	np	nn	np	nn	nn	nn	nn	nn	nn	nn	nn
SNP38187	<nnxnp>	{-0}	nn	np	nn	nn	nn	np	np	np	nn	np	np	np	nn	nn	nn	np	nn	np	nn	nn	np	np	nn	nn	nn	nn	nn	nn	nn	nn	nn	nn	np	nn	nn	nn	nn	nn	nn	np	nn	nn	nn	np	nn	nn	np
SNP38207	<nnxnp>	{-0}	np	np	np	np	np	np	nn	np	nn	np	nn	np	nn	np	np	nn	nn	nn	np	nn	nn	nn	nn	nn	nn	nn	nn	nn	np	nn	nn	nn	nn	nn	nn	np	nn	nn	nn	np	np	nn	nn	np	nn	np	nn
SNP38263	<nnxnp>	{-0}	nn	nn	nn	nn	nn	np	np	np	np	np	np	nn	nn	nn	np	nn	nn	nn	nn	nn	nn	np	nn	nn	nn	np	np	np	nn	nn	nn	nn	np	np	np	nn	np	nn	nn	nn	nn	nn	nn	nn	nn	np	nn
SNP3831	<nnxnp>	{-1}	nn	nn	nn	np	np	nn	np	np	nn	nn	nn	np	nn	np	np	nn	nn	np	np	nn	nn	np	nn	nn	np	nn	np	nn	nn	np	nn	nn	np	nn	nn	np	np	nn	np	np	np	nn	nn	np	nn	np	nn
SNP38343	<nnxnp>	{-0}	nn	np	np	np	np	nn	np	np	np	nn	np	nn	nn	np	np	np	nn	np	np	np	np	np	nn	nn	nn	nn	nn	nn	nn	nn	nn	nn	np	nn	np	nn	np	nn	np	np	np	nn	nn	np	nn	nn	nn
SNP38351	<nnxnp>	{-0}	nn	np	nn	nn	nn	np	nn	np	nn	np	np	nn	nn	np	np	nn	nn	nn	nn	np	nn	nn	nn	nn	np	np	nn	np	nn	np	np	nn	np	nn	nn	nn	np	nn	np	nn	np	nn	nn	nn	nn	np	np
SNP38388	<nnxnp>	{-1}	np	np	np	np	np	nn	nn	np	nn	nn	nn	np	np	np	nn	np	nn	np	np	np	np	nn	nn	nn	np	nn	nn	nn	np	np	np	nn	nn	nn	nn	np	nn	nn	np	np	np	np	np	np	np	nn	nn
SNP384	<nnxnp>	{-1}	np	np	nn	nn	nn	np	np	nn	nn	nn	np	np	np	nn	np	nn	nn	nn	np	nn	nn	nn	nn	nn	np	np	np	np	np	np	np	nn	np	nn	nn	np	nn	nn	nn	np	nn	np	nn	np	nn	np	np
SNP38406	<nnxnp>	{-0}	nn	np	np	np	np	np	nn	np	nn	np	np	np	nn	np	np	nn	nn	nn	nn	nn	nn	nn	nn	nn	nn	nn	nn	nn	np	nn	nn	nn	nn	nn	nn	np	nn	nn	nn	np	np	nn	nn	np	nn	np	nn
SNP38434	<nnxnp>	{-1}	nn	nn	nn	np	np	np	nn	nn	np	nn	nn	np	nn	nn	np	np	nn	np	np	nn	np	np	nn	nn	np	np	np	nn	nn	nn	nn	nn	nn	np	np	np	np	nn	np	np	np	nn	nn	np	nn	np	nn
SNP38438	<nnxnp>	{-1}	nn	np	np	np	np	nn	nn	nn	nn	np	np	nn	np	nn	np	np	nn	nn	np	nn	np	np	nn	nn	np	nn	np	np	nn	nn	nn	nn	nn	nn	nn	np	nn	nn	np	nn	np	nn	nn	nn	nn	nn	np
SNP38464	<nnxnp>	{-0}	nn	nn	nn	np	np	nn	np	np	np	np	nn	np	np	nn	nn	nn	nn	np	np	np	np	nn	nn	nn	nn	np	nn	nn	np	nn	nn	nn	np	nn	nn	np	np	nn	np	nn	np	nn	nn	nn	nn	nn	np
SNP38538	<nnxnp>	{-0}	nn	np	nn	np	np	nn	np	np	nn	nn	nn	nn	nn	np	np	nn	nn	nn	nn	nn	nn	nn	nn	nn	np	nn	np	np	nn	nn	nn	nn	np	nn	nn	nn	np	nn	np	nn	nn	nn	nn	nn	nn	np	np
SNP3869	<nnxnp>	{-1}	nn	nn	np	np	np	nn	np	np	np	nn	np	nn	nn	np	np	np	nn	np	np	np	np	np	nn	nn	nn	np	np	nn	np	np	np	nn	nn	nn	nn	np	np	nn	nn	np	nn	nn	nn	np	nn	np	np
SNP38707	<nnxnp>	{-0}	nn	np	nn	nn	nn	np	nn	np	nn	np	np	nn	nn	np	np	nn	nn	nn	nn	np	nn	nn	nn	nn	np	np	nn	np	nn	np	np	nn	np	nn	nn	nn	np	nn	np	nn	np	nn	nn	nn	nn	np	np
SNP38741	<nnxnp>	{-0}	nn	np	np	np	np	np	np	np	np	nn	np	np	nn	nn	nn	np	nn	nn	nn	nn	np	np	nn	nn	np	nn	np	nn	nn	nn	nn	nn	np	nn	np	nn	np	nn	nn	np	np	nn	nn	np	nn	nn	nn
SNP38789	<nnxnp>	{-0}	nn	nn	np	np	np	nn	nn	np	np	np	nn	nn	np	nn	nn	nn	nn	np	np	np	np	np	nn	nn	nn	np	nn	nn	nn	np	np	nn	nn	nn	np	np	nn	nn	np	nn	np	nn	nn	nn	nn	nn	nn
SNP38846	<nnxnp>	{-0}	nn	np	np	np	np	nn	np	np	np	nn	np	nn	nn	np	np	np	nn	np	np	np	np	np	nn	nn	nn	np	nn	nn	nn	nn	nn	nn	np	np	np	nn	np	nn	np	nn	np	nn	nn	nn	nn	nn	nn
SNP38908	<nnxnp>	{-0}	nn	np	np	np	np	nn	nn	np	np	np	np	nn	nn	np	np	np	nn	np	np	np	np	np	nn	nn	nn	np	nn	nn	nn	nn	nn	nn	nn	np	np	nn	np	nn	np	nn	np	nn	nn	nn	nn	nn	nn
SNP38930	<nnxnp>	{-1}	nn	nn	np	np	np	np	nn	nn	np	nn	np	nn	nn	nn	np	np	nn	np	np	nn	np	np	nn	nn	np	np	np	nn	nn	nn	nn	nn	nn	nn	np	np	np	nn	np	np	np	nn	nn	np	nn	np	nn
SNP39014	<nnxnp>	{-1}	nn	np	nn	np	np	nn	np	nn	nn	np	nn	np	nn	nn	np	np	nn	nn	np	nn	nn	np	nn	nn	nn	np	nn	np	nn	nn	nn	nn	np	np	np	np	nn	nn	np	nn	np	nn	nn	nn	nn	nn	np
SNP39032	<nnxnp>	{-1}	nn	nn	np	np	np	np	nn	nn	np	nn	np	np	nn	nn	np	np	nn	np	np	nn	np	np	nn	nn	np	np	np	nn	nn	nn	nn	nn	nn	np	np	np	np	nn	np	np	np	nn	nn	np	nn	np	nn
SNP3910	<nnxnp>	{-0}	nn	nn	nn	np	np	nn	np	np	np	np	nn	nn	np	np	nn	nn	nn	np	nn	np	nn	nn	nn	nn	np	nn	np	np	nn	nn	nn	nn	nn	np	np	np	np	nn	np	nn	np	nn	nn	nn	nn	np	nn
SNP3914	<nnxnp>	{-0}	nn	np	nn	nn	nn	nn	np	nn	nn	nn	np	np	np	np	np	nn	nn	np	nn	nn	nn	nn	nn	nn	nn	np	np	nn	nn	nn	nn	nn	np	nn	nn	np	np	nn	np	nn	np	nn	nn	nn	nn	nn	np
SNP39163	<nnxnp>	{-0}	nn	nn	nn	np	np	nn	np	np	np	np	nn	nn	np	np	nn	nn	nn	np	np	np	np	nn	nn	nn	np	nn	np	np	nn	nn	nn	nn	nn	nn	np	np	np	nn	np	nn	np	nn	nn	nn	nn	np	nn
SNP39223	<nnxnp>	{-1}	nn	nn	np	np	np	np	np	np	np	nn	np	nn	nn	np	np	np	nn	np	np	np	np	np	nn	nn	nn	np	np	nn	np	np	np	nn	nn	nn	nn	np	np	nn	nn	np	nn	nn	nn	np	nn	np	np
SNP39251	<nnxnp>	{-1}	nn	nn	nn	np	np	nn	np	np	nn	nn	nn	np	np	np	np	nn	nn	np	np	nn	nn	np	nn	np	np	np	np	nn	nn	nn	nn	nn	np	nn	nn	np	np	nn	np	np	np	nn	nn	np	nn	np	nn
SNP39259	<nnxnp>	{-0}	nn	nn	np	np	np	np	nn	np	nn	np	np	np	np	np	nn	nn	nn	np	np	np	np	np	nn	nn	nn	nn	nn	nn	np	nn	nn	nn	nn	nn	nn	np	nn	nn	nn	np	nn	nn	nn	np	nn	np	np
SNP39365	<nnxnp>	{-0}	nn	np	nn	nn	nn	np	np	np	nn	np	np	np	nn	nn	nn	np	nn	np	nn	nn	np	np	nn	nn	nn	np	nn	nn	nn	nn	nn	nn	np	nn	nn	nn	nn	nn	nn	np	nn	nn	nn	np	nn	nn	np
SNP39459	<nnxnp>	{-0}	nn	np	np	np	np	np	nn	np	nn	np	nn	np	nn	np	np	nn	nn	nn	nn	nn	nn	nn	nn	nn	nn	np	nn	nn	np	nn	nn	nn	nn	nn	nn	np	nn	nn	nn	np	np	nn	nn	np	nn	np	nn
SNP39467	<nnxnp>	{-0}	nn	np	nn	nn	nn	np	np	np	nn	np	np	np	nn	nn	nn	np	nn	np	nn	nn	nn	np	nn	nn	nn	np	nn	nn	nn	nn	nn	nn	np	nn	np	np	nn	nn	nn	np	nn	nn	nn	np	nn	nn	np
SNP39480	<nnxnp>	{-1}	nn	nn	np	nn	nn	nn	np	nn	nn	np	nn	np	nn	nn	np	np	nn	np	np	nn	--	np	nn	nn	nn	np	np	np	nn	nn	nn	nn	nn	nn	nn	np	nn	nn	np	nn	np	nn	nn	nn	nn	nn	np
SNP396	<nnxnp>	{-1}	nn	nn	nn	nn	nn	nn	np	nn	nn	np	nn	np	nn	nn	np	np	nn	nn	np	nn	nn	np	nn	nn	nn	np	np	np	nn	nn	nn	nn	np	nn	nn	np	nn	nn	np	nn	np	nn	nn	nn	nn	nn	np
SNP39620	<nnxnp>	{-0}	nn	np	np	np	np	nn	nn	np	np	np	np	nn	nn	np	nn	np	nn	np	np	np	np	np	nn	nn	nn	nn	nn	nn	nn	nn	nn	nn	nn	np	np	nn	np	nn	np	nn	np	nn	nn	nn	nn	nn	nn
SNP39652	<nnxnp>	{-0}	nn	nn	np	np	np	nn	nn	np	np	np	np	nn	np	np	nn	nn	nn	np	np	nn	np	nn	nn	nn	np	nn	np	np	nn	nn	np	nn	nn	nn	np	np	np	nn	np	nn	nn	nn	nn	nn	nn	np	nn
SNP39657	<nnxnp>	{-0}	nn	np	np	np	np	nn	nn	np	np	nn	np	nn	nn	np	np	np	nn	np	np	np	np	np	nn	nn	nn	nn	nn	nn	nn	nn	nn	nn	np	nn	np	nn	np	nn	np	nn	np	nn	nn	nn	nn	nn	nn
SNP39698	<nnxnp>	{-1}	nn	nn	np	np	np	np	np	np	np	nn	np	nn	nn	np	np	np	nn	np	np	np	nn	np	nn	nn	nn	np	np	nn	np	np	np	nn	nn	nn	nn	np	np	nn	nn	np	nn	nn	nn	np	nn	np	np
SNP39730	<nnxnp>	{-1}	nn	nn	np	nn	nn	nn	np	nn	nn	np	nn	np	nn	nn	np	np	nn	nn	nn	nn	nn	np	nn	nn	nn	nn	np	np	nn	nn	nn	nn	np	nn	nn	np	nn	nn	np	nn	np	nn	nn	nn	nn	nn	np
SNP39736	<nnxnp>	{-0}	nn	np	nn	nn	nn	np	nn	np	nn	np	np	nn	nn	np	np	np	nn	np	nn	np	nn	nn	nn	nn	np	nn	nn	np	nn	np	np	nn	np	nn	nn	nn	np	nn	np	np	np	nn	nn	np	nn	np	np
SNP39764	<nnxnp>	{-0}	nn	nn	nn	np	np	nn	np	np	np	np	nn	nn	np	np	nn	nn	nn	np	np	np	np	nn	nn	nn	np	np	nn	np	np	np	np	nn	nn	nn	np	np	np	nn	np	nn	np	nn	nn	nn	nn	nn	nn
SNP39766	<nnxnp>	{-0}	nn	np	nn	nn	nn	np	np	nn	np	nn	np	np	nn	nn	np	nn	nn	nn	np	np	nn	np	nn	nn	nn	np	nn	np	nn	nn	nn	nn	nn	nn	np	nn	nn	nn	np	nn	nn	nn	nn	nn	nn	np	np
SNP3977	<nnxnp>	{-0}	nn	nn	nn	np	np	nn	np	np	np	np	nn	nn	np	np	nn	nn	nn	np	nn	np	np	nn	nn	nn	np	np	nn	np	nn	nn	nn	nn	nn	np	np	np	np	nn	np	nn	np	nn	nn	nn	nn	np	nn
SNP39825	<nnxnp>	{-0}	nn	nn	np	np	np	nn	nn	np	np	np	np	nn	np	np	nn	nn	nn	np	nn	np	np	nn	nn	nn	np	nn	np	np	nn	np	np	nn	nn	nn	np	np	np	nn	np	nn	np	nn	nn	nn	nn	nn	nn
SNP39920	<nnxnp>	{-1}	nn	nn	np	np	np	np	np	np	np	nn	np	nn	nn	np	np	np	nn	np	np	np	np	np	nn	nn	nn	np	np	nn	np	np	np	nn	nn	nn	nn	np	np	nn	nn	np	nn	nn	np	np	nn	np	np
SNP39934	<nnxnp>	{-1}	np	np	np	np	np	nn	nn	nn	nn	nn	nn	np	np	np	nn	np	nn	np	np	np	np	nn	nn	nn	np	nn	nn	nn	np	np	np	nn	nn	nn	nn	np	nn	nn	np	np	np	np	np	np	np	nn	np
SNP400	<nnxnp>	{-0}	nn	np	nn	np	np	np	np	np	np	np	np	np	np	nn	np	nn	nn	np	nn	np	np	nn	nn	nn	nn	np	np	nn	nn	nn	nn	nn	np	nn	nn	np	np	nn	np	np	nn	nn	nn	np	nn	nn	np
SNP40005	<nnxnp>	{-1}	nn	nn	np	np	np	np	nn	nn	np	nn	np	np	nn	nn	np	np	nn	np	np	nn	np	np	nn	nn	np	nn	np	nn	nn	nn	nn	nn	nn	nn	np	np	np	nn	np	np	np	nn	nn	np	nn	np	nn
SNP4002	<nnxnp>	{-0}	nn	np	nn	nn	nn	np	nn	np	nn	np	np	nn	nn	np	nn	nn	nn	nn	nn	np	--	nn	nn	nn	np	np	nn	np	nn	np	np	nn	np	nn	nn	nn	nn	nn	np	np	np	nn	nn	nn	nn	np	np
SNP40053	<nnxnp>	{-0}	nn	np	nn	nn	nn	np	nn	np	nn	np	np	nn	nn	np	np	nn	nn	nn	nn	np	nn	nn	nn	nn	np	np	nn	np	nn	np	np	nn	np	nn	nn	nn	np	nn	np	np	nn	nn	nn	np	nn	np	np
SNP40090	<nnxnp>	{-1}	nn	nn	np	np	np	nn	np	np	np	nn	np	np	nn	np	np	np	nn	np	nn	np	np	np	nn	nn	nn	nn	nn	nn	np	np	np	nn	np	nn	nn	np	nn	nn	nn	np	nn	nn	nn	np	nn	np	np
SNP40117	<nnxnp>	{-0}	nn	np	nn	np	np	nn	nn	nn	np	nn	nn	np	np	np	nn	nn	nn	np	nn	nn	nn	nn	nn	nn	nn	np	nn	np	np	nn	nn	nn	np	nn	nn	np	np	nn	nn	np	np	nn	nn	np	nn	np	nn
SNP40158	<nnxnp>	{-0}	np	nn	nn	np	np	nn	np	np	np	np	nn	nn	np	np	nn	nn	nn	np	nn	np	nn	nn	nn	nn	np	np	nn	np	nn	nn	nn	nn	nn	np	np	np	np	nn	np	nn	np	nn	nn	nn	nn	np	nn
SNP40159	<nnxnp>	{-0}	nn	np	nn	nn	nn	np	nn	nn	np	np	np	nn	nn	np	nn	np	nn	np	nn	nn	np	np	nn	nn	nn	nn	nn	nn	nn	nn	nn	nn	np	nn	nn	nn	nn	nn	nn	np	nn	nn	nn	nn	nn	nn	np
SNP40160	<nnxnp>	{-0}	nn	np	nn	nn	nn	nn	np	np	nn	nn	np	np	np	np	nn	nn	nn	np	nn	nn	nn	nn	nn	nn	nn	nn	np	nn	nn	nn	nn	nn	np	nn	nn	np	np	nn	np	nn	np	nn	nn	nn	nn	nn	np
SNP40242	<nnxnp>	{-0}	nn	nn	nn	np	np	nn	np	np	np	np	np	np	np	nn	nn	nn	nn	np	np	np	np	nn	nn	nn	nn	np	nn	nn	np	nn	nn	nn	np	nn	nn	np	np	nn	np	nn	nn	nn	nn	np	nn	nn	np
SNP40279	<nnxnp>	{-1}	nn	nn	nn	nn	nn	nn	np	nn	nn	np	nn	np	nn	nn	np	np	nn	nn	np	nn	nn	np	nn	nn	nn	np	np	np	nn	nn	nn	nn	np	nn	nn	np	nn	nn	np	nn	np	nn	nn	nn	nn	nn	np
SNP4034	<nnxnp>	{-0}	nn	np	nn	nn	nn	np	nn	nn	np	np	np	nn	nn	np	nn	nn	nn	nn	np	nn	np	np	nn	nn	np	np	np	nn	np	nn	nn	nn	np	nn	nn	nn	nn	nn	nn	nn	nn	nn	nn	nn	nn	nn	np
SNP40341	<nnxnp>	{-0}	nn	np	nn	nn	nn	nn	np	np	nn	nn	np	np	np	np	np	nn	nn	np	nn	nn	nn	nn	nn	nn	nn	nn	np	nn	nn	nn	nn	nn	np	nn	nn	nn	np	nn	np	nn	np	nn	nn	nn	nn	nn	np
SNP40356	<nnxnp>	{-0}	nn	np	nn	nn	nn	np	np	nn	np	nn	nn	np	nn	nn	np	nn	nn	nn	np	nn	nn	np	nn	nn	np	np	nn	np	nn	nn	nn	nn	nn	nn	np	nn	nn	nn	np	np	nn	nn	nn	np	nn	np	np
SNP4036	<nnxnp>	{-0}	nn	nn	np	np	np	nn	nn	np	np	nn	np	nn	nn	np	np	np	--	np	nn	np	--	nn	nn	nn	nn	np	nn	nn	nn	nn	nn	nn	np	nn	np	nn	nn	nn	np	nn	np	nn	--	nn	nn	nn	nn
SNP40362	<nnxnp>	{-0}	nn	nn	np	np	np	nn	nn	np	np	np	nn	nn	nn	np	nn	np	nn	np	np	np	np	np	nn	nn	nn	nn	nn	nn	nn	nn	nn	nn	nn	nn	np	nn	np	nn	np	nn	np	nn	nn	nn	nn	nn	nn
SNP40385	<nnxnp>	{-0}	nn	nn	nn	np	np	nn	np	np	np	np	nn	np	np	nn	nn	nn	nn	nn	np	nn	--	nn	nn	nn	nn	nn	nn	nn	np	nn	nn	nn	np	nn	nn	np	np	nn	np	nn	np	nn	nn	nn	nn	nn	np
SNP40449	<nnxnp>	{-1}	nn	nn	nn	np	np	np	nn	nn	np	nn	nn	np	nn	nn	np	np	nn	np	np	nn	np	np	nn	nn	np	np	np	nn	nn	nn	nn	nn	nn	np	np	np	np	nn	np	np	np	nn	nn	np	nn	np	nn
SNP40487	<nnxnp>	{-0}	nn	np	nn	nn	np	np	np	np	nn	np	np	np	nn	nn	nn	np	nn	np	nn	nn	np	np	nn	nn	nn	np	nn	nn	nn	nn	np	nn	np	nn	nn	nn	nn	nn	nn	np	nn	nn	nn	np	nn	np	np
SNP40619	<nnxnp>	{-1}	nn	nn	nn	np	np	np	np	nn	np	nn	np	nn	nn	nn	--	np	nn	np	np	nn	np	np	nn	nn	nn	np	np	nn	nn	nn	nn	nn	nn	np	np	np	np	nn	np	np	np	nn	nn	np	nn	np	nn
SNP40635	<nnxnp>	{-0}	nn	np	np	np	np	nn	np	np	np	nn	np	nn	nn	np	np	np	nn	np	np	nn	np	np	nn	nn	nn	np	nn	nn	nn	nn	nn	nn	np	np	np	nn	np	nn	np	np	np	nn	nn	np	nn	nn	nn
SNP40705	<nnxnp>	{-0}	nn	np	np	np	np	nn	np	np	np	nn	np	nn	nn	np	np	np	nn	np	np	np	np	np	nn	nn	nn	nn	nn	nn	nn	nn	nn	nn	np	np	np	nn	np	nn	np	nn	np	nn	nn	nn	nn	nn	nn
SNP40720	<nnxnp>	{-0}	nn	np	nn	nn	nn	np	np	nn	np	nn	nn	np	nn	nn	nn	nn	nn	nn	np	nn	nn	np	nn	nn	np	np	nn	np	nn	np	nn	nn	nn	nn	np	nn	nn	nn	np	np	nn	nn	nn	np	nn	nn	np
SNP40731	<nnxnp>	{-0}	nn	np	nn	nn	np	np	np	nn	np	nn	nn	np	nn	nn	np	nn	nn	nn	np	nn	nn	np	nn	nn	np	np	nn	np	nn	nn	nn	nn	nn	nn	np	nn	nn	nn	np	np	nn	nn	nn	np	nn	np	np
SNP40742	<nnxnp>	{-0}	nn	nn	nn	np	np	nn	np	np	np	np	nn	nn	np	np	nn	nn	nn	np	np	np	nn	nn	nn	nn	np	np	nn	nn	nn	nn	nn	nn	nn	nn	np	np	np	nn	np	nn	np	nn	nn	nn	nn	nn	nn
SNP40823	<nnxnp>	{-1}	nn	nn	np	np	np	np	nn	nn	np	nn	nn	np	nn	nn	np	np	nn	np	np	nn	np	np	nn	nn	np	nn	np	nn	nn	nn	nn	nn	nn	np	np	np	np	nn	np	np	np	nn	nn	np	nn	np	nn
SNP40836	<nnxnp>	{-1}	np	np	np	np	np	nn	nn	np	nn	nn	nn	np	np	np	nn	np	nn	np	np	np	np	nn	nn	nn	np	nn	np	nn	np	np	np	nn	nn	nn	nn	np	nn	nn	np	np	np	np	np	np	np	nn	nn
SNP40867	<nnxnp>	{-0}	nn	np	nn	nn	nn	np	nn	nn	np	np	np	nn	nn	nn	nn	np	nn	nn	np	nn	np	np	nn	nn	np	np	nn	nn	np	nn	nn	nn	np	nn	nn	nn	nn	nn	nn	nn	nn	nn	nn	nn	nn	nn	nn
SNP40888	<nnxnp>	{-1}	nn	nn	nn	nn	nn	nn	np	nn	nn	np	nn	np	nn	nn	np	np	nn	nn	np	nn	nn	np	nn	nn	nn	nn	np	np	nn	nn	nn	nn	np	nn	nn	np	nn	nn	np	nn	np	nn	nn	nn	nn	nn	np
SNP40893	<nnxnp>	{-0}	nn	nn	np	np	np	nn	nn	np	np	np	np	nn	np	np	nn	nn	nn	np	nn	np	np	nn	nn	nn	np	np	np	np	nn	np	np	nn	nn	nn	np	np	np	nn	np	nn	np	nn	nn	nn	nn	nn	nn
SNP40894	<nnxnp>	{-0}	nn	nn	np	np	np	np	nn	np	np	np	np	nn	np	np	nn	nn	nn	np	np	np	np	nn	nn	nn	np	np	np	np	nn	np	np	nn	nn	np	np	np	np	nn	np	nn	np	nn	nn	nn	nn	nn	nn
SNP409	<nnxnp>	{-0}	nn	np	nn	nn	nn	np	nn	nn	np	np	np	nn	nn	np	nn	nn	nn	nn	np	nn	np	np	nn	nn	np	nn	np	nn	np	nn	nn	nn	np	nn	nn	nn	nn	nn	nn	nn	nn	nn	nn	nn	nn	nn	np
SNP41024	<nnxnp>	{-0}	nn	np	nn	nn	nn	nn	np	np	nn	nn	np	np	np	np	np	nn	nn	np	np	nn	nn	nn	nn	nn	nn	nn	np	nn	np	nn	nn	nn	np	nn	nn	np	np	nn	np	nn	np	nn	nn	nn	nn	nn	np
SNP41037	<nnxnp>	{-0}	np	np	nn	np	np	nn	np	nn	np	np	nn	nn	np	np	nn	nn	nn	np	np	np	nn	nn	nn	--	nn	np	nn	nn	nn	nn	nn	nn	np	nn	np	nn	np	nn	nn	np	np	nn	nn	np	np	np	nn
SNP41063	<nnxnp>	{-0}	nn	nn	nn	nn	nn	np	nn	np	np	np	np	nn	nn	np	np	np	nn	np	np	nn	nn	np	nn	nn	nn	np	np	np	nn	nn	nn	nn	np	np	np	nn	np	nn	nn	nn	np	nn	nn	nn	nn	np	nn
SNP41070	<nnxnp>	{-0}	nn	np	nn	np	np	nn	np	np	nn	nn	nn	np	np	np	nn	nn	nn	np	nn	nn	--	nn	nn	nn	nn	np	np	np	nn	nn	nn	nn	np	nn	nn	nn	np	nn	np	nn	np	nn	nn	nn	nn	nn	np
SNP41117	<nnxnp>	{-0}	nn	np	np	np	np	nn	np	np	np	nn	np	nn	nn	np	np	np	nn	np	np	np	nn	np	nn	nn	nn	np	nn	nn	nn	nn	nn	nn	np	nn	np	nn	np	nn	np	nn	np	nn	nn	nn	nn	nn	nn
SNP41141	<nnxnp>	{-0}	nn	np	np	np	np	nn	nn	np	np	np	np	nn	nn	np	np	np	nn	np	np	np	np	np	nn	nn	nn	nn	nn	np	nn	nn	nn	nn	nn	np	np	nn	np	nn	np	nn	np	nn	nn	nn	nn	nn	nn
SNP41194	<nnxnp>	{-0}	nn	nn	nn	np	np	nn	np	np	np	np	nn	nn	np	np	nn	nn	nn	np	nn	np	np	nn	nn	nn	np	np	nn	np	nn	np	np	nn	nn	nn	np	np	np	nn	np	nn	np	nn	nn	nn	nn	nn	nn
SNP41215	<nnxnp>	{-0}	nn	nn	nn	np	np	nn	np	np	np	np	np	np	np	nn	np	nn	nn	np	np	nn	--	nn	nn	nn	nn	nn	nn	nn	np	nn	nn	nn	np	nn	nn	np	np	nn	np	nn	np	nn	nn	nn	nn	nn	np
SNP41270	<nnxnp>	{-0}	nn	nn	np	np	np	nn	np	np	np	np	nn	nn	np	np	nn	nn	nn	np	nn	np	np	nn	nn	nn	np	nn	nn	np	nn	np	np	nn	nn	nn	np	np	np	nn	np	nn	np	nn	nn	nn	nn	nn	nn
SNP41287	<nnxnp>	{-1}	nn	nn	nn	np	np	nn	np	np	nn	nn	nn	np	nn	np	np	nn	nn	np	np	nn	nn	np	nn	nn	np	np	np	nn	nn	nn	nn	nn	np	nn	nn	np	np	nn	np	np	np	nn	nn	np	nn	np	nn
SNP41291	<nnxnp>	{-1}	nn	nn	nn	np	np	np	np	nn	np	nn	np	nn	nn	nn	nn	np	nn	np	np	nn	np	np	nn	nn	nn	np	np	nn	nn	nn	nn	nn	nn	np	np	np	np	nn	np	np	np	nn	nn	np	nn	np	nn
SNP41305	<nnxnp>	{-1}	nn	nn	np	np	np	np	np	np	np	nn	np	nn	nn	np	np	np	nn	np	nn	np	np	np	nn	nn	nn	np	np	nn	np	np	np	nn	nn	nn	nn	np	np	nn	nn	np	nn	nn	nn	np	nn	np	np
SNP41324	<nnxnp>	{-0}	nn	np	nn	nn	nn	np	np	nn	np	nn	nn	np	nn	nn	np	nn	nn	nn	np	nn	nn	np	nn	nn	np	np	nn	np	nn	nn	nn	nn	nn	nn	np	nn	nn	nn	np	np	nn	nn	nn	np	nn	np	np
SNP41330	<nnxnp>	{-0}	nn	np	nn	nn	nn	nn	np	np	nn	nn	np	np	np	np	np	nn	nn	np	nn	nn	nn	nn	nn	nn	nn	nn	np	nn	nn	nn	nn	nn	np	nn	nn	np	np	nn	np	nn	np	nn	nn	nn	nn	nn	np
SNP41416	<nnxnp>	{-0}	nn	nn	nn	np	np	nn	np	np	np	np	np	np	np	nn	np	nn	nn	np	np	np	np	nn	nn	nn	nn	np	nn	nn	nn	nn	nn	nn	np	nn	nn	np	np	nn	np	nn	np	nn	nn	nn	nn	nn	np
SNP41436	<nnxnp>	{-1}	nn	np	nn	np	np	nn	np	nn	nn	np	nn	np	nn	nn	np	np	nn	nn	nn	nn	nn	np	nn	nn	nn	np	nn	nn	nn	np	np	nn	np	nn	np	np	nn	nn	np	nn	np	nn	nn	nn	nn	nn	np
SNP41447	<nnxnp>	{-1}	nn	nn	np	np	np	np	np	np	np	nn	np	nn	nn	np	np	np	nn	np	np	np	np	np	nn	nn	nn	np	np	nn	np	np	np	nn	nn	nn	nn	np	np	nn	nn	np	nn	nn	nn	np	nn	np	np
SNP41473	<nnxnp>	{-1}	nn	np	np	np	np	nn	nn	nn	nn	np	np	np	np	nn	np	np	np	nn	nn	nn	np	np	nn	nn	np	np	np	np	nn	np	nn	nn	nn	nn	nn	np	nn	nn	np	nn	np	nn	nn	nn	nn	nn	np
SNP41480	<nnxnp>	{-0}	nn	nn	np	np	np	np	nn	nn	nn	np	nn	np	np	nn	nn	nn	nn	np	np	np	np	np	nn	nn	nn	np	nn	nn	np	nn	nn	nn	nn	nn	nn	np	nn	nn	nn	np	nn	nn	nn	np	nn	nn	np
SNP41545	<nnxnp>	{-0}	nn	np	nn	nn	nn	np	nn	np	nn	np	np	nn	nn	np	np	nn	nn	np	nn	nn	nn	nn	nn	nn	np	np	nn	np	nn	np	np	nn	np	nn	nn	nn	np	nn	np	np	nn	nn	nn	np	nn	np	np
SNP41578	<nnxnp>	{-0}	nn	np	nn	nn	nn	np	np	nn	np	nn	nn	np	nn	nn	np	nn	nn	nn	np	nn	nn	np	nn	nn	np	np	nn	np	nn	nn	nn	nn	nn	nn	np	nn	nn	nn	np	np	nn	nn	np	np	nn	np	np
SNP41606	<nnxnp>	{-0}	nn	nn	np	np	np	nn	np	np	np	np	np	nn	np	np	nn	nn	np	np	nn	np	np	nn	nn	nn	np	np	nn	np	nn	np	np	nn	nn	np	np	np	np	np	np	nn	np	nn	nn	nn	nn	nn	nn
SNP41716	<nnxnp>	{-0}	nn	np	nn	nn	nn	np	nn	nn	np	np	np	nn	np	np	nn	np	nn	np	nn	nn	np	np	nn	nn	nn	np	nn	nn	nn	nn	nn	nn	np	nn	nn	nn	nn	nn	nn	np	nn	nn	--	np	nn	nn	np
SNP41719	<nnxnp>	{-0}	nn	np	nn	np	np	nn	nn	nn	np	nn	nn	np	np	np	nn	nn	nn	np	nn	nn	nn	nn	nn	nn	nn	np	nn	np	np	nn	nn	nn	nn	nn	np	np	np	nn	nn	np	np	nn	nn	np	nn	np	nn
[truncated: 672 more rows]
[truncated: 68 more columns]

## Sheet: Phenotypic data
Line	Trial	Rep	LW	LL	CD	SGO
XSA 10001	GH	1	8.896	76.2	9	4
XSA 10003	GH	1	9.434	95.8	6	5
XSA 10004	GH	1	9.376	62.4	6	7
XSA 10011	GH	1	8.248	56.6	9	9
XSA 10013	GH	1	9.088	56.2	9	9
XSA 10014	GH	1	7.496	61.6	7	8
XSA 10019	GH	1	7.964	104	6	3
XSA 10020	GH	1	8.21	81.8	7	7
XSA 10021	GH	1	8.736	117.4	6	1
XSA 10022	GH	1	8.714	99.4	8	6
XSA 10024	GH	1	8.776	86	6	5
XSA 10027	GH	1	8.92	96.2	7	5
XSA 10028	GH	1	8.038	90.8	9	6
XSA 10031	GH	1	8.846	96.8	6	3
XSA 10034	GH	1	8.158	77.6	9	5
XSA 10036	GH	1	7.688	77	4	4
XSA 10038	GH	1	10.466	91.6	9	2
XSA 10039	GH	1	7.384	62.2	7	6
XSA 10040	GH	1	8.79	55	5	8
XSA 10041	GH	1	9.154	89.6	5	6
XSA 10044	GH	1	8.214	85.8	2	6
XSA 10048	GH	1	8.55	112.2	2	4
XSA 10049	GH	1	10.668	94.6	1	6
XSA 10050	GH	1	9.648	87.8	1	7
XSA 10051	GH	1	12.094	97.2	2	5
XSA 10053	GH	1	8.062	91.4	3	3
XSA 10054	GH	1	9.404	88.4	2	7
XSA 10055	GH	1	9.83	87	5	6
XSA 10056	GH	1	9.872	99	3	6
XSA 10057	GH	1	8.279	71.8	3	6
XSA 10062	GH	1	10.198	78.8	7	8
XSA 10063	GH	1	10.652	87	8	6
XSA 10064	GH	1	8.43	66.2	6	3
XSA 10065	GH	1	8.908	84.6	5	5
XSA 10066	GH	1	10.256	91.2	6	7
XSA 10074	GH	1	7.368	55.4	7	5
XSA 10075	GH	1	8.162	87.8	2	5
XSA 10077	GH	1	6.588	129.6	4	1
XSA 10078	GH	1	7.792	84.4	5	7
XSA 10079	GH	1	9.226	89.2	9	7
XSA 10084	GH	1	7.386	103.6	9	3
XSA 10094	GH	1	7.85	129.4	4	2
XSA 10097	GH	1	8.856	107.4	2	1
XSA 10098	GH	1	9.89	55.2	9	8
XSA 10099	GH	1	8.398	94	6	3
XSA 10100	GH	1	10.92	95.6	5	5
XSA 10104	GH	1	8.336	96.4	3	4
XSA 10105	GH	1	8.358	64.4	6	7
XSA 10106	GH	1	8.2	85.2	7	1
XSA 10107	GH	1	8.866	109.4	5	1
XSA 10108	GH	1	8.42	100.2	6	5
XSA 10110	GH	1	7.42	86.8	5	7
XSA 10113	GH	1	10.736	109.6	3	6
XSA 10120	GH	1	8.024	72	7	7
XSA 10124	GH	1	8.588	45	9	9
XSA 10125	GH	1	7.764	64.6	4	5
XSA 10127	GH	1	8.368	72	7	7
XSA 10128	GH	1	8.722	71.8	8	6
XSA 10129	GH	1	8.812	72.8	9	7
XSA 10133	GH	1	8.742	88	6	5
XSA 10135	GH	1	10.35	114.4	9	4
XSA 10137	GH	1	8.356	62.4	8	8
XSA 10139	GH	1	10.404	112.6	1	2
XSA 10141	GH	1	9.088	56.2	8	9
XSA 10142	GH	1	8.65	67.8	7	7
XSA 10144	GH	1	8.46	66.2	8	7
XSA 10145	GH	1	8.182	97.8	9	7
XSA 10146	GH	1	8.256	70	5	4
XSA 10148	GH	1	7.724	73.2	9	8
XSA 10149	GH	1	9.962	85.6	5	7
XSA 10855	GH	1	7.884	48.4	9	8
XSA 10856	GH	1	8.646	96	4	6
XSA 10857	GH	1	9.024	75.2	7	5
XSA 10860	GH	1	7.676	65.4	7	6
XSA 10861	GH	1	9.716	66	8	6
XSA 10863	GH	1	8.462	62.8	9	6
XSA 10865	GH	1	7.35	62.2	9	6
XSA 10867	GH	1	7.516	73.2	9	5
XSA 10873	GH	1	7.764	108.4	4	3
XSA 10874	GH	1	7.798	56.8	5	8
XSA 10876	GH	1	8.228	74	5	4
XSA 10878	GH	1	7.088	90.6	7	5
XSA 10882	GH	1	7.872	69.8	7	6
XSA 10885	GH	1	7.588	62.6	2	6
XSA 10888	GH	1	7.93	61.2	8	6
XSA 10890	GH	1	7.86	66.2	7	7
XSA 10891	GH	1	7.844	56	6	9
XSA 10895	GH	1	7.972	84.2	3	6
XSA 10896	GH	1	8.26	59.4	9	7
XSA 10897	GH	1	9.13	103	6	7
XSA 10898	GH	1	8.722	76.6	6	6
XSA 10899	GH	1	9.118	68.6	5	6
XSA 10900	GH	1	8.818	100.2	6	3
XSA 10903	GH	1	8.436	98	2	3
XSA 10904	GH	1	8.282	67	7	3
XSA 10905	GH	1	7.046	61.2	6	7
XSA 10911	GH	1	10.34	67.8	8	7
XSA 10912	GH	1	6.792	60	4	8
XSA 10913	GH	1	8.744	57.8	3	8
XSA 10915	GH	1	9.506	78.8	5	5
XSA 10918	GH	1	6.75	62.6	3	6
XSA 10919	GH	1	8.216	81.8	3	7
XSA 10920	GH	1	6.844	65.8	7	8
XSA 10922	GH	1	9.658	89	7	6
XSA 10923	GH	1	7.736	59.2	7	7
XSA 10924	GH	1	8.862	84.2	5	5
XSA 10926	GH	1	7.132	38.6	7	9
XSA 10928	GH	1	7.596	58.4	4	7
XSA 10929	GH	1	6.448	48.4	9	7
XSA 10932	GH	1	7.448	88.4	3	5
XSA 10941	GH	1	8.918	54.6	8	6
XSA 10942	GH	1	8.468	69.2	5	6
XSA 10943	GH	1	8.85	83.4	3	1
XSA 10944	GH	1	7.124	57.2	7	7
XSA 10945	GH	1	6.88	53.2	6	6
XSA 10001	GH	2	8.758	82.4	8	3
XSA 10003	GH	2	8.442	101.8	7	5
XSA 10004	GH	2	9.208	72.6	7	6
XSA 10011	GH	2	8.1	50	9	8
XSA 10013	GH	2	8.624	49.8	8	9
XSA 10014	GH	2	8.536	50.6	7	8
XSA 10019	GH	2	7.18	110.2	7	2
XSA 10020	GH	2	8.538	72.6	6	7
XSA 10021	GH	2	8.828	95.4	7	2
XSA 10022	GH	2	8.084	91.2	8	7
XSA 10024	GH	2	9.508	84.8	5	4
XSA 10027	GH	2	8.984	79.2	8	4
XSA 10028	GH	2	8.524	95.4	9	7
XSA 10031	GH	2	8.186	84.8	7	2
XSA 10034	GH	2	7.998	75.4	8	5
XSA 10036	GH	2	7.712	97.4	3	4
XSA 10038	GH	2	10.262	77.4	8	4
XSA 10039	GH	2	7.652	54	7	2
XSA 10040	GH	2	8.572	61.4	7	7
XSA 10041	GH	2	10.266	85.6	5	6
XSA 10044	GH	2	8.01	68.8	2	7
XSA 10048	GH	2	7.792	129.4	2	4
XSA 10049	GH	2	11.09	104.6	1	6
XSA 10050	GH	2	8.848	81	1	6
XSA 10051	GH	2	10.848	88.2	2	6
XSA 10053	GH	2	8.938	89.8	3	2
XSA 10054	GH	2	9.584	71.8	2	6
XSA 10055	GH	2	10.024	70.8	5	5
XSA 10056	GH	2	11.14	91.6	4	5
XSA 10057	GH	2	8.04	77.8	3	6
XSA 10062	GH	2	11	67.2	8	8
XSA 10063	GH	2	10.294	94.2	5	5
XSA 10064	GH	2	8.268	62.8	7	2
XSA 10065	GH	2	9.444	77.4	4	4
XSA 10066	GH	2	9.61	90.8	5	6
XSA 10074	GH	2	7.91	68.2	8	6
XSA 10075	GH	2	8.418	74.6	2	5
XSA 10077	GH	2	9.14	116.2	3	2
XSA 10078	GH	2	7.924	75.6	6	7
XSA 10079	GH	2	8.816	69.2	8	6
XSA 10084	GH	2	7.232	90	9	3
XSA 10094	GH	2	9.874	118.8	2	3
XSA 10097	GH	2	8.884	91.2	3	2
XSA 10098	GH	2	8.658	58	8	8
XSA 10099	GH	2	8.568	111	6	2
XSA 10100	GH	2	10.338	102	6	3
XSA 10104	GH	2	7.93	95.8	2	5
XSA 10105	GH	2	8.276	64.6	6	8
XSA 10106	GH	2	8.616	87.4	7	2
XSA 10107	GH	2	8.364	100.2	4	3
XSA 10108	GH	2	7.528	88.2	7	6
XSA 10110	GH	2	7.338	73	6	6
XSA 10113	GH	2	10.186	120.2	2	5
XSA 10120	GH	2	8.18	78	8	6
XSA 10124	GH	2	8.836	45.4	8	9
XSA 10125	GH	2	7.926	67.6	5	6
XSA 10127	GH	2	9.374	79	7	7
XSA 10128	GH	2	8.444	89.2	7	7
XSA 10129	GH	2	8.776	59	7	7
XSA 10133	GH	2	8.894	72.4	6	4
XSA 10135	GH	2	9.146	98	8	5
XSA 10137	GH	2	8.094	55.8	8	8
XSA 10139	GH	2	11.164	100.6	1	4
XSA 10141	GH	2	8.34	49.8	7	8
XSA 10142	GH	2	8.58	67	8	8
XSA 10144	GH	2	8.752	63.6	6	6
XSA 10145	GH	2	8.316	85.2	8	7
XSA 10146	GH	2	7.654	97	5	4
XSA 10148	GH	2	9.002	54.2	8	8
XSA 10149	GH	2	9.794	94.8	5	6
XSA 10855	GH	2	7.282	58.2	6	8
XSA 10856	GH	2	9.348	98.2	5	5
XSA 10857	GH	2	8.448	60.2	6	5
XSA 10860	GH	2	8.698	65.6	8	7
XSA 10861	GH	2	8.27	66.4	6	7
XSA 10863	GH	2	8.01	69	8	6
XSA 10865	GH	2	7.628	64.6	9	6
XSA 10867	GH	2	7.438	67.2	9	5
XSA 10873	GH	2	7.73	108.8	5	4
XSA 10874	GH	2	7.352	55.2	6	8
XSA 10876	GH	2	8.624	77.2	5	5
XSA 10878	GH	2	7.498	65.8	8	4
XSA 10882	GH	2	8.1	76.6	7	7
XSA 10885	GH	2	6.964	69.4	3	6
XSA 10888	GH	2	8.658	54.2	9	6
XSA 10890	GH	2	7.868	69.2	8	8
XSA 10891	GH	2	8.146	50	5	8
XSA 10895	GH	2	8.21	63.4	5	5
XSA 10896	GH	2	9.616	59	8	6
XSA 10897	GH	2	9.256	89.4	8	7
XSA 10898	GH	2	8.618	78.6	7	7
XSA 10899	GH	2	8.34	76.8	6	6
XSA 10900	GH	2	7.888	99	8	2
XSA 10903	GH	2	8.808	69.8	2	2
XSA 10904	GH	2	6.678	97.6	3	6
XSA 10905	GH	2	6.706	61.6	7	6
XSA 10911	GH	2	10.056	70.8	6	7
XSA 10912	GH	2	7.65	46.6	5	7
XSA 10913	GH	2	8.136	68.4	4	8
XSA 10915	GH	2	9.848	87.2	6	6
XSA 10918	GH	2	7.516	65.4	5	6
XSA 10919	GH	2	9.436	92.8	4	6
XSA 10920	GH	2	9.376	55.8	6	8
XSA 10922	GH	2	6.546	72	9	5
XSA 10923	GH	2	7.79	54.4	8	8
XSA 10924	GH	2	9.148	67	6	4
XSA 10926	GH	2	7.272	39	7	8
XSA 10928	GH	2	7.366	58.2	8	7
XSA 10929	GH	2	7.49	44.6	9	7
XSA 10932	GH	2	7.722	100	2	5
XSA 10941	GH	2	8.41	63.6	7	7
XSA 10942	GH	2	8.084	74.8	6	6
XSA 10943	GH	2	7.42	91.2	4	2
XSA 10944	GH	2	7.434	57.2	8	7
XSA 10945	GH	2	7.532	56.4	6	6
XSA 10001	GH	3	8.496	88	8	3
XSA 10003	GH	3	9.014	83.4	6	4
XSA 10004	GH	3	9.318	72	7	7
XSA 10011	GH	3	8.12	47.4	9	7
XSA 10013	GH	3	7.722	48.6	8	8
XSA 10014	GH	3	8.836	58	7	7
XSA 10019	GH	3	7.82	79.6	7	2
XSA 10020	GH	3	8.42	73.6	8	6
XSA 10021	GH	3	8.42	85.2	7	2
XSA 10022	GH	3	8.048	80.2	7	6
XSA 10024	GH	3	8.474	76.2	3	5
XSA 10027	GH	3	8.624	96.8	6	5
XSA 10028	GH	3	8.754	87.8	8	6
XSA 10031	GH	3	8.122	84.6	7	3
XSA 10034	GH	3	8.278	75.6	8	5
XSA 10036	GH	3	7.756	85	4	5
XSA 10038	GH	3	9.902	96	8	5
XSA 10039	GH	3	7.65	71	6	6
XSA 10040	GH	3	7.67	72.8	8	7
XSA 10041	GH	3	9.966	89.8	6	7
XSA 10044	GH	3	7.812	68.2	4	6
XSA 10048	GH	3	8.216	119.8	3	3
XSA 10049	GH	3	10.208	117.6	2	5
XSA 10050	GH	3	9.478	74.6	1	7
XSA 10051	GH	3	11.31	88	3	5
XSA 10053	GH	3	9.358	106.6	2	3
XSA 10054	GH	3	9.686	79.2	5	7
XSA 10055	GH	3	9.62	97.8	6	5
XSA 10056	GH	3	10.296	82.8	3	5
XSA 10057	GH	3	7.744	74	4	5
XSA 10062	GH	3	9.704	92.2	7	7
XSA 10063	GH	3	10.79	92	4	7
XSA 10064	GH	3	8.13	61.8	7	2
XSA 10065	GH	3	9.178	105.8	3	6
XSA 10066	GH	3	9.3	83.4	7	6
XSA 10074	GH	3	7.446	65.6	9	6
XSA 10075	GH	3	8.224	95	1	5
XSA 10077	GH	3	8.406	116.8	3	2
XSA 10078	GH	3	7.45	80.8	5	7
XSA 10079	GH	3	9.54	99.6	8	5
XSA 10084	GH	3	8.158	78.4	8	2
XSA 10094	GH	3	9.764	96.6	3	2
XSA 10097	GH	3	8.948	88.4	3	3
XSA 10098	GH	3	9.612	57.4	9	9
XSA 10099	GH	3	8.236	91.4	5	3
XSA 10100	GH	3	11.314	106.8	5	3
XSA 10104	GH	3	8.15	88.4	1	5
XSA 10105	GH	3	8.138	77.6	7	8
XSA 10106	GH	3	8.8	89.6	7	3
XSA 10107	GH	3	8.818	93.4	3	3
XSA 10108	GH	3	8.18	94.2	6	5
XSA 10110	GH	3	7.274	75	4	6
XSA 10113	GH	3	11.242	101.2	4	5
XSA 10120	GH	3	8.314	77.8	7	7
XSA 10124	GH	3	7.908	49.8	7	9
XSA 10125	GH	3	7.936	67.6	5	5
XSA 10127	GH	3	9.252	67.4	6	6
XSA 10128	GH	3	9.07	63.2	8	6
XSA 10129	GH	3	9.458	68	6	6
XSA 10133	GH	3	8.542	93.4	6	5
XSA 10135	GH	3	10.108	82.6	9	4
XSA 10137	GH	3	7.664	63.8	9	7
XSA 10139	GH	3	9.866	86.2	1	3
XSA 10141	GH	3	7.722	58.6	8	8
XSA 10142	GH	3	9.158	56	8	6
XSA 10144	GH	3	8	58.8	5	7
XSA 10145	GH	3	8.692	81.6	9	7
XSA 10146	GH	3	8.682	75.2	6	5
XSA 10148	GH	3	7.834	55.8	8	7
XSA 10149	GH	3	9.81	76.2	4	6
XSA 10855	GH	3	7.256	52.6	7	6
XSA 10856	GH	3	9.082	89.6	5	6
XSA 10857	GH	3	8.434	65	6	4
XSA 10860	GH	3	8.234	67.2	9	7
XSA 10861	GH	3	8.352	54.4	5	6
XSA 10863	GH	3	7.85	55.8	7	6
XSA 10865	GH	3	7.34	56.8	9	6
XSA 10867	GH	3	7.732	84.8	9	5
XSA 10873	GH	3	7.726	87.2	4	3
XSA 10874	GH	3	8.08	57.8	6	7
XSA 10876	GH	3	8.848	80.2	4	7
XSA 10878	GH	3	7.084	55.6	8	3
XSA 10882	GH	3	8.25	79	8	7
XSA 10885	GH	3	7.9	65	4	5
XSA 10888	GH	3	8.282	67.4	9	7
XSA 10890	GH	3	8.266	74.4	8	8
XSA 10891	GH	3	8.01	53.6	4	8
XSA 10895	GH	3	7.572	67.8	7	6
XSA 10896	GH	3	8.796	52.4	8	6
XSA 10897	GH	3	8.824	77.4	8	8
XSA 10898	GH	3	9.366	99.4	6	6
XSA 10899	GH	3	8.704	68.8	5	7
XSA 10900	GH	3	8.788	91.2	8	3
XSA 10903	GH	3	9.006	97.2	3	3
XSA 10904	GH	3	7.844	92.4	3	6
XSA 10905	GH	3	8.142	54	7	6
XSA 10911	GH	3	10.618	64.4	6	6
XSA 10912	GH	3	8.314	48.6	5	7
XSA 10913	GH	3	8.122	60.6	5	7
XSA 10915	GH	3	8.728	76.2	5	5
XSA 10918	GH	3	6.714	66.4	6	7
XSA 10919	GH	3	9.99	68.8	4	7
XSA 10920	GH	3	8.126	56.2	8	7
XSA 10922	GH	3	8.732	81.4	7	6
XSA 10923	GH	3	7.602	63.8	6	7
XSA 10924	GH	3	8.462	88.4	6	4
XSA 10926	GH	3	7.468	48.2	8	8
XSA 10928	GH	3	7.478	60.2	8	7
XSA 10929	GH	3	7.142	46.4	9	7
XSA 10932	GH	3	7.522	85.6	2	4
XSA 10941	GH	3	7.926	67.4	6	7
XSA 10942	GH	3	7.058	69.8	7	6
XSA 10943	GH	3	7.884	92.8	3	1
XSA 10944	GH	3	7	57.2	8	6
XSA 10945	GH	3	7.144	62.8	7	6
XSA 10001	TFL	1	6.87	43.53	9
XSA 10003	TFL	1	7.34	53.55	6
XSA 10004	TFL	1	7.45	49.83	1
XSA 10011	TFL	1	16.86	44.51	6
XSA 10013	TFL	1	6.8	52.71	7
XSA 10014	TFL	1	7.55	46.81	9
XSA 10019	TFL	1	5.88	45.24	6
XSA 10020	TFL	1	6.86	43.51	6
XSA 10021	TFL	1	7.65	49.99	7
XSA 10022	TFL	1	6.78	44.62	8
XSA 10024	TFL	1	7.33	56.42	6
XSA 10027	TFL	1	7.36	41.12	8
XSA 10028	TFL	1	6.78	40	9
XSA 10031	TFL	1	5.85	41.7	7
XSA 10034	TFL	1	7.33	54.77	8
XSA 10036	TFL	1	6.56	56	6
XSA 10038	TFL	1	6.22	53.21	1
XSA 10039	TFL	1	5.61	52.26	5
XSA 10040	TFL	1	6.09	38.38	9
XSA 10041	TFL	1	7.05	41.79	6
XSA 10044	TFL	1	7.86	49.83	1
XSA 10048	TFL	1	7.43	50.14	5
XSA 10049	TFL	1	7.39	52.04	2
XSA 10050	TFL	1	6.37	49.44	2
XSA 10051	TFL	1	8.92	45.77	7
XSA 10053	TFL	1	6.98	71.28	7
XSA 10054	TFL	1	7.21	43.99	8
XSA 10055	TFL	1	8.04	57.51	9
XSA 10056	TFL	1	7.43	41.76	8
XSA 10057	TFL	1	6.32	40.89	1
XSA 10062	TFL	1	7.65	45.23	1
XSA 10063	TFL	1	7.65	48.71	5
XSA 10064	TFL	1	6.69	46.83	5
XSA 10065	TFL	1	6.45	50.56	5
XSA 10066	TFL	1	7.74	50.34	6
XSA 10074	TFL	1	6.44	49.32	7
XSA 10075	TFL	1	7.52	54.07	7
XSA 10077	TFL	1	7.7	48.04	6
XSA 10078	TFL	1	6.14	41.83	9
XSA 10079	TFL	1	6.65	42.48	9
XSA 10084	TFL	1	6.72	43.17	7
XSA 10094	TFL	1	7.47	57.1	8
XSA 10097	TFL	1	6.67	44.6	7
XSA 10098	TFL	1	7.29	44.14	6
XSA 10099	TFL	1	7.11	41.76	6
XSA 10100	TFL	1	8.08	42.71	6
XSA 10104	TFL	1	5.67	43.55	1
XSA 10105	TFL	1	6.78	48.79	1
XSA 10106	TFL	1	6.09	46.32	1
XSA 10107	TFL	1	6.06	48.79	8
XSA 10108	TFL	1	5.49	55.15	3
XSA 10110	TFL	1	6.84	51.31	4
XSA 10113	TFL	1	8.31	41.72	7
XSA 10120	TFL	1	7.12	44.23	6
XSA 10124	TFL	1	5.96	44.21	3
XSA 10125	TFL	1	6.83	45.66	1
XSA 10127	TFL	1	7.98	52.17	6
XSA 10128	TFL	1	7.39	46.27	8
XSA 10129	TFL	1	6.62	37.54	8
XSA 10133	TFL	1	6.77	50.66	7
XSA 10135	TFL	1	8.82	58.71	6
XSA 10137	TFL	1	7.14	43.53	9
XSA 10139	TFL	1	7.71	51.95	5
XSA 10141	TFL	1	6.56	45.81	7
XSA 10142	TFL	1	7.89	44.21	1
XSA 10144	TFL	1	6.49	44.31	3
XSA 10145	TFL	1	6.56	50.75	7
XSA 10146	TFL	1	6.12	52.72	8
XSA 10148	TFL	1	7.23	50.1	8
XSA 10149	TFL	1	8.39	45.98	7
XSA 10855	TFL	1	5.89	55.68	1
XSA 10856	TFL	1	7.85	54.51	8
XSA 10857	TFL	1	6.57	45.16	7
XSA 10860	TFL	1	5.76	43.61	7
XSA 10861	TFL	1	7.57	47.49	7
XSA 10863	TFL	1	8.22	57.87	2
XSA 10865	TFL	1	6.32	42.56	8
XSA 10867	TFL	1	6.14	44.65	9
XSA 10873	TFL	1	6.74	45.67	1
XSA 10874	TFL	1	7.05	50.89	1
XSA 10876	TFL	1	6.49	51.48	8
XSA 10878	TFL	1	6.12	42.38	7
XSA 10882	TFL	1	6.08	55.74	9
XSA 10885	TFL	1	6.97	50.76	1
XSA 10888	TFL	1	7.09	45.82	1
XSA 10890	TFL	1	7.34	44.49	7
XSA 10891	TFL	1	7.62	45.67	1
XSA 10895	TFL	1	7.38	49.17	8
XSA 10896	TFL	1	6.86	42.77	9
XSA 10897	TFL	1	7.34	49.01	5
XSA 10898	TFL	1	6.98	50.63	1
XSA 10899	TFL	1	6.91	51.53	5
XSA 10900	TFL	1	7.25	41.71	7
XSA 10903	TFL	1	6.71	45.77	8
XSA 10904	TFL	1	6.45	43.88	5
XSA 10905	TFL	1	5.98	36.83	9
XSA 10911	TFL	1	8.38	44.22	9
XSA 10912	TFL	1	6.46	50.32	7
XSA 10913	TFL	1	6.63	51.41	8
XSA 10915	TFL	1	8.01	46.52	6
XSA 10918	TFL	1	6.33	54.18	7
XSA 10919	TFL	1	7.93	45.36	9
XSA 10920	TFL	1	6.53	39.9	9
XSA 10922	TFL	1	7.48	38.76	9
XSA 10923	TFL	1	8.04	49.73	7
XSA 10924	TFL	1	7.82	44.77	7
XSA 10926	TFL	1	6.69	41.21	8
XSA 10928	TFL	1	6.29	41.92	7
XSA 10929	TFL	1	6.34	46.06	8
XSA 10932	TFL	1	6.61	47.53	5
XSA 10941	TFL	1	6.94	46.1	8
XSA 10942	TFL	1	7.45	43.48	9
XSA 10943	TFL	1	6.14	47.6	9
XSA 10944	TFL	1	6.55	42.88	7
XSA 10945	TFL	1	5.89	44.55	5
XSA 10001	TFL	2	6.55	39.94	9
XSA 10003	TFL	2	6.94	53.77	7
XSA 10004	TFL	2	6.89	54.33	1
XSA 10011	TFL	2	6.94	39.61	7
XSA 10013	TFL	2	7.83	41.86	6
XSA 10014	TFL	2	7.92	49.89	9
XSA 10019	TFL	2	7	46.16	7
XSA 10020	TFL	2	7	43.91	8
XSA 10021	TFL	2	7.08	45.49	4
XSA 10022	TFL	2	7.12	42.08	7
XSA 10024	TFL	2	6.96	55.1	7
XSA 10027	TFL	2	7.93	48.73	8
XSA 10028	TFL	2	6.74	51.49	8
XSA 10031	TFL	2	6.85	45.52	7
XSA 10034	TFL	2	7.78	42.28	8
XSA 10036	TFL	2	7.09	49.41	6
XSA 10038	TFL	2	6.89	44.55	1
XSA 10039	TFL	2	7.04	52.82	9
XSA 10040	TFL	2	6.58	46.54	7
XSA 10041	TFL	2	6.59	47.33	8
XSA 10044	TFL	2	6.89	48.97	1
XSA 10048	TFL	2	6.79	54.43	3
XSA 10049	TFL	2	7.74	42.18	5
XSA 10050	TFL	2	6.16	47.22	5
XSA 10051	TFL	2	7.84	60.17	7
XSA 10053	TFL	2	7.01	55.43	4
XSA 10054	TFL	2	7.65	54.23	1
XSA 10055	TFL	2	7.3	53.31	7
XSA 10056	TFL	2	8.36	46.34	9
XSA 10057	TFL	2	6.78	47.86	1
XSA 10062	TFL	2	7.65	47.89	1
XSA 10063	TFL	2	7.96	51.84	6
XSA 10064	TFL	2	6.72	46.08	8
XSA 10065	TFL	2	7.95	48.73	7
XSA 10066	TFL	2	7.93	56.89	6
XSA 10074	TFL	2	7.34	39.61	9
XSA 10075	TFL	2	6.99	47.92	7
XSA 10077	TFL	2	7.39	41.21	6
XSA 10078	TFL	2	6.17	41.03	9
XSA 10079	TFL	2	6.78	49.05	9
XSA 10084	TFL	2	7.02	61.03	8
XSA 10094	TFL	2	7.46	47.28	8
XSA 10097	TFL	2	6.21	52.31	8
XSA 10098	TFL	2	7.69	45.53	9
XSA 10099	TFL	2	7.26	48.52	9
XSA 10100	TFL	2	7.67	52.63	6
XSA 10104	TFL	2	7.02	48.97	1
XSA 10105	TFL	2	6.98	52.73	1
XSA 10106	TFL	2	7.13	50.38	3
XSA 10107	TFL	2	6.19	58.75	9
XSA 10108	TFL	2	6.52	53.13	3
XSA 10110	TFL	2	7.24	46.24	6
XSA 10113	TFL	2	8.27	55.45	9
XSA 10120	TFL	2	7.03	47.94	8
XSA 10124	TFL	2	5.65	45.56	7
XSA 10125	TFL	2	8.36	54.16	7
XSA 10127	TFL	2	7.65	51.54	7
XSA 10128	TFL	2	6.8	49.77	8
XSA 10129	TFL	2	7.24	41.53	4
XSA 10133	TFL	2	6.79	58.17	8
XSA 10135	TFL	2	8.7	42.96	4
XSA 10137	TFL	2	7.85	57.28	7
XSA 10139	TFL	2	7.59	68.72	1
XSA 10141	TFL	2	7.07	37.42	9
XSA 10142	TFL	2	6.8	47.58	8
XSA 10144	TFL	2	7.08	39.38	5
XSA 10145	TFL	2	6.94	52.35	8
XSA 10146	TFL	2	6.2	44.32	8
XSA 10148	TFL	2	7.78	50.12	9
XSA 10149	TFL	2	7.32	54.85	6
XSA 10855	TFL	2	6.14	44.28	6
XSA 10856	TFL	2	7.27	45.86	7
XSA 10857	TFL	2	7.67	52.5	7
XSA 10860	TFL	2	6.59	50.35	7
XSA 10861	TFL	2	8.14	52.27	6
XSA 10863	TFL	2	7.88	42.96	1
XSA 10865	TFL	2	5.68	39.83	8
XSA 10867	TFL	2	6.89	44.89	9
XSA 10873	TFL	2	7.54	56.87	1
XSA 10874	TFL	2	6.72	46.78	1
XSA 10876	TFL	2	8.32	56.21	8
XSA 10878	TFL	2	7.39	49.34	8
XSA 10882	TFL	2	6.1	51.52	9
XSA 10885	TFL	2	6.23	49.87	1
XSA 10888	TFL	2	6.99	51.33	2
XSA 10890	TFL	2	7.1	50.02	4
XSA 10891	TFL	2	6.95	37.8	7
XSA 10895	TFL	2	7.53	47.99	8
XSA 10896	TFL	2	7.21	45.1	7
XSA 10897	TFL	2	8.15	60.38	6
XSA 10898	TFL	2	7.65	56.78	1
XSA 10899	TFL	2	6.99	42.37	7
XSA 10900	TFL	2	7.56	46.61	7
XSA 10903	TFL	2	7.69	47.99	8
XSA 10904	TFL	2	6.66	47.09	4
XSA 10905	TFL	2	7.42	36.64	7
XSA 10911	TFL	2	9	50.13	9
XSA 10912	TFL	2	7.26	47.35	7
XSA 10913	TFL	2	7.51	49.89	8
XSA 10915	TFL	2	7.97	53.1	5
XSA 10918	TFL	2	6.21	47.38	5
XSA 10919	TFL	2	7.88	43.12	9
XSA 10920	TFL	2	7.228	49.49	7
XSA 10922	TFL	2	8.05	53.18	7
XSA 10923	TFL	2	7.95	53.6	6
XSA 10924	TFL	2	7.47	54.42	7
XSA 10926	TFL	2	6.19	48.47	9
XSA 10928	TFL	2	6.4	44.38	9
XSA 10929	TFL	2	6.74	47.67	8
XSA 10932	TFL	2	6.34	45.34	7
XSA 10941	TFL	2	7.08	47.95	8
XSA 10942	TFL	2	7.89	46.78	1
XSA 10943	TFL	2	7	40.82	7
XSA 10944	TFL	2	6.81	47.58	9
XSA 10945	TFL	2	5.77	39.51	5
XSA 10001	TFL	3	2.9	65.49	5
XSA 10003	TFL	3	6.9	42.01	6
XSA 10004	TFL	3	6.75	43.21	1
XSA 10011	TFL	3	6.81	40.23	9
XSA 10013	TFL	3	6.91	35.5	7
XSA 10014	TFL	3	7.11	41.52	9
XSA 10019	TFL	3	6.64	42.19	2
XSA 10020	TFL	3	7.8	41.2	7
XSA 10021	TFL	3	6.91	38.86	8
XSA 10022	TFL	3	6.56	39.59	8
XSA 10024	TFL	3	7.34	44.42	6
XSA 10027	TFL	3	7.34	49.92	8
XSA 10028	TFL	3	6.04	61.07	5
XSA 10031	TFL	3	7.07	44.82	7
XSA 10034	TFL	3	7.36	45.94	8
XSA 10036	TFL	3	6.94	57.81	7
XSA 10038	TFL	3	6.78	50.98	1
XSA 10039	TFL	3	6.01	52.4	7
XSA 10040	TFL	3	6.48	37.13	9
XSA 10041	TFL	3	6.73	48.21	8
XSA 10044	TFL	3	6.09	46.73	1
XSA 10048	TFL	3	6.05	54.74	6
XSA 10049	TFL	3	9.16	67.19	3
XSA 10050	TFL	3	7.68	54.81	2
XSA 10051	TFL	3	8.05	49.73	8
XSA 10053	TFL	3	6.93	38.97	9
XSA 10054	TFL	3	6.82	59.21	4
XSA 10055	TFL	3	7.56	57.67	8
XSA 10056	TFL	3	6.4	46.49	9
XSA 10057	TFL	3	7.43	48.79	1
XSA 10062	TFL	3	6.78	53.21	1
XSA 10063	TFL	3	7.27	54	7
XSA 10064	TFL	3	6.3	40.44	8
XSA 10065	TFL	3	7.94	47.44	8
XSA 10066	TFL	3	7.36	60.83	6
XSA 10074	TFL	3	5.91	39.57	8
XSA 10075	TFL	3	7.14	44.68	8
XSA 10077	TFL	3	7.47	54.84	4
XSA 10078	TFL	3	6.63	45.01	8
XSA 10079	TFL	3	6.76	52.26	9
XSA 10084	TFL	3	6.82	45.77	8
XSA 10094	TFL	3	7.16	42.87	9
XSA 10097	TFL	3	6.98	44.46	2
XSA 10098	TFL	3	6.76	41.96	8
XSA 10099	TFL	3	6.15	36.83	9
XSA 10100	TFL	3	7.84	49.4	7
XSA 10104	TFL	3	7.02	45.68	1
XSA 10105	TFL	3	6.21	44.83	1
XSA 10106	TFL	3	6.71	50.32	4
XSA 10107	TFL	3	5.59	49.09	6
XSA 10108	TFL	3	6.47	61.44	6
XSA 10110	TFL	3	6.42	44.78	7
XSA 10113	TFL	3	8.07	42.58	6
XSA 10120	TFL	3	6.84	43.31	8
XSA 10124	TFL	3	6	37.58	7
XSA 10125	TFL	3	5.89	46.78	1
XSA 10127	TFL	3	7.85	37.42	6
XSA 10128	TFL	3	7.28	58.89	7
XSA 10129	TFL	3	7.39	47.1	8
XSA 10133	TFL	3	6.08	55.48	8
XSA 10135	TFL	3	8.5	51.16	4
XSA 10137	TFL	3	6.8	51.99	8
XSA 10139	TFL	3	7.07	51.7	5
XSA 10141	TFL	3	6.97	46.76	8
XSA 10142	TFL	3	6.16	51.92	8
XSA 10144	TFL	3	8.02	41.64	6
XSA 10145	TFL	3	7.21	48.41	8
XSA 10146	TFL	3	5.64	53.02	8
XSA 10148	TFL	3	7.29	53.43	8
XSA 10149	TFL	3	7.16	56.03	9
XSA 10855	TFL	3	7.65	50.79	1
XSA 10856	TFL	3	7.02	44.65	6
XSA 10857	TFL	3	7.43	64.75	5
XSA 10860	TFL	3	6.98	55.65	1
XSA 10861	TFL	3	6.27	41.52	4
XSA 10863	TFL	3	6.72	48.68	1
XSA 10865	TFL	3	6.08	41.8	9
XSA 10867	TFL	3	6.73	46.91	6
XSA 10873	TFL	3	6.57	46.87	1
XSA 10874	TFL	3	7.03	55.63	1
XSA 10876	TFL	3	6.88	62.76	6
XSA 10878	TFL	3	6.39	40.37	9
XSA 10882	TFL	3	6.44	52.99	6
XSA 10885	TFL	3	7.02	55.68	1
XSA 10888	TFL	3	7.49	67.18	5
XSA 10890	TFL	3	7.62	52.74	5
XSA 10891	TFL	3	7.56	54.56	1
XSA 10895	TFL	3	7.94	57.75	8
XSA 10896	TFL	3	6.48	34.32	9
XSA 10897	TFL	3	6.47	53.18	8
XSA 10898	TFL	3	6.89	42.31	1
XSA 10899	TFL	3	7.39	43.24	7
XSA 10900	TFL	3	6.8	47.36	4
XSA 10903	TFL	3	7.9	41.52	7
XSA 10904	TFL	3	7.32	40.89	1
XSA 10905	TFL	3	6.24	41.9	8
XSA 10911	TFL	3	7.99	42.31	9
XSA 10912	TFL	3	6.06	57.36	2
XSA 10913	TFL	3	6.38	51.87	9
XSA 10915	TFL	3	7.31	55.03	6
XSA 10918	TFL	3	7.65	44.89	1
XSA 10919	TFL	3	7.7	38.06	8
XSA 10920	TFL	3	7.668	55.6	8
XSA 10922	TFL	3	7.61	46.17	9
XSA 10923	TFL	3	7.02	42.86	7
XSA 10924	TFL	3	7.21	72.71	6
XSA 10926	TFL	3	6.02	42.71	6
XSA 10928	TFL	3	5.93	39.02	9
XSA 10929	TFL	3	5.82	49.34	8
XSA 10932	TFL	3	6.93	45.91	7
XSA 10941	TFL	3	7.21	60.36	7
XSA 10942	TFL	3	7.94	51.22	2
XSA 10943	TFL	3	6.59	46.69	7
XSA 10944	TFL	3	5.95	42.14	8
XSA 10945	TFL	3	5.73	40.88	8
XSA 10001	SRS	1	6.67	44.46	8
XSA 10003	SRS	1	6.93	52.6	8
XSA 10004	SRS	1	6.94	48.74	3
XSA 10011	SRS	1	7.32	45.84	5
XSA 10013	SRS	1	6.71	47.67	6
XSA 10014	SRS	1	8.18	49.47	8
XSA 10019	SRS	1	6.58	65.29	4
XSA 10020	SRS	1	7.65	44.86	6
XSA 10021	SRS	1	7.47	43.24	8
XSA 10022	SRS	1	6.38	46.2	7
XSA 10024	SRS	1	6.65	48.11	7
XSA 10027	SRS	1	7.6	50.64	5
XSA 10028	SRS	1	7.2	39.91	6
XSA 10031	SRS	1	7.32	54.2	7
XSA 10034	SRS	1	7.1	46.72	8
XSA 10036	SRS	1	7.54	51.94	7
XSA 10038	SRS	1	8.35	54.23	3
XSA 10039	SRS	1	6.19	54.96	7
XSA 10040	SRS	1	6.82	46.83	4
XSA 10041	SRS	1	7.85	53.6	7
XSA 10044	SRS	1	7.01	50.36	6
XSA 10048	SRS	1	6.98	49.18	8
XSA 10049	SRS	1	7.44	56.76	4
XSA 10050	SRS	1	7.23	43.03	4
XSA 10051	SRS	1	9.26	48.99	8
XSA 10053	SRS	1	7.92	59.16	8
XSA 10054	SRS	1	7.9	48.24	6
XSA 10055	SRS	1	8.11	52.41	8
XSA 10056	SRS	1	7.25	40.21	9
XSA 10057	SRS	1	7.36	62.76	1
XSA 10062	SRS	1	8.71	61.01	4
XSA 10063	SRS	1	8.46	55.91	5
XSA 10064	SRS	1	6.5	43.55	7
XSA 10065	SRS	1	7.66	38.36	2
XSA 10066	SRS	1	7.71	44.3	8
XSA 10074	SRS	1	6.75	40.34	8
XSA 10075	SRS	1	7.49	55.54	6
XSA 10077	SRS	1	7.71	56.76	4
XSA 10078	SRS	1	6.03	55.67	7
XSA 10079	SRS	1	8.08	44.23	6
XSA 10084	SRS	1	7.3	49.76	7
XSA 10094	SRS	1	7.38	53.47	8
XSA 10097	SRS	1	7.81	52.82	8
XSA 10098	SRS	1	7.77	49.33	6
XSA 10099	SRS	1	6.9	39.84	7
XSA 10100	SRS	1	9.16	50.4	4
XSA 10104	SRS	1	7.65	53.07	4
XSA 10105	SRS	1	7.16	43.69	3
XSA 10106	SRS	1	7.35	36.39	4
XSA 10107	SRS	1	6.27	37.18	7
XSA 10108	SRS	1	6.82	49.23	6
XSA 10110	SRS	1	7.17	54.76	7
XSA 10113	SRS	1	8.69	55.25	7
XSA 10120	SRS	1	7.09	39.85	8
XSA 10124	SRS	1	6.61	45.86	3
XSA 10125	SRS	1	7.43	56.48	1
XSA 10127	SRS	1	8.7	46.92	7
XSA 10128	SRS	1	6.96	49.43	5
XSA 10129	SRS	1	7.85	47.88	7
XSA 10133	SRS	1	7.29	54.83	7
XSA 10135	SRS	1	8.44	46.35	5
XSA 10137	SRS	1	6.97	52.93	6
XSA 10139	SRS	1	7.64	50.58	3
XSA 10141	SRS	1	6.86	46.72	5
XSA 10142	SRS	1	7.51	48	7
XSA 10144	SRS	1	7.48	49.92	6
XSA 10145	SRS	1	7.68	45.39	7
XSA 10146	SRS	1	6.88	50.05	8
XSA 10148	SRS	1	8.16	60.19	7
XSA 10149	SRS	1	7.96	57.9	4
XSA 10855	SRS	1	5.79	51.77	3
XSA 10856	SRS	1	7.03	49.14	6
XSA 10857	SRS	1	7.16	42.19	6
XSA 10860	SRS	1	5.69	46.69	7
XSA 10861	SRS	1	8.09	50.46	6
XSA 10863	SRS	1	7.01	45.91	2
XSA 10865	SRS	1	6.35	39.9	8
XSA 10867	SRS	1	32.54	42.85	9
XSA 10873	SRS	1	6.03	46.2	2
XSA 10874	SRS	1	7.11	62.11	6
XSA 10876	SRS	1	7.29	53.66	7
XSA 10878	SRS	1	6.87	47.92	6
XSA 10882	SRS	1	6.42	37.52	9
XSA 10885	SRS	1	6.45	34.21	2
XSA 10888	SRS	1	7.45	49.58	5
XSA 10890	SRS	1	6.75	51.77	7
XSA 10891	SRS	1	7.05	49.05	2
XSA 10895	SRS	1	8.24	60.11	7
XSA 10896	SRS	1	7.28	52.49	8
XSA 10897	SRS	1	6.78	56.42	7
XSA 10898	SRS	1	7.3	43.26	2
XSA 10899	SRS	1	7.64	58.54	7
XSA 10900	SRS	1	7.08	50.75	7
XSA 10903	SRS	1	8.09	47.78	7
XSA 10904	SRS	1	6.76	47.25	3
XSA 10905	SRS	1	5.78	34.18	5
XSA 10911	SRS	1	8.56	37.39	5
XSA 10912	SRS	1	7.01	45.8	3
XSA 10913	SRS	1	7.37	45.82	7
XSA 10915	SRS	1	7.57	48.07	5
XSA 10918	SRS	1	6.83	39.77	4
XSA 10919	SRS	1	8.14	52.16	9
XSA 10920	SRS	1	6.91	68.06	8
XSA 10922	SRS	1	8	45.84	8
XSA 10923	SRS	1	8.23	45.64	6
XSA 10924	SRS	1	7.71	55.72	6
XSA 10926	SRS	1	6.24	40.89	7
XSA 10928	SRS	1	6.58	51.45	6
XSA 10929	SRS	1	6.5	39.39	1
XSA 10932	SRS	1	6.4	43.45	4
XSA 10941	SRS	1	7.46	63.54	6
XSA 10942	SRS	1	7.32	48.89	5
XSA 10943	SRS	1	7.17	58.25	6
XSA 10944	SRS	1	6.32	34.11	3
XSA 10945	SRS	1	6.41	46.81	6
XSA 10001	SRS	2	7.42	48.43	8
XSA 10003	SRS	2	7.69	48.19	8
XSA 10004	SRS	2	7.05	63.4	2
XSA 10011	SRS	2	7.19	48.45	6
XSA 10013	SRS	2	6.83	38.83	6
XSA 10014	SRS	2	7.79	64.34	6
XSA 10019	SRS	2	7.02	45.07	7
XSA 10020	SRS	2	7.46	51.84	7
XSA 10021	SRS	2	6.83	50.22	5
XSA 10022	SRS	2	7.75	42.75	7
XSA 10024	SRS	2	7.21	55.91	6
XSA 10027	SRS	2	7.53	49.12	6
XSA 10028	SRS	2	6.64	53.2	7
XSA 10031	SRS	2	6.61	45.71	7
XSA 10034	SRS	2	7.7	53.53	8
XSA 10036	SRS	2	6.98	54.76	7
XSA 10038	SRS	2	8.89	53.48	6
XSA 10039	SRS	2	6.08	44.18	8
XSA 10040	SRS	2	7.52	49.61	7
XSA 10041	SRS	2	7.01	44.14	6
XSA 10044	SRS	2	7.82	48.69	3
XSA 10048	SRS	2	7.36	47.12	5
XSA 10049	SRS	2	8.22	45.86	2
XSA 10050	SRS	2	7.6	45.38	5
XSA 10051	SRS	2	8.58	55.75	6
XSA 10053	SRS	2	7.89	55.84	9
XSA 10054	SRS	2	7.39	50.66	3
XSA 10055	SRS	2	8.46	59.03	7
XSA 10056	SRS	2	8.23	41.37	8
XSA 10057	SRS	2	7.31	48.66	1
XSA 10062	SRS	2	8.39	52.11	4
XSA 10063	SRS	2	7.96	59.91	5
XSA 10064	SRS	2	6.62	59.83	7
XSA 10065	SRS	2	7.69	39.36	3
XSA 10066	SRS	2	8.22	61.72	8
XSA 10074	SRS	2	6.13	30.78	7
XSA 10075	SRS	2	7.76	53.28	8
XSA 10077	SRS	2	7.56	42.24	3
XSA 10078	SRS	2	6.9	46.3	7
XSA 10079	SRS	2	7.13	48.28	8
XSA 10084	SRS	2	7.25	62.91	7
XSA 10094	SRS	2	7.66	46.7	7
XSA 10097	SRS	2	7.77	47.28	8
XSA 10098	SRS	2	7.25	49.33	7
XSA 10099	SRS	2	7.73	40.13	7
XSA 10100	SRS	2	9.39	53.73	6
XSA 10104	SRS	2	7.13	48.5	4
XSA 10105	SRS	2	6.77	40.31	4
XSA 10106	SRS	2	6.76	49.35	3
XSA 10107	SRS	2	6.99	54.09	8
XSA 10108	SRS	2	6.74	42.19	5
XSA 10110	SRS	2	6.66	42	5
XSA 10113	SRS	2	8.85	54.55	6
XSA 10120	SRS	2	7.53	51.62	8
XSA 10124	SRS	2	6.53	42.84	4
XSA 10125	SRS	2	7.42	43.81	5
XSA 10127	SRS	2	8.21	57.41	6
XSA 10128	SRS	2	6.81	43.52	6
XSA 10129	SRS	2	7.53	53.82	6
XSA 10133	SRS	2	6.95	40.05	9
XSA 10135	SRS	2	8.47	53.92	5
XSA 10137	SRS	2	6.83	45.07	8
XSA 10139	SRS	2	7.31	42.89	6
XSA 10141	SRS	2	7.2	36.94	7
XSA 10142	SRS	2	7.2	41.57	5
XSA 10144	SRS	2	7.51	43.36	6
XSA 10145	SRS	2	7.54	42.94	7
XSA 10146	SRS	2	6.19	51.18	7
XSA 10148	SRS	2	7.68	46.9	6
XSA 10149	SRS	2	8.84	61.26	4
XSA 10855	SRS	2	6.49	52.76	2
XSA 10856	SRS	2	7.72	54.27	6
XSA 10857	SRS	2	7.68	46.48	5
XSA 10860	SRS	2	5.7	37.37	4
XSA 10861	SRS	2	8.07	65.74	5
XSA 10863	SRS	2	7.05	46.7	3
XSA 10865	SRS	2	6.31	37.7	6
XSA 10867	SRS	2	7.19	51.48	8
XSA 10873	SRS	2	6.02	47.48	5
XSA 10874	SRS	2	7.17	55.46	3
XSA 10876	SRS	2	7.33	51.09	7
XSA 10878	SRS	2	5.95	42.87	6
XSA 10882	SRS	2	6.11	38.68	7
XSA 10885	SRS	2	6.54	52.49	3
XSA 10888	SRS	2	7.39	50.3	5
XSA 10890	SRS	2	7.26	39.4	7
XSA 10891	SRS	2	6.59	49.38	3
XSA 10895	SRS	2	7.5	49.37	5
XSA 10896	SRS	2	7.39	48.67	8
XSA 10897	SRS	2	7.52	48.82	7
XSA 10898	SRS	2	6.85	50.63	2
XSA 10899	SRS	2	7.89	52.9	4
XSA 10900	SRS	2	7.97	40.95	7
XSA 10903	SRS	2	7.7	52.07	6
XSA 10904	SRS	2	6.85	41.86	4
XSA 10905	SRS	2	6.78	34.77	6
XSA 10911	SRS	2	8.62	35.77	8
XSA 10912	SRS	2	7.89	47.32	6
XSA 10913	SRS	2	6.75	45.71	6
XSA 10915	SRS	2	7.76	59.98	6
XSA 10918	SRS	2	6.73	39.6	5
XSA 10919	SRS	2	8.61	50.65	8
XSA 10920	SRS	2	7.22	40.83	8
XSA 10922	SRS	2	13.01	40.95	7
XSA 10923	SRS	2	7.25	48.64	8
XSA 10924	SRS	2	7.88	56.75	5
XSA 10926	SRS	2	6.67	38.33	7
XSA 10928	SRS	2	7.47	49.63	7
XSA 10929	SRS	2	7.29	56.87	8
XSA 10932	SRS	2	6.38	59.78	3
XSA 10941	SRS	2	6.77	41.2	3
XSA 10942	SRS	2	7.31	48.99	5
XSA 10943	SRS	2	7.69	46.77	7
XSA 10944	SRS	2	6.89	36.26	5
XSA 10945	SRS	2	7.03	42.63	5
XSA 10001	SRS	3	7.91	44.03	9
XSA 10003	SRS	3	7.12	48.58	6
XSA 10004	SRS	3	8.46	48.52	4
XSA 10011	SRS	3	6.9	38.81	6
XSA 10013	SRS	3	6.92	38.8	8
XSA 10014	SRS	3	7.67	55.04	7
XSA 10019	SRS	3	6.59	48.1	4
XSA 10020	SRS	3	7.93	52.69	7
XSA 10021	SRS	3	7.41	41.03	6
XSA 10022	SRS	3	7.83	46.01	7
XSA 10024	SRS	3	7.63	38.31	7
XSA 10027	SRS	3	7.69	49.72	6
XSA 10028	SRS	3	7.01	54.69	6
XSA 10031	SRS	3	8.06	48.6	7
XSA 10034	SRS	3	8.22	52.7	8
XSA 10036	SRS	3	7.66	61.69	5
XSA 10038	SRS	3	8.59	47.91	4
XSA 10039	SRS	3	6.59	57.43	7
XSA 10040	SRS	3	7.09	42.79	6
XSA 10041	SRS	3	8.34	47.87	7
XSA 10044	SRS	3	7.14	54.23	5
XSA 10048	SRS	3	7.24	66.92	6
XSA 10049	SRS	3	8.31	60.22	2
XSA 10050	SRS	3	7.71	39.62	6
XSA 10051	SRS	3	9.31	71.2	7
XSA 10053	SRS	3	7.95	53	8
XSA 10054	SRS	3	6.32	56.09	2
XSA 10055	SRS	3	8.98	62.56	7
XSA 10056	SRS	3	7.08	52.22	8
XSA 10057	SRS	3	6.91	55.97	3
XSA 10062	SRS	3	7.88	54.38	4
XSA 10063	SRS	3	8.14	57.51	4
XSA 10064	SRS	3	6.73	56.76	6
XSA 10065	SRS	3	7.75	51.09	5
XSA 10066	SRS	3	8.16	55.64	4
XSA 10074	SRS	3	7.4	45.71	8
XSA 10075	SRS	3	7.91	58.94	6
XSA 10077	SRS	3	7.7	49.54	4
XSA 10078	SRS	3	7.26	48.25	8
XSA 10079	SRS	3	7.96	48.66	8
XSA 10084	SRS	3	7.83	48.43	7
XSA 10094	SRS	3	8.7	61.42	7
XSA 10097	SRS	3	7.44	50.12	7
XSA 10098	SRS	3	7.81	56.68	8
XSA 10099	SRS	3	7.53	55.5	7
XSA 10100	SRS	3	8.49	43.75	3
XSA 10104	SRS	3	7.54	46.67	5
XSA 10105	SRS	3	7.37	55.17	3
XSA 10106	SRS	3	7.29	52.55	2
XSA 10107	SRS	3	7	43.05	8
XSA 10108	SRS	3	6.62	57.05	6
XSA 10110	SRS	3	7.42	44.78	7
XSA 10113	SRS	3	8.59	64.48	7
XSA 10120	SRS	3	8.04	45.4	9
XSA 10124	SRS	3	7.22	39.77	8
XSA 10125	SRS	3	7.86	47.64	5
XSA 10127	SRS	3	7.59	51.97	7
XSA 10128	SRS	3	7.31	52.44	6
XSA 10129	SRS	3	7.69	52.58	7
XSA 10133	SRS	3	7.04	60.69	5
XSA 10135	SRS	3	8.15	55.67	4
XSA 10137	SRS	3	7.07	47.96	6
XSA 10139	SRS	3	7.1	54.52	3
XSA 10141	SRS	3	7.03	48.4	3
XSA 10142	SRS	3	7.17	41.69	9
XSA 10144	SRS	3	7.25	38.04	6
XSA 10145	SRS	3	7.01	51.81	8
XSA 10146	SRS	3	6.41	53.23	4
XSA 10148	SRS	3	7.57	48.32	5
XSA 10149	SRS	3	8.67	58.6	4
XSA 10855	SRS	3	6.83	42.38	2
XSA 10856	SRS	3	7.25	52.17	5
XSA 10857	SRS	3	7.31	48.81	6
XSA 10860	SRS	3	6.45	59.62	8
XSA 10861	SRS	3	8.58	50.29	6
XSA 10863	SRS	3	7.43	48.58	3
XSA 10865	SRS	3	6.45	37.14	9
XSA 10867	SRS	3	6.98	40.8	5
XSA 10873	SRS	3	6.03	50.62	3
XSA 10874	SRS	3	7.36	63.1	3
XSA 10876	SRS	3	8	55.64	6
XSA 10878	SRS	3	6.39	43.19	7
XSA 10882	SRS	3	6.25	52.03	4
XSA 10885	SRS	3	6.44	47.64	2
XSA 10888	SRS	3	7.63	44.45	6
XSA 10890	SRS	3	7.46	39.06	3
XSA 10891	SRS	3	6.8	42.13	4
XSA 10895	SRS	3	7.22	58.04	6
XSA 10896	SRS	3	7.36	43.31	7
XSA 10897	SRS	3	8.21	55.58	7
XSA 10898	SRS	3	7.9	63.25	1
XSA 10899	SRS	3	6.49	59.7	5
XSA 10900	SRS	3	7.77	45.62	8
XSA 10903	SRS	3	7.51	47.87	8
XSA 10904	SRS	3	6.96	54.03	3
XSA 10905	SRS	3	18.56	45.08	7
XSA 10911	SRS	3	8.94	44.85	7
XSA 10912	SRS	3	6.83	36.03	6
XSA 10913	SRS	3	7.72	42.01	6
XSA 10915	SRS	3	7.95	51.39	5
XSA 10918	SRS	3	6.63	41.77	4
XSA 10919	SRS	3	8.04	50.36	8
XSA 10920	SRS	3	6.41	49.62	5
XSA 10922	SRS	3	7.19	43.69	5
XSA 10923	SRS	3	8.19	67.68	6
XSA 10924	SRS	3	7.4	49.51	6
XSA 10926	SRS	3	6.83	58.25	7
XSA 10928	SRS	3	7.09	47.3	7
XSA 10929	SRS	3	6.93	52.42	4
XSA 10932	SRS	3	7.14	61.87	4
XSA 10941	SRS	3	7.86	49.64	7
XSA 10942	SRS	3	7.28	41.8	5
XSA 10943	SRS	3	7.65	44.32	5
XSA 10944	SRS	3	6.49	40.83	2
XSA 10945	SRS	3	7.01	39.62	6
